# Supplementary material for: 2-Hy­droxy­benzenaminium acetate
Source: IUCrdata. 2022 Feb 3;7(Pt 2):x220112. doi: 10.1107/S2414314622001122 (PMC9462001; doi:10.1107/S2414314622001122)
Supplement: Supplementary file 1 [file x-07-x220112-sup1.cif]

##############################################################################
#                                                                            #
# This CIF contains the data for a data article accepted for                 #
# publication in IUCrData. It conforms to the requirements of                #
# Notes for Authors for IUCrData, and has been                               #
# peer reviewed under the auspices of IUCrData.                              #
#                                                                            #
# Full details of the Crystallographic Information File format               #
# are given in the paper "The Crystallographic Information File (CIF):       #
# a New Standard Archive File for Crystallography" by S. R. Hall, F. H.      #
# Allen and I. D. Brown [Acta Cryst. (1991), A47, 655-685].                  #
#                                                                            #
# The current version of the core CIF dictionary is obtainable from          #
# ftp://ftp.iucr.org/pub/cif_core.dic.                                       #
#                                                                            #
# Software is freely available for graphical display of the structure(s)     #
# in this CIF. For information consult the CIF software page                 #
# http://www.iucr.org/resources/cif/software.                                #
#                                                                            #
# This file may be used for bona fide research purposes within the           #
# scientific community so long as proper attribution is given to the data    # 
# article from which it was obtained.                                        #
#                                                                            #
##############################################################################
data_I
_audit_creation_method
;
Olex2 1.5
(compiled 2021.12.09 svn.r5202d8cf for OlexSys, GUI svn.r6439)
;
_journal_date_recd_electronic     2022-01-12
_journal_date_accepted     2022-01-31
_journal_name_full     'IUCrData'
_journal_year     2022
_journal_volume     7
_journal_issue      2
_journal_page_first     0
_journal_page_last     0
_journal_paper_category     HO
_journal_paper_doi     10.1107/S2414314622001122
_journal_coeditor_code     VM4050
_publ_contact_author_name     'BENAROUS, N.'
_publ_contact_author_address
;
Unit\'e de Recherche de Chimie de l'Environnement et Mol\'eculaire Structurale \
 (CHEMS), D\'epartement de Chimie, Universit\'e des Fr\`eres Mentouri,
Constantine-1,
25017 Constantine,
Algeria
;
_publ_contact_author_email     nesrine.benarous@umc.edu.dz
_publ_contact_author_phone     '+213661906720'
_publ_section_title
;
2-Hydroxybenzenaminium acetate
;
_publ_section_title_footnote     .
loop_
    _publ_author_name
    _publ_author_footnote
    _publ_author_address
    'Moussa Slimane, Nabila' .
;
Unit\'e de Recherche de Chimie de l'Environnement et Mol\'eculaire Structurale \
 (CHEMS), D\'epartement de Chimie, Universit\'e des Fr\`eres Mentouri,
Constantine-1,
25017 Constantine,
Algeria
;
    'Benarous, Nesrine' .
;
Unit\'e de Recherche de Chimie de l'Environnement et Mol\'eculaire Structurale \
 (CHEMS), D\'epartement de Chimie, Universit\'e des Fr\`eres Mentouri,
Constantine-1,
25017 Constantine,
Algeria
;
    'Bougueria, Hassiba' .
;
Unit\'e de Recherche de Chimie de l'Environnement et Mol\'eculaire Structurale \
 (CHEMS), D\'epartement de Chimie, Universit\'e des Fr\`eres Mentouri,
Constantine-1,
25017 Constantine,
Algeria
Centre Universitaire Abd El Hafid Boussouf
Mila, 43000 Mila,
Algeria
;
    'Cherouana, Aouatef' .
;
Unit\'e de Recherche de Chimie de l'Environnement et Mol\'eculaire Structurale \
 (CHEMS), D\'epartement de Chimie, Universit\'e des Fr\`eres Mentouri,
Constantine-1,
25017 Constantine,
Algeria
;
_publ_section_synopsis
;
In the crystal, the molecules are linked by strong O---H...O and N---H...O
hydrogen bonds into supramolecular chains propagating along the <i>b-</i>axis
direction.
;
_chemical_name_systematic
;
2-Hydroxybenzenaminium acetate
;
_chemical_name_common     ?
_chemical_formula_moiety     'C6 H8 N O +, C2 H3 O2 -'
_chemical_formula_sum     'C8 H11 N O3'
_chemical_formula_iupac     'C6 H8 N O +, C2 H3 O2 -'
_chemical_formula_weight     169.18
_chemical_melting_point     ?
_space_group_crystal_system     monoclinic
_space_group_name_H-M_alt     'P 1 21/c 1'
_space_group_name_Hall     '-P 2ybc'
loop_
    _space_group_symop_operation_xyz
    'x, y, z'
    '-x, y+1/2, -z+1/2'
    '-x, -y, -z'
    'x, -y-1/2, z-1/2'
_cell_length_a     9.9150(2)
_cell_length_b     7.2523(2)
_cell_length_c     11.9573(3)
_cell_angle_alpha     90
_cell_angle_beta     98.558(2)
_cell_angle_gamma     90
_cell_volume     850.23(4)
_cell_formula_units_Z     4
_cell_measurement_reflns_used     52927
_cell_measurement_theta_min     3.3
_cell_measurement_theta_max     33.0
_cell_measurement_temperature     100(2)
_exptl_crystal_description     prism
_exptl_crystal_colour     yellow
_exptl_crystal_size_max     0.1
_exptl_crystal_size_mid     0.1
_exptl_crystal_size_min     0.08
_exptl_crystal_density_diffrn     1.322
_exptl_crystal_density_meas     ?
_exptl_crystal_density_method     ?
_exptl_crystal_F_000     360
_exptl_absorpt_coefficient_mu     0.102
_exptl_absorpt_correction_type     integration
_exptl_absorpt_process_details
;
(ABSORB; DeTitta, 1985)
;
_exptl_absorpt_correction_T_min     0.966
_exptl_absorpt_correction_T_max     0.991
_diffrn_ambient_temperature     100(2)
_diffrn_source     ?
_diffrn_radiation_type     MoK\a
_diffrn_radiation_wavelength     0.71073
_diffrn_measurement_device_type     ?
_diffrn_measurement_device     'Oxford Diffraction Xcalibur Sapphire2 CCD'
_diffrn_measurement_method     '\f and \w'
_diffrn_detector_area_resol_mean     ?
_diffrn_reflns_number     52913
_diffrn_reflns_av_R_equivalents     0.0381
_diffrn_reflns_av_unetI/netI     0.0131
_diffrn_reflns_theta_min     3.295
_diffrn_reflns_theta_max     32.976
_diffrn_reflns_theta_full     25.242
_diffrn_measured_fraction_theta_max     0.971
_diffrn_measured_fraction_theta_full     0.999
_diffrn_reflns_limit_h_min     -15
_diffrn_reflns_limit_h_max     15
_diffrn_reflns_limit_k_min     -11
_diffrn_reflns_limit_k_max     11
_diffrn_reflns_limit_l_min     -17
_diffrn_reflns_limit_l_max     18
_refine_special_details
;
 The hydrogen atoms of the NH~3~ and hydroxyl groups were localized in
the difference-Fourier map and refined with <i>U</i>~iso~(H) set to
1.5<i>U</i>~eq~(O) or 1.2<i>U</i>~eq~(N). All the other hydrogen atoms were
placed in calculated positions with C---H = 0.95 \%A for aromatic CH and C---H
= 0.96 \%A for CH~3~ and refined using a riding model with fixed isotropic
displacement parameters [<i>U</i>~iso~(H) = 1.2<i>U</i>~eq~(C-aromatic) and
<i>U</i>~iso~(H) = 1.5<i>U</i>~eq~(<i>C</i>-methyl)].
;
_reflns_number_total     3105
_reflns_number_gt     2736
_reflns_threshold_expression     'I > 2\s(I)'
_refine_ls_structure_factor_coef     Fsqd
_refine_ls_matrix_type     full
_refine_ls_R_factor_all     0.0431
_refine_ls_R_factor_gt     0.0375
_refine_ls_wR_factor_gt     0.1029
_refine_ls_wR_factor_ref     0.1087
_refine_ls_goodness_of_fit_ref     1.046
_refine_ls_restrained_S_all     1.046
_refine_ls_number_reflns     3105
_refine_ls_number_parameters     122
_refine_ls_number_restraints     0
_refine_ls_hydrogen_treatment     mixed
_refine_ls_weighting_scheme     calc
_refine_ls_weighting_details
              'w=1/[\s^2^(Fo^2^)+(0.0542P)^2^+0.3200P] where P=(Fo^2^+2Fc^2^)/3'
_atom_sites_solution_hydrogens     mixed
_atom_sites_solution_primary     direct
_atom_sites_solution_secondary     ?
_refine_ls_shift/su_max     0.001
_refine_ls_shift/su_mean     0.000
_refine_diff_density_max     0.485
_refine_diff_density_min     -0.269
_refine_ls_extinction_method     none
_refine_ls_extinction_coef     .
loop_
    _atom_type_symbol
    _atom_type_description
    _atom_type_scat_dispersion_real
    _atom_type_scat_dispersion_imag
    _atom_type_scat_source
    'C' 'C' 0.0033 0.0016
                         'International Tables Vol C Tables 4.2.6.8 and 6.1.1.4'
    'H' 'H' 0.0000 0.0000
                         'International Tables Vol C Tables 4.2.6.8 and 6.1.1.4'
    'N' 'N' 0.0061 0.0033
                         'International Tables Vol C Tables 4.2.6.8 and 6.1.1.4'
    'O' 'O' 0.0106 0.0060
                         'International Tables Vol C Tables 4.2.6.8 and 6.1.1.4'
_computing_data_collection
;
CrysAlis PRO (Rigaku OD, 2018)
;
_computing_cell_refinement
;
CrysAlis PRO (Rigaku OD, 2018)
;
_computing_data_reduction
;
CrysAlis PRO (Rigaku OD, 2018)
;
_computing_structure_solution
;
SHELXS  (Sheldrick, 2008)
;
_computing_structure_refinement
;
<i>SHELXL2018/3</i> (Sheldrick, 2015)
;
_computing_molecular_graphics
;
<i>OLEX2</i> (Dolomanov <i>et al.</i>,  2009)
;
_computing_publication_material
;
<i>OLEX2</i> (Dolomanov <i>et al.</i>,  2009)
;
loop_
    _atom_site_type_symbol
    _atom_site_label
    _atom_site_fract_x
    _atom_site_fract_y
    _atom_site_fract_z
    _atom_site_U_iso_or_equiv
    _atom_site_adp_type
    _atom_site_calc_flag
    _atom_site_occupancy
    _atom_site_disorder_assembly
    _atom_site_disorder_group
    O O1 0.12872(6) 0.83288(9) 0.65994(5) 0.01629(13) Uani d 1 . .
    H H1 0.1381(14) 0.928(2) 0.6142(12) 0.024 Uiso d 1 . .
    O O2 0.09592(7) 0.29888(8) 0.65411(5) 0.01686(13) Uani d 1 . .
    O O3 0.15033(7) 0.10731(8) 0.52349(5) 0.01664(13) Uani d 1 . .
    N N1 0.12133(7) 0.56570(9) 0.81635(5) 0.01242(13) Uani d 1 . .
    H H1A 0.1133(12) 0.4870(19) 0.7543(10) 0.015 Uiso d 1 . .
    H H1B 0.0461(12) 0.6407(18) 0.8160(10) 0.015 Uiso d 1 . .
    H H1C 0.1280(12) 0.4909(18) 0.8806(10) 0.015 Uiso d 1 . .
    C C3 0.35594(9) 0.93249(12) 0.74235(7) 0.01774(16) Uani d 1 . .
    H H3 0.358215 1.025256 0.686567 0.021 Uiso calc 1 . .
    C C5 0.46510(9) 0.77468(13) 0.90970(8) 0.01994(17) Uani d 1 . .
    H H5 0.540747 0.760726 0.967953 0.024 Uiso calc 1 . .
    C C4 0.46648(9) 0.91021(13) 0.82754(8) 0.02042(17) Uani d 1 . .
    H H4 0.543738 0.988327 0.829677 0.025 Uiso calc 1 . .
    C C2 0.24139(8) 0.81883(11) 0.73847(6) 0.01328(14) Uani d 1 . .
    C C6 0.35205(8) 0.65957(12) 0.90596(7) 0.01606(15) Uani d 1 . .
    H H6 0.350402 0.566114 0.961414 0.019 Uiso calc 1 . .
    C C1 0.24197(8) 0.68208(10) 0.82091(6) 0.01217(14) Uani d 1 . .
    C C8 0.13683(8) 0.26870(11) 0.56096(6) 0.01288(14) Uani d 1 . .
    C C7 0.16938(9) 0.42886(12) 0.48900(8) 0.01940(16) Uani d 1 . .
    H H7A 0.096016 0.443787 0.425025 0.029 Uiso calc 1 . .
    H H7B 0.255531 0.405118 0.460661 0.029 Uiso calc 1 . .
    H H7C 0.177717 0.541719 0.534587 0.029 Uiso calc 1 . .
loop_
    _atom_site_aniso_label
    _atom_site_aniso_U_11
    _atom_site_aniso_U_22
    _atom_site_aniso_U_33
    _atom_site_aniso_U_12
    _atom_site_aniso_U_13
    _atom_site_aniso_U_23
    O1 0.0172(3) 0.0157(3) 0.0153(3) -0.0014(2) 0.0001(2) 0.0046(2)
    O2 0.0220(3) 0.0142(3) 0.0157(3) -0.0024(2) 0.0073(2) -0.0030(2)
    O3 0.0255(3) 0.0124(3) 0.0124(2) 0.0019(2) 0.0041(2) -0.00051(19)
    N1 0.0147(3) 0.0109(3) 0.0120(3) -0.0006(2) 0.0030(2) 0.0005(2)
    C3 0.0180(3) 0.0161(3) 0.0198(4) -0.0030(3) 0.0053(3) 0.0024(3)
    C5 0.0150(3) 0.0222(4) 0.0217(4) -0.0007(3) -0.0003(3) 0.0001(3)
    C4 0.0154(3) 0.0212(4) 0.0248(4) -0.0040(3) 0.0036(3) 0.0000(3)
    C2 0.0149(3) 0.0121(3) 0.0131(3) 0.0002(2) 0.0032(2) 0.0005(2)
    C6 0.0162(3) 0.0160(3) 0.0157(3) 0.0013(3) 0.0015(3) 0.0011(3)
    C1 0.0133(3) 0.0110(3) 0.0126(3) -0.0001(2) 0.0033(2) 0.0000(2)
    C8 0.0128(3) 0.0123(3) 0.0135(3) 0.0001(2) 0.0019(2) 0.0007(2)
    C7 0.0213(4) 0.0154(3) 0.0229(4) 0.0008(3) 0.0078(3) 0.0063(3)
_geom_special_details
;
 All esds (except the esd in the dihedral angle between two l.s. planes)
 are estimated using the full covariance matrix.  The cell esds are taken
 into account individually in the estimation of esds in distances, angles
 and torsion angles; correlations between esds in cell parameters are only
 used when they are defined by crystal symmetry.  An approximate (isotropic)
 treatment of cell esds is used for estimating esds involving l.s. planes.
;
loop_
    _geom_bond_atom_site_label_1
    _geom_bond_atom_site_label_2
    _geom_bond_site_symmetry_2
    _geom_bond_distance
    _geom_bond_publ_flag
    O1 H1 . 0.892(14) ?
    O1 C2 . 1.3520(9) ?
    O2 C8 . 1.2600(9) ?
    O3 C8 . 1.2675(9) ?
    N1 H1A . 0.930(13) ?
    N1 H1B . 0.922(13) ?
    N1 H1C . 0.935(12) ?
    N1 C1 . 1.4583(10) ?
    C3 H3 . 0.9500 ?
    C3 C4 . 1.3903(12) ?
    C3 C2 . 1.3985(11) ?
    C5 H5 . 0.9500 ?
    C5 C4 . 1.3912(13) ?
    C5 C6 . 1.3930(12) ?
    C4 H4 . 0.9500 ?
    C2 C1 . 1.3978(11) ?
    C6 H6 . 0.9500 ?
    C6 C1 . 1.3863(11) ?
    C8 C7 . 1.5087(11) ?
    C7 H7A . 0.9800 ?
    C7 H7B . 0.9800 ?
    C7 H7C . 0.9800 ?
loop_
    _geom_angle_atom_site_label_1
    _geom_angle_atom_site_label_2
    _geom_angle_atom_site_label_3
    _geom_angle_site_symmetry_1
    _geom_angle_site_symmetry_3
    _geom_angle
    _geom_angle_publ_flag
    C2 O1 H1 . . 109.4(9) ?
    H1A N1 H1B . . 112.7(11) ?
    H1A N1 H1C . . 106.7(11) ?
    H1B N1 H1C . . 107.7(10) ?
    C1 N1 H1A . . 110.9(8) ?
    C1 N1 H1B . . 108.5(8) ?
    C1 N1 H1C . . 110.3(7) ?
    C4 C3 H3 . . 119.9 ?
    C4 C3 C2 . . 120.24(8) ?
    C2 C3 H3 . . 119.9 ?
    C4 C5 H5 . . 120.2 ?
    C4 C5 C6 . . 119.55(8) ?
    C6 C5 H5 . . 120.2 ?
    C3 C4 C5 . . 120.66(8) ?
    C3 C4 H4 . . 119.7 ?
    C5 C4 H4 . . 119.7 ?
    O1 C2 C3 . . 124.17(7) ?
    O1 C2 C1 . . 117.36(7) ?
    C1 C2 C3 . . 118.48(7) ?
    C5 C6 H6 . . 120.2 ?
    C1 C6 C5 . . 119.66(8) ?
    C1 C6 H6 . . 120.2 ?
    C2 C1 N1 . . 117.84(7) ?
    C6 C1 N1 . . 120.74(7) ?
    C6 C1 C2 . . 121.40(7) ?
    O2 C8 O3 . . 122.53(7) ?
    O2 C8 C7 . . 119.65(7) ?
    O3 C8 C7 . . 117.81(7) ?
    C8 C7 H7A . . 109.5 ?
    C8 C7 H7B . . 109.5 ?
    C8 C7 H7C . . 109.5 ?
    H7A C7 H7B . . 109.5 ?
    H7A C7 H7C . . 109.5 ?
    H7B C7 H7C . . 109.5 ?
loop_
    _geom_torsion_atom_site_label_1
    _geom_torsion_atom_site_label_2
    _geom_torsion_atom_site_label_3
    _geom_torsion_atom_site_label_4
    _geom_torsion_site_symmetry_1
    _geom_torsion_site_symmetry_2
    _geom_torsion_site_symmetry_3
    _geom_torsion_site_symmetry_4
    _geom_torsion
    _geom_torsion_publ_flag
    O1 C2 C1 N1 . . . . -0.22(10) ?
    O1 C2 C1 C6 . . . . -178.85(7) ?
    C3 C2 C1 N1 . . . . 179.48(7) ?
    C3 C2 C1 C6 . . . . 0.85(12) ?
    C5 C6 C1 N1 . . . . -178.83(7) ?
    C5 C6 C1 C2 . . . . -0.24(12) ?
    C4 C3 C2 O1 . . . . 178.84(8) ?
    C4 C3 C2 C1 . . . . -0.83(12) ?
    C4 C5 C6 C1 . . . . -0.39(13) ?
    C2 C3 C4 C5 . . . . 0.22(13) ?
    C6 C5 C4 C3 . . . . 0.40(14) ?
loop_
    _geom_hbond_atom_site_label_D
    _geom_hbond_atom_site_label_H
    _geom_hbond_atom_site_label_A
    _geom_hbond_site_symmetry_A
    _geom_hbond_distance_DH
    _geom_hbond_distance_HA
    _geom_hbond_distance_DA
    _geom_hbond_angle_DHA
    _geom_hbond_publ_flag
    O1 H1 O3 1_565 0.894(14) 1.709(14) 2.6025(9) 177.8(16) yes
    N1 H1A O2 . 0.930(13) 1.807(13) 2.7251(9) 168.7(12) yes
    N1 H1B O2 2_556 0.923(12) 1.891(12) 2.8019(9) 168.8(11) yes
    N1 H1C O3 4_566 0.935(12) 1.834(12) 2.7531(8) 167.2(12) yes
    C6 H6 O3 4_566 0.95 2.55 3.2493(11) 131 yes
_shelx_space_group_comment
;
The symmetry employed for this shelxl refinement is uniquely defined
by the following loop, which should always be used as a source of
symmetry information in preference to the above space-group names.
They are only intended as comments.
;
_shelx_estimated_absorpt_T_min     ?
_shelx_estimated_absorpt_T_max     ?
_shelx_hkl_file
;
   0   0   2 28605.7 656.220  11
   0   0   2 30433.9 653.835  16
   0   0   2 29931.0 681.901   4
   0   0   2 29358.7 651.235   6
   0   0  -2 31704.9 722.287  12
   0   0   3-7.33266 24.0862   6
   0   0  -3 0.31908 29.4046  19
   0   0  -3 25.1812 59.7396  12
   0   0   3 37.3921 27.3674  11
   0   0  -3 30.7326 31.2573  11
   0   0   3-7.27738 25.2551  16
   0   0   3-4.96689 35.9847   4
   0   0  -3 22.6784 25.3720   6
   0   0  -3 19.8321 27.4542  15
   0   0  -3 36.6840 57.7277   7
   0   0  -3-6.10302 29.1310   8
   0   0   3 35.1301 35.6509  15
   0   0  -3 30.1330 33.9083  14
   0   0  -3 24.3873 36.6558  13
   0   0   4 576.964 78.4140   4
   0   0   4 622.704 73.7263  13
   0   0  -4 679.201 105.834   7
   0   0  -4 619.901 88.6881  19
   0   0  -4 621.552 61.4885   6
   0   0  -4 669.286 74.5901  15
   0   0  -4 616.957 76.2556   4
   0   0  -4 700.821 88.8172  14
   0   0   4 515.649 87.6859  14
   0   0   4 572.164 58.9092   6
   0   0   4 681.803 63.6959  16
   0   0   4 674.534 77.8087  15
   0   0  -4 537.228 93.7795  12
   0   0  -4 716.212 80.2790  13
   0   0   4 624.792 62.7551  11
   0   0   5 29.5027 31.0206   6
   0   0  -5-16.3846 70.0044  12
   0   0   5 93.9056 61.2149  14
   0   0  -5 17.8669 48.2665  19
   0   0   5 75.5586 47.8441  15
   0   0   5 33.0381 33.7546  16
   0   0  -5 43.0231 38.2801   4
   0   0  -5 19.4140 41.9378  13
   0   0   5 12.6042 31.9674  13
   0   0  -5 11.4326 32.9521   6
   0   0   5 54.3215 48.0404   4
   0   0   5 34.4850 31.5037  11
   0   0  -5 12.1927 40.4386  14
   0   0  -5 66.5017 63.6327   7
   0   0  -5 4.71425 27.7981  15
   0   0   6 104848. 2462.95  16
   0   0  -6 123373. 2714.17  19
   0   0   6 120871. 2713.04  19
   0   0   6 116512. 2557.81  15
   0   0  -6 118078. 2702.09   7
   0   0  -6 116738. 2640.18  14
   0   0  -6 116401. 2561.30  15
   0   0   6 116577. 2480.06  11
   0   0  -6 113956. 2584.94   4
   0   0   6 116893. 2571.67   4
   0   0   6 119165. 2650.51  14
   0   0   6 113613. 2471.41   6
   0   0  -6 118332. 2695.45  12
   0   0   6 115283. 2564.21  13
   0   0  -6 113459. 2477.69   6
   0   0  -6 113440. 2550.06  13
   0   0   6 122055. 2649.90   5
   0   0   7 90.7169 53.4530  13
   0   0   7 60.3858 35.0754   6
   0   0   7 151.696 92.9154  14
   0   0   7 83.2549 41.1524  17
   0   0  -7 203.870 125.667  12
   0   0   7 89.4530 38.9774  11
   0   0   7 122.599 66.9036   5
   0   0  -7 60.2438 34.0578  15
   0   0   7 210.199 55.0878  16
   0   0   7 78.6903 74.9225   4
   0   0   7 329.913 83.9815  15
   0   0  -7 64.3829 47.1938   4
   0   0   7 211.643 115.148  19
   0   0  -7 72.2351 43.6008  14
   0   0  -7 316.430 130.086   7
   0   0  -7 118.379 46.5169   6
   0   0  -7 134.530 67.5498  13
   0   0   8 5382.24 313.898   2
   0   0   8 5187.40 302.226  13
   0   0  -8 5315.39 302.426  13
   0   0   8 5615.67 250.641  10
   0   0  -8 5434.62 257.767   6
   0   0  -8 5382.45 383.407   7
   0   0   8 5024.14 276.306  17
   0   0   8 5203.31 244.450  11
   0   0  -8 5593.09 306.510  15
   0   0   8 5518.56 251.979   6
   0   0   8 5506.99 356.887  14
   0   0   8 5216.47 301.933  15
   0   0   8 5293.61 377.761  19
   0   0   8 5332.45 252.216  16
   0   0   8 5525.10 313.073   4
   0   0  -8 5450.97 378.001  12
   0   0   8 4931.15 373.784   8
   0   0   9 22.8025 40.4474  10
   0   0  -9-64.9926 99.7552  12
   0   0   9 39.3799 74.4776   4
   0   0   9 26.9813 96.4581   8
   0   0  -9-8.89452 104.924   7
   0   0  -9-35.9697 70.5215  13
   0   0   9-28.6285 108.987   9
   0   0   9-4.65433 61.7325  15
   0   0   9-51.0922 38.6350   6
   0   0  -9-44.4842 42.7266   6
   0   0   9 190.576 111.269  19
   0   0   9-5.77827 27.5350  11
   0   0   9-12.1557 40.4150  16
   0   0   9-111.355 100.650  14
   0   0   9 61.1829 45.9264  17
   0   0 -10 9689.37 390.291   6
   0   0  10 9837.49 386.284  16
   0   0  10 9218.29 567.861  19
   0   0  10 9266.02 370.544  10
   0   0 -10 9026.32 566.075   7
   0   0 -10 9957.21 475.427  13
   0   0  10 9599.81 592.699   8
   0   0 -10 9547.17 570.025  12
   0   0  10 9124.10 555.523   1
   0   0  10 9192.99 527.435  14
   0   0  10 8962.67 356.095  11
   0   0  10 9753.39 368.614  10
   0   0  10 9005.20 457.886  15
   0   0  10 9443.16 581.966   9
   0   0  10 9535.38 468.685   4
   0   0  10 8832.27 370.107   6
   0   0 -11 5.21693 41.7236   6
   0   0  11 108.539 68.4673  15
   0   0  11-4.15021 126.286   9
   0   0  11 64.7277 104.857  19
   0   0  11 28.8798 34.3297  10
   0   0 -11 144.558 151.868   7
   0   0  11 311.110 166.206   8
   0   0 -11-9.80951 75.8965  13
   0   0 -11 158.881 171.768  12
   0   0  11-13.8105 102.235  14
   0   0  11-58.2307 147.989   1
   0   0  11 94.7198 43.3408  16
   0   0  11-47.6172 87.5496   4
   0   0  12 79583.6 2362.15   1
   0   0  12 76511.6 2378.47   9
   0   0  12 82042.8 1862.64  10
   0   0 -12 75966.7 2353.60   7
   0   0 -12 79825.4 2358.20  12
   0   0  12 80345.9 2293.89  14
   0   0  12 80145.2 2395.08  19
   0   0  12 83928.0 2136.91   4
   0   0  12 81629.3 2444.37   8
   0   0 -12 84457.1 2140.99  13
   0   0  12 83113.6 2142.53  15
   0   0  12 83480.9 1924.23  16
   0   0  13 124.506 93.9043  15
   0   0 -13 176.118 165.824  12
   0   0 -13 105.459 95.3738  13
   0   0 -13 148.184 175.831   7
   0   0  13 198.168 143.011  19
   0   0  13 71.2248 128.393   9
   0   0  13-3.38782 90.6935   4
   0   0  13 131.819 136.813  14
   0   0  13 68.8802 159.365   1
   0   0  13 116.666 160.408   8
   0   0  14 13700.1 849.029   1
   0   0 -14 14079.1 871.414   7
   0   0  14 15272.6 914.491   9
   0   0 -14 15185.2 887.792  12
   0   0  14 14755.3 826.435  14
   0   0  14 14353.4 912.106   8
   0   0  14 14788.6 706.258  15
   0   0  14 13996.0 872.380  19
   0   0 -14 16407.9 731.043  13
   0   0  14 15624.3 715.371   4
   0   0  15-43.7264 92.9509  19
   0   0  15-338.570 181.173   9
   0   0  15-153.341 116.144  14
   0   0 -15 121.810 160.288   7
   0   0  15-256.650 172.271   8
   0   0  15-0.96629 114.253   1
   0   0  15 50.0677 88.3924   4
   0   0  16 444.329 193.471   9
   0   0 -16 126.708 137.122  12
   0   0  16 354.936 177.953   1
   0   0 -16 334.553 164.397   7
   0   0  16 400.582 152.168  14
   0   0  16 388.457 172.835  19
   0   0  16 412.868 195.565   8
   0   0  17-2.37898 79.1539  19
   0   0  17-329.411 154.029  14
   0  -1   1 20511.1 469.856  18
   0   1  -1 20628.1 509.898  19
   0   1  -1 21023.7 524.244  14
   0   1   1 20204.7 487.279  15
   0  -1  -1 21212.9 531.128   5
   0  -1   1 20961.3 470.914   5
   0   1   1 20261.8 477.821   2
   0   1  -1 21268.2 493.568   7
   0  -1  -2 444769. 8820.01   3
   0   1  -2 464793. 8862.59  14
   0  -1   2 438729. 8731.78   4
   0   1  -2 452875. 8854.82  19
   0   1  -2 438873. 8838.68   2
   0  -1  -2 439894. 8817.03  12
   0   1  -2 405467. 8723.09  10
   0   1  -2 436171. 8790.71   6
   0   1   2 453223. 8846.64   4
   0   1   2 449254. 8773.92  19
   0   1   2 446005. 8800.30   8
   0  -1  -2 431938. 8798.98   7
   0  -1   2 440907. 8812.43   1
   0   1   2 441204. 8802.89   7
   0   1  -2 455468. 8831.02   7
   0  -1  -2 445585. 8856.82   5
   0  -1  -2 430633. 8799.20   8
   0  -1  -2 424054. 8768.62  19
   0   1   2 409462. 8763.00  13
   0  -1   2 438971. 8728.20  10
   0   1  -2 421237. 8790.05  16
   0   1  -2 449356. 8836.83  13
   0  -1  -2 447584. 8822.25   9
   0  -1   2 431197. 8746.79  18
   0   1   2 434865. 8746.69   2
   0  -1   2 441064. 8792.78  16
   0  -1   2 417008. 8743.26   5
   0   1  -2 449710. 8843.60  15
   0   1  -3 48204.7 1130.52  12
   0   1  -3 46415.9 1027.65   4
   0   1  -3 45255.5 1052.73   6
   0  -1  -3 46745.6 1110.53   8
   0   1   3 49289.5 1034.70   2
   0   1  -3 47625.3 1149.30  14
   0  -1  -3 46209.9 1119.18  12
   0   1  -3 47991.4 1138.67   7
   0  -1   3 45904.7 1015.41   4
   0  -1  -3 45594.5 1042.81  13
   0  -1  -3 46762.3 1142.24   5
   0   1   3 48691.0 1129.15  11
   0   1   3 46793.9 1073.84   6
   0  -1  -3 48728.5 1127.60   9
   0   1   3 45356.3 1042.35  13
   0   1   3 45332.0 1110.24   8
   0   1  -3 44073.3 1034.20  18
   0  -1   3 46440.2 1115.77   1
   0   1  -3 47019.3 1060.57  16
   0   1  -3 46121.6 1112.01  13
   0  -1   3 46245.3 1057.26  16
   0   1   3 47147.0 1114.40   7
   0   1   3 47411.7 1056.87  14
   0  -1   3 45194.4 1057.90   6
   0   1  -3 49842.2 1159.24  19
   0   1   3 46156.6 1087.56  19
   0   1   3 48145.7 1133.85   4
   0  -1   3 48680.5 1034.72  18
   0  -1  -3 44289.6 1104.08   7
   0  -1  -3 45791.2 1109.86   3
   0   1  -3 47752.5 1119.61  15
   0  -1  -3 45917.0 1081.49  19
   0   1  -4 16970.0 471.837  16
   0  -1  -4 16574.1 466.705  13
   0  -1  -4 16274.2 545.679  12
   0  -1   4 17160.2 550.302   1
   0   1  -4 16701.2 468.837   6
   0   1  -4 16212.8 523.628  13
   0   1  -4 17752.7 574.451  14
   0   1   4 16384.4 479.722   6
   0   1   4 17307.0 497.842  14
   0  -1   4 16849.4 400.507  17
   0   1   4 16883.2 470.228  13
   0   1  -4 17644.8 537.915  15
   0  -1  -4 17307.7 524.737  19
   0   1  -4 18066.4 566.012  12
   0  -1  -4 17790.0 552.302   8
   0  -1   4 16353.1 530.336  13
   0  -1   4 16588.2 467.789   6
   0   1   4 17374.1 554.681   8
   0   1  -4 16667.5 462.668   4
   0   1  -4 17646.3 580.046  19
   0   1   4 17762.3 551.923   4
   0   1   4 17237.8 531.074  19
   0  -1   4 17157.9 464.393  18
   0  -1  -4 16186.0 531.744   3
   0   1   4 17316.2 470.830  15
   0  -1  -4 16940.9 544.123   7
   0  -1   4 17277.1 538.777   2
   0   1  -4 17271.2 566.895   7
   0  -1   4 17170.2 469.941  16
   0  -1   4 16797.3 448.139   4
   0   1   4 17256.3 553.685   7
   0   1   4 16221.9 527.631  11
   0  -1   4 17407.2 531.416  15
   0   1   5 15013.0 485.394  14
   0   1   5 14686.6 448.000  13
   0   1   5 14845.2 519.951   4
   0   1  -5 15557.7 556.386  14
   0  -1   5 14713.3 506.188  13
   0  -1   5 14869.7 379.192  17
   0   1  -5 14756.3 509.057  15
   0   1   5 14920.7 518.602  19
   0  -1   5 13558.0 426.426   6
   0   1   5 15282.2 553.977   5
   0   1  -5 14509.3 430.798   6
   0   1  -5 14368.3 434.702  16
   0  -1   5 14899.6 426.638   4
   0  -1  -5 14446.3 535.686  12
   0   1   5 14400.9 494.730  11
   0   1  -5 15154.7 563.353  19
   0  -1   5 14499.4 339.815  10
   0   1  -5 14506.8 444.477   4
   0  -1  -5 13562.4 516.413   7
   0  -1   5 13603.6 339.024  11
   0   1  -5 14580.1 538.561  12
   0  -1   5 14163.5 527.193   1
   0   1   5 14770.7 445.799  15
   0   1  -5 13358.4 346.836  11
   0  -1  -5 14389.4 510.844  19
   0  -1  -5 14500.1 518.946   3
   0   1   5 15244.1 546.345   8
   0  -1   5 15206.7 444.776  18
   0  -1   5 14765.3 500.777  15
   0  -1   5 14450.7 512.468   2
   0   1   5 14383.5 442.850   6
   0  -1   5 14178.5 428.877  16
   0   1  -5 14522.9 549.288   7
   0  -1  -5 14955.6 538.456   8
   0  -1  -5 13852.3 437.906  13
   0   1   5 14890.6 542.018   7
   0   1  -5 14525.3 499.854  13
   0  -1   6 7666.35 360.704  13
   0  -1   6 7483.98 352.857  15
   0  -1   6 7988.33 316.453  18
   0  -1  -6 7793.90 401.409  12
   0   1   6 8479.17 414.460   5
   0   1  -6 8259.97 411.624  12
   0   1   6 8118.96 410.063   8
   0   1   6 8260.46 384.434   4
   0   1   6 7770.62 383.339  19
   0   1  -6 8349.93 419.793   7
   0   1  -6 7537.83 356.512  13
   0  -1   6 7952.01 302.153   4
   0  -1   6 7624.66 397.027  14
   0  -1   6 7781.73 215.731  10
   0  -1  -6 7668.49 382.173   3
   0   1   6 8256.57 413.443   7
   0   1  -6 7355.74 315.159   4
   0   1  -6 7756.03 297.805   6
   0  -1  -6 7444.99 366.072   4
   0  -1   6 7784.19 296.603  16
   0   1   6 7959.04 321.164  13
   0  -1   6 7915.99 398.849   1
   0   1  -6 8434.31 375.174  15
   0  -1   6 7271.47 290.366   6
   0   1  -6 7819.07 302.293  16
   0   1   6 8335.21 362.914  14
   0  -1   6 7806.62 257.486  17
   0   1   6 8195.74 355.487  11
   0  -1  -6 7789.53 314.311  13
   0   1   6 8219.37 321.084  15
   0  -1  -6 8441.09 392.718  19
   0   1  -6 8713.01 418.559  14
   0  -1  -6 7759.46 392.808   7
   0   1   6 7743.50 304.762   6
   0  -1   6 7293.73 213.482  11
   0  -1   6 7957.00 373.205   2
   0   1   7 6112.24 330.121  14
   0  -1   7 5528.35 179.590  10
   0  -1  -7 6064.36 286.262  13
   0   1   7 5463.05 276.766  15
   0  -1  -7 5406.49 342.306   3
   0   1   7 5322.68 359.291   8
   0   1  -7 5753.45 291.927   4
   0   1   7 5717.25 264.831   6
   0   1   7 6018.31 375.596   9
   0   1  -7 6046.27 267.989  16
   0   1  -7 5887.07 375.680   7
   0  -1   7 6153.33 372.960   1
   0   1  -7 5909.23 326.185  13
   0   1  -7 6134.78 330.416  15
   0  -1   7 5874.29 272.470   4
   0  -1   7 5733.69 256.066  16
   0  -1   7 5781.41 361.724  14
   0  -1   7 6076.39 330.527  13
   0  -1   7 6057.40 234.194  17
   0  -1   7 5823.33 330.487   2
   0  -1  -7 5682.28 362.457  12
   0   1   7 5953.13 357.993  19
   0  -1   7 5899.27 324.850  15
   0   1   7 5852.21 286.342  13
   0  -1   7 5729.97 256.775   6
   0   1  -7 5707.14 259.620   6
   0  -1   7 5626.09 180.752  11
   0  -1   7 5724.41 282.235  18
   0   1   7 6094.18 345.889   4
   0   1   7 5820.93 305.901  11
   0   1  -7 6826.66 392.038  12
   0  -1  -7 5879.91 366.093   7
   0   1   7 6041.07 272.832  16
   0   1  -8 2832.20 273.191  12
   0   1  -8 3293.20 299.546   7
   0   1  -8 2903.17 214.011   4
   0   1  -8 3063.52 245.426  13
   0  -1   8 2856.96 205.499  18
   0   1   8 2975.91 192.649  16
   0  -1   8 2846.14 236.313  15
   0  -1   8 2751.52 178.992  16
   0   1   8 3338.39 232.636  11
   0  -1   8 2611.86 275.049  19
   0   1   8 3050.84 213.435  13
   0   1   8 2772.58 183.499   6
   0   1  -8 3129.37 193.310   6
   0   1   8 2585.38 266.536   8
   0   1   8 2812.44 274.624   9
   0  -1   8 2869.23 181.236   6
   0  -1   8 3035.28 170.302  17
   0  -1   8 2821.39 118.696  11
   0  -1  -8 3106.32 281.669  12
   0  -1   8 2876.38 273.703   1
   0   1   8 2915.85 269.133  19
   0  -1   8 2673.70 116.814  10
   0   1   8 3102.48 214.126  15
   0   1   8 2556.19 229.625  14
   0   1   8 3155.09 260.742   4
   0  -1   8 3049.19 203.719   4
   0  -1   8 2676.66 261.756  14
   0  -1  -8 2596.74 263.663   7
   0  -1  -8 2829.09 204.283  13
   0  -1   9 5.50512 35.8939   6
   0   1   9 35.1623 39.3865   6
   0   1   9 20.0734 92.1975  19
   0   1   9 16.6729 99.7143   9
   0  -1   9-21.4618 74.2954  15
   0   1  -9-19.9262 48.6045   6
   0   1   9-9.21667 102.826   8
   0  -1   9-65.7660 74.6867   4
   0  -1   9 13.6225 13.6128  11
   0   1   9 40.0918 59.7255  15
   0  -1   9-98.7363 140.249   8
   0  -1  -9 44.7193 95.7523   7
   0   1  -9 37.3278 80.9406  12
   0   1   9-6.74772 43.4179  11
   0  -1   9-11.6078 16.4374  10
   0  -1   9-24.5460 33.1743  17
   0  -1   9 48.4525 42.8607  16
   0  -1   9 40.9280 111.348  19
   0  -1  -9 30.7896 115.789  12
   0   1   9 59.7589 80.0102   4
   0  -1   9 1.50078 91.5622  14
   0   1  -9 31.6188 76.8552  13
   0   1   9 20.5278 40.1933  16
   0  -1   9 62.6393 114.142   1
   0   1   9-79.4416 48.5799  13
   0  -1  -9-20.0268 62.4230  13
   0  -1   9-107.994 119.013   9
   0   1  -9 133.248 114.136   7
   0  -1   9 8.26692 13.6928  10
   0   1   9-6.11851 77.3649  14
   0  -1  10 20765.0 516.911  11
   0  -1  10 23021.8 659.502  17
   0   1 -10 21938.1 824.098  13
   0   1  10 24262.4 865.181   4
   0   1  10 23997.1 778.571  15
   0  -1  10 22816.7 739.845   4
   0  -1  10 23583.9 992.562   8
   0   1  10 22655.7 854.628  14
   0  -1  10 21770.8 940.487   9
   0  -1  10 22296.7 823.439  15
   0   1  10 21782.9 909.560  19
   0   1  10 22819.0 957.496   8
   0  -1 -10 20724.5 899.633  12
   0  -1  10 21126.9 900.019   1
   0   1 -10 21448.4 929.795   7
   0  -1  10 22443.5 914.904  14
   0   1 -10 21725.0 915.494  12
   0  -1  10 21835.8 519.783  10
   0  -1  10 20692.1 668.388   6
   0   1 -10 23104.6 689.513   6
   0  -1 -10 20678.3 899.378   7
   0  -1  10 22524.1 966.132  19
   0   1  10 21852.4 935.705   9
   0   1  10 21419.8 735.549  11
   0   1  10 22040.0 680.936   6
   0   1  10 23141.0 698.914  16
   0  -1 -10 24082.7 772.374  13
   0  -1  10 21475.1 527.768  10
   0  -1  10 22740.8 685.884  16
   0  -1  11 30.7715 134.890   1
   0  -1  11 157.284 133.740   9
   0  -1 -11 196.868 82.2511  13
   0  -1 -11 35.7333 128.670  12
   0   1  11 43.2698 52.4880  10
   0   1  11-76.3502 138.064   9
   0   1  11 94.0786 119.063   8
   0   1 -11 32.6267 86.9279  13
   0   1  11 6.42656 102.842  19
   0   1  11 76.2049 89.8852   4
   0   1  11 91.2038 55.9579  16
   0  -1 -11 84.4190 109.341   7
   0  -1  11-79.9160 152.082   8
   0   1  11 130.928 81.3455  15
   0   1  11 33.0609 91.4844  14
   0  -1  11 102.014 47.5478  16
   0   1 -11-79.9735 133.925  12
   0   1 -11 85.8546 138.364   7
   0  -1  11 112.316 72.3835   4
   0   1 -11 72.8899 46.9936   6
   0  -1  11-45.8390 112.219  14
   0  -1  11 167.092 104.348  15
   0  -1  11 23.0557 131.286  19
   0  -1  12 11219.5 695.371   1
   0  -1  12 12895.3 554.817   4
   0  -1  12 12265.0 705.940  14
   0   1  12 12678.7 637.099   4
   0   1  12 12233.8 717.351  19
   0  -1  12 12289.4 764.606   8
   0  -1  12 10951.3 713.483   9
   0  -1  12 12539.8 474.114  16
   0   1  12 12244.6 742.394   9
   0   1  12 12255.7 482.442  16
   0   1  12 13316.9 583.492  15
   0  -1 -12 12924.8 571.156  13
   0   1 -12 11226.8 691.006  12
   0   1  12 12128.1 741.823   8
   0  -1 -12 11224.7 696.500  12
   0  -1 -12 11096.9 697.048   7
   0   1 -12 11829.3 724.227   7
   0   1  12 12185.2 520.662  10
   0   1 -12 12573.6 477.356   6
   0   1  12 12395.9 658.093  14
   0  -1  12 11698.4 741.859  19
   0  -1  12 11431.6 605.644  15
   0   1 -12 11705.6 611.242  13
   0   1  13 1363.32 260.335   9
   0   1 -13 1502.70 296.048   7
   0  -1  13 1652.43 296.624  19
   0  -1 -13 1235.21 252.817   7
   0  -1  13 1759.47 207.087   4
   0  -1 -13 1703.20 209.396  13
   0   1 -13 1461.23 272.696  12
   0   1  13 1529.37 236.157   4
   0  -1  13 1603.21 307.205   9
   0  -1  13 1848.76 321.969   8
   0  -1  13 1128.53 255.140   1
   0  -1  13 1756.03 273.863  14
   0   1  13 1825.15 255.664  14
   0   1  13 1332.08 266.583  19
   0   1  13 1674.25 204.901  15
   0  -1  13 1449.20 219.796  15
   0  -1 -13 1464.33 271.219  12
   0   1  13 1147.15 254.498   1
   0   1 -13 1461.23 215.902  13
   0   1  13 1243.12 275.180   8
   0  -1 -14 134.266 162.704   7
   0  -1  14-126.388 144.013   9
   0  -1  14-75.8904 140.293   1
   0  -1  14-21.8520 85.6832  15
   0   1 -14 132.942 95.6902  13
   0  -1  14 445.458 180.128  14
   0   1  14-90.0956 139.776   8
   0  -1  14-91.1039 83.9103   4
   0  -1  14 68.6841 168.552   8
   0   1  14-131.671 172.383   1
   0   1  14 78.2573 132.147  19
   0   1  14-88.3807 149.028   9
   0  -1  14 324.321 155.863  19
   0   1  14 23.5553 79.7597  14
   0  -1 -14-101.466 143.600  12
   0   1 -14-75.4568 119.140  12
   0   1  14-140.197 129.351   4
   0   1 -14-20.5386 127.197   7
   0  -1  15 5549.78 537.330  14
   0   1 -15 6743.87 490.203  13
   0  -1 -15 6265.36 591.197   7
   0   1  15 5732.56 461.759   4
   0  -1  15 5879.49 555.654   1
   0   1 -15 6061.83 584.277   7
   0   1  15 5805.33 499.117  14
   0  -1 -15 7097.56 621.133  12
   0   1  15 5327.95 534.132   1
   0   1  15 6267.06 597.907   9
   0  -1  15 7104.75 634.851   9
   0  -1  15 6830.20 646.826   8
   0  -1  15 6090.11 597.292  19
   0   1 -15 5827.94 562.097  12
   0   1  15 5312.73 530.252  19
   0   1  15 5582.60 574.551   8
   0  -1  16 464.277 192.347  19
   0  -1  16 282.025 158.517   1
   0   1  16 430.413 157.707  14
   0   1  16 449.379 161.273   4
   0  -1  16 574.354 208.618   9
   0   1  16 546.778 218.170  19
   0  -1 -16 272.954 157.151   7
   0   1  16 563.474 189.134   1
   0  -1 -16 473.664 222.068  12
   0   1 -16 406.110 181.803   7
   0   1  16 816.111 249.935   8
   0  -1  16 112.238 186.411   8
   0   1  16 701.945 225.017   9
   0  -1  16 344.426 166.758  14
   0  -1  17 254.517 162.639  19
   0   1  17 325.212 205.234   8
   0  -1  17 284.346 141.320  14
   0   1  17 185.047 147.285  19
   0  -1 -17 633.970 212.023   7
   0  -2   0 78400.9 1668.88   5
   0   2   0 77373.5 1640.30  14
   0   2   0 80204.9 1711.52  16
   0   2   0 74889.2 1605.12   1
   0   2   0 78080.0 1676.41   2
   0  -2   0 72802.8 1561.17  19
   0  -2   0 72218.0 1542.23   8
   0  -2   0 74293.3 1600.37   9
   0  -2   0 75492.5 1608.56   1
   0   2   0 73420.1 1571.70  19
   0   2   0 80746.4 1693.58  15
   0  -2   0 75556.7 1654.79   3
   0   2   0 75121.1 1594.96   9
   0   2  -1 76049.0 1633.65   1
   0  -2   1 77143.0 1641.97   5
   0   2   1 75396.0 1627.11   1
   0  -2  -1 71730.4 1566.62   8
   0   2   1 73645.3 1654.71   2
   0  -2   1 74008.1 1622.66   1
   0   2  -1 81587.1 1731.12  15
   0   2  -1 79042.0 1605.43   7
   0  -2  -1 72655.2 1628.85  12
   0   2   1 75447.1 1605.09  14
   0  -2   1 77469.7 1642.58  18
   0   2   1 74460.4 1617.10   9
   0   2   1 79614.6 1722.15  16
   0   2   1 75315.7 1620.07  12
   0   2  -1 74452.1 1630.36   5
   0   2  -1 75325.6 1665.99  10
   0   2  -1 77659.8 1646.88  19
   0  -2  -1 74689.3 1631.80   9
   0  -2   1 79090.7 1625.42   9
   0  -2  -1 72372.6 1594.98  14
   0   2   1 73886.1 1552.76   8
   0  -2   1 76795.1 1664.52   3
   0  -2  -1 77332.2 1713.63   5
   0  -2   1 72226.7 1613.60   7
   0   2   1 78659.9 1677.94  15
   0   2  -1 78685.5 1695.40  14
   0   2  -1 76212.2 1712.46   2
   0  -2  -1 75369.1 1677.12   3
   0  -2  -1 73915.3 1633.29   1
   0  -2   1 72440.6 1631.74  19
   0   2  -1 79529.9 1719.57  16
   0  -2  -1 75455.6 1568.41   7
   0   2  -2-0.88633 34.9667  16
   0   2   2 105.886 33.8657   8
   0  -2   2 11.7460 32.6056   7
   0  -2  -2-6.76796 31.0840   9
   0   2  -2 12.8477 53.4712   2
   0   2  -2 85.9524 61.0900  13
   0   2   2-13.1335 40.6898   9
   0   2   2 30.5979 36.0123  16
   0   2  -2 3.86981 34.9260   1
   0  -2  -2-13.3583 29.0672   2
   0  -2   2-50.4592 39.1830   5
   0  -2  -2-31.3327 74.8156   5
   0   2   2 31.6724 25.5918   7
   0   2   2 7.96953 31.3813   1
   0   2  -2 25.6329 34.0610  15
   0   2   2 14.2599 35.1898   2
   0   2  -2 7.07340 27.8558   5
   0  -2  -2 25.9952 47.9246  12
   0   2  -2 2.92900 21.1693   4
   0   2   2 13.0118 27.1252  15
   0   2  -2 4.53145 42.8504  14
   0   2   2-1.03948 29.1272  12
   0   2  -2 39.5868 35.2984  10
   0  -2   2-2.45555 40.9357   1
   0  -2  -2 1.97188 30.5448   7
   0  -2   2 78.0803 28.9606  18
   0   2  -2 3.36395 31.7163  19
   0  -2  -2 15.4294 24.5640   8
   0   2  -2 60.6414 30.0576  17
   0  -2  -2-0.67957 60.4786   3
   0   2   2 20.1770 19.3173  14
   0   2  -2 49.0189 44.1449   7
   0  -2   2 59.8224 52.3519  16
   0   2  -2 37.0014 35.0498  18
   0   2  -3 72362.6 1684.09  14
   0   2   3 69413.8 1591.88   9
   0  -2  -3 68612.0 1605.29  12
   0   2   3 72118.6 1673.31   4
   0   2  -3 67351.6 1507.15  18
   0   2   3 68584.4 1521.36   2
   0   2  -3 71859.9 1619.19   7
   0  -2  -3 66205.1 1557.75   7
   0  -2   3 71469.0 1607.01  16
   0  -2   3 69372.8 1512.03   5
   0   2  -3 73388.1 1674.96  15
   0  -2  -3 72694.4 1617.97   9
   0   2  -3 73173.2 1660.27  19
   0   2  -3 72505.4 1618.77   1
   0   2   3 70959.4 1512.16  19
   0   2  -3 73011.4 1668.07  13
   0   2   3 69156.7 1555.02   8
   0  -2   3 72471.5 1513.60  18
   0   2  -3 71327.1 1610.46  16
   0  -2   3 71502.2 1627.24   7
   0   2  -3 70291.0 1489.58   4
   0  -2   3 70167.5 1593.99   1
   0  -2   3 66574.0 1613.49   8
   0   2  -3 64724.5 1436.15  17
   0   2   3 69563.4 1596.59  12
   0   2  -3 71490.5 1670.06   2
   0  -2  -3 71726.0 1527.57   2
   0   2  -3 69175.6 1602.39   6
   0  -2  -3 66485.4 1557.65   8
   0  -2  -3 73312.6 1688.26   5
   0  -2  -3 71163.6 1627.62   3
   0   2  -3 66188.7 1502.59  10
   0   2   3 70723.7 1559.17   7
   0   2  -4 116035. 2450.46   4
   0   2   4 119539. 2573.61   7
   0   2  -4 118097. 2649.31   2
   0   2  -4 124134. 2666.59  15
   0   2   4 116225. 2563.29   8
   0  -2  -4 115051. 2601.95  12
   0  -2   4 118680. 2469.90  18
   0   2   4 116000. 2513.44  19
   0  -2  -4 120414. 2620.78   9
   0   2  -4 118461. 2640.61  13
   0  -2  -4 111813. 2558.38   7
   0   2   4 119291. 2480.54  14
   0   2  -4 112935. 2469.27  18
   0  -2   4 116057. 2553.28  16
   0   2  -4 115358. 2418.52  11
   0   2   4 120193. 2661.60   4
   0   2  -4 122001. 2568.82  16
   0  -2   4 114838. 2437.81   4
   0  -2   4 118709. 2640.03   7
   0  -2  -4 119008. 2678.10   5
   0   2   4 122936. 2684.80  11
   0   2   4 114302. 2468.37   2
   0   2   4 113507. 2497.54  13
   0   2  -4 124471. 2696.13  14
   0  -2   4 115068. 2587.02   1
   0   2   4 117452. 2585.73   6
   0   2   4 119484. 2607.61  12
   0  -2  -4 113487. 2561.94   8
   0  -2   4 115556. 2467.28   5
   0   2  -4 109698. 2414.39  10
   0   2  -4 117121. 2621.63   7
   0   2  -4 116999. 2618.12   1
   0   2  -4 123631. 2677.56  19
   0   2  -4 113872. 2550.09   6
   0  -2   4 117612. 2632.40  15
   0  -2  -4 118131. 2614.45   3
   0   2   4 116487. 2591.10   9
   0   2  -5 34700.7 1023.11  14
   0  -2   5 34406.3 1004.38   7
   0  -2  -5 31073.7 918.774   7
   0  -2  -5 33442.7 960.650   3
   0  -2  -5 32995.3 938.312   8
   0   2  -5 33285.6 836.163  18
   0  -2   5 35557.6 828.053  18
   0   2   5 32733.3 905.572   6
   0   2  -5 35636.0 994.237  15
   0   2  -5 34785.7 1019.92  19
   0   2   5 35386.4 977.286  12
   0   2  -5 34728.5 895.596  16
   0   2   5 34204.6 961.689   9
   0   2  -5 32214.2 733.594  11
   0  -2   5 33202.9 948.340   1
   0   2  -5 30762.2 731.349  10
   0   2   5 34756.5 952.437   7
   0  -2  -5 31556.7 949.110  12
   0   2   5 33801.5 854.395  14
   0  -2   5 33503.7 885.552  16
   0  -2   5 31537.5 949.954  15
   0   2   5 31560.9 839.463  13
   0   2  -5 32378.3 878.494   6
   0   2   5 33662.6 935.267   8
   0   2  -5 32821.7 815.205   4
   0   2   5 33044.4 816.943   2
   0  -2   5 32376.9 817.996   5
   0   2  -5 34276.3 983.745   7
   0   2  -5 33764.3 971.809  13
   0  -2   5 33292.8 791.757   4
   0   2   5 32918.1 891.135  19
   0   2   5 35284.2 999.808   4
   0   2   5 35302.4 1003.63  11
   0  -2  -5 34670.2 977.975   9
   0  -2   5 34676.7 988.003   2
   0   2  -6 10531.0 401.869  16
   0  -2   6 10373.3 336.717   4
   0   2   6 9780.57 461.989   9
   0   2   6 10272.3 393.885  14
   0   2   6 10392.8 482.872   4
   0  -2  -6 10526.9 472.767   3
   0  -2  -6 10075.3 471.413  12
   0  -2  -6 10290.5 459.351   8
   0   2   6 10098.7 375.955  13
   0   2  -6 10325.9 486.644   7
   0  -2   6 9750.10 388.884  16
   0   2  -6 9950.04 391.932   6
   0   2   6 10156.4 427.977  19
   0  -2  -6 9041.46 434.547   7
   0  -2   6 10175.2 359.263  18
   0   2  -6 10065.5 359.318   4
   0   2  -6 10497.6 471.876  13
   0   2   6 10685.1 358.649   2
   0  -2   6 8894.17 436.609  15
   0   2   6 10457.5 464.906   7
   0   2   6 10951.5 483.804  11
   0   2   6 10539.9 462.019   8
   0  -2   6 10450.1 468.889   1
   0   2   6 10232.7 410.596   6
   0  -2  -7 28803.4 945.474   3
   0  -2   7 27190.8 812.232  16
   0   2  -7 28019.5 795.060   4
   0   2  -7 28555.0 974.066   7
   0   2   7 28949.5 807.333  15
   0  -2   7 28750.7 758.557   4
   0   2  -7 30671.7 982.531  12
   0  -2   7 28328.0 996.817   8
   0   2  -7 28654.6 935.745  13
   0   2   7 29201.9 906.855  19
   0   2  -7 28298.6 817.590   6
   0   2   7 27983.4 811.744  13
   0   2  -7 29944.4 836.723  16
   0   2   7 29792.3 946.945  11
   0  -2   7 28171.5 922.131  15
   0  -2   7 28382.0 788.394  18
   0  -2  -7 28618.0 957.674  12
   0   2   7 30830.0 979.016   4
   0   2   7 28807.0 840.846   6
   0   2   7 31356.3 795.383   2
   0  -2   7 28752.6 946.319   1
   0   2   7 29095.7 961.776   9
   0   2   7 29877.6 854.796  14
   0  -2  -7 27110.2 924.685   7
   0   2   7 29102.7 949.530   8
   0  -2   7 27967.1 974.705  14
   0   2  -8 5979.48 301.430  16
   0  -2  -8 4993.05 361.600   7
   0   2   8 5781.48 298.149  13
   0  -2   8 5086.40 348.636  15
   0  -2  -8 5731.09 382.760   3
   0  -2   8 5485.81 409.465   8
   0  -2   8 5388.58 169.603  17
   0   2   8 4995.32 343.408  19
   0   2   8 5377.26 294.310   6
   0  -2   8 5310.08 401.358  19
   0   2   8 5433.33 377.254   8
   0   2   8 5690.17 294.656  15
   0  -2   8 6146.93 397.099   1
   0  -2   8 5184.92 283.791  16
   0   2  -8 5418.84 391.126   7
   0   2  -8 5822.66 399.020  12
   0   2   8 6226.03 289.051   2
   0   2   8 5320.98 379.520   9
   0  -2   8 5575.12 261.846   4
   0   2   8 5703.03 326.538  14
   0   2  -8 5536.56 289.760   6
   0  -2  -8 5390.61 380.564  12
   0   2   8 5963.55 389.387   4
   0   2  -8 5333.75 284.450   4
   0  -2   8 4897.56 378.254  14
   0  -2  -8 5647.40 294.348  13
   0  -2   8 5513.82 279.680  18
   0   2  -8 5215.52 358.218  13
   0  -2   9 12121.7 629.623  14
   0  -2  -9 10771.2 575.046   7
   0   2   9 12588.9 455.546   2
   0   2  -9 10337.9 587.482   7
   0   2  -9 11595.7 565.849  13
   0   2   9 10675.3 450.144   6
   0   2   9 10866.3 455.480  13
   0  -2   9 11470.1 454.482  16
   0   2   9 11425.8 510.666  14
   0  -2   9 9889.51 524.579  15
   0  -2  -9 11088.3 574.093   3
   0  -2  -9 11180.5 594.865  12
   0   2   9 11262.4 593.398   8
   0   2  -9 11331.2 454.475  16
   0  -2   9 11206.1 629.435  19
   0  -2  -9 11665.9 464.034  13
   0   2   9 11481.6 579.005   4
   0  -2   9 9752.96 589.872   8
   0  -2   9 11062.1 418.315   4
   0   2   9 11534.6 460.432  15
   0   2  -9 11552.0 453.113   6
   0  -2   9 11287.2 586.391   1
   0   2   9 11079.2 595.544   9
   0  -2   9 10707.6 295.905  17
   0   2   9 11584.8 568.052  19
   0   2  -9 11343.8 599.761  12
   0   2  10 10883.5 445.545   2
   0  -2  10 10962.8 428.424   4
   0   2 -10 10443.1 562.123  13
   0  -2 -10 11072.2 467.781  13
   0  -2 -10 9117.77 572.716  12
   0  -2 -10 9923.05 572.345   3
   0   2  10 10521.5 459.674  15
   0  -2  10 10420.0 552.843  15
   0  -2  10 9853.34 291.939  17
   0   2 -10 10622.1 447.891  16
   0   2 -10 10222.0 435.825   6
   0   2 -10 12057.3 643.754  12
   0   2  10 10934.9 589.046   4
   0  -2  10 9548.07 570.548   1
   0  -2 -10 9281.56 565.992   7
   0   2  10 10257.8 451.026  16
   0   2  10 10523.1 607.196   8
   0   2  10 10719.2 523.377  14
   0  -2  10 9936.27 629.264  19
   0   2  10 10272.2 444.291   6
   0  -2  10 10096.3 310.158  17
   0   2 -10 9337.72 591.977   7
   0   2  10 9278.92 546.273  19
   0  -2  10 9586.90 589.729  14
   0   2  10 9690.08 590.889   9
   0  -2  10 10537.8 643.217   8
   0  -2  10 10372.9 437.689  16
   0  -2  11 66794.7 2053.79  14
   0   2 -11 67150.6 2069.05   7
   0  -2  11 69110.3 2031.31   1
   0   2 -11 73069.1 1730.08   6
   0   2  11 66757.1 1727.69  16
   0   2  11 71199.4 1780.64  15
   0   2  11 68447.1 2002.47  19
   0   2 -11 67902.7 1951.41  13
   0  -2  11 67387.6 1514.09  17
   0   2  11 67083.2 2049.56   8
   0  -2  11 64905.0 2062.34   9
   0  -2 -11 73207.0 1787.75  13
   0   2  11 65910.9 2048.03   9
   0  -2 -11 64474.4 2025.38  12
   0  -2 -11 64291.8 2007.39   7
   0   2  11 70511.2 1901.36  14
   0  -2  11 63912.0 2095.70   8
   0  -2  11 66419.9 1929.07  15
   0  -2  11 66845.9 2117.08  19
   0   2  11 72108.4 2000.63   4
   0   2 -11 73097.8 2093.58  12
   0  -2  11 71175.7 1715.21   4
   0  -2  11 71200.6 1728.26  16
   0   2  11 79520.0 1773.41   2
   0  -2  12 3673.01 416.746   8
   0   2  12 4528.56 365.510  14
   0   2  12 3718.20 262.902  16
   0   2  12 4069.31 414.151   8
   0   2  12 4280.40 300.408  15
   0   2  12 3554.81 347.550   4
   0   2 -12 4525.67 445.187   7
   0   2 -12 4463.67 387.120  13
   0  -2 -12 3843.26 403.883  12
   0  -2  12 4171.81 267.242  16
   0  -2  12 4513.40 284.936   4
   0  -2  12 3749.63 405.786   9
   0  -2  12 3629.59 392.149  14
   0   2  12 4929.61 305.622   2
   0  -2 -12 3457.15 388.074   7
   0   2 -12 4137.06 265.270   6
   0  -2  12 3645.82 422.538  19
   0  -2  12 3572.73 341.564  15
   0  -2  12 3685.59 394.003   1
   0   2  12 4061.76 390.283  19
   0   2  12 3580.72 402.504   9
   0  -2  13 4755.24 306.377   4
   0  -2  13 4388.27 465.537   9
   0   2 -13 4614.51 470.990   7
   0   2 -13 3938.90 378.689  13
   0   2  13 4287.05 374.425  14
   0  -2 -13 3691.45 421.665   7
   0   2  13 4645.68 465.768   8
   0   2  13 4819.74 313.483   2
   0   2  13 3449.97 417.386   9
   0  -2  13 4053.50 377.799  15
   0  -2 -13 4209.15 448.930  12
   0   2  13 4524.63 414.319   4
   0  -2  13 4066.77 462.600  19
   0  -2  13 4099.80 434.685  14
   0   2  13 4375.55 340.542  10
   0  -2  13 4000.43 460.737   8
   0  -2  13 3903.27 428.931   1
   0   2  13 4081.15 413.833  19
   0  -2 -14 2031.88 331.395  12
   0  -2  14 1648.33 260.142  15
   0   2  14 1846.22 271.478   4
   0  -2  14 1553.12 308.940  19
   0   2  14 1677.82 304.015   8
   0   2 -14 2491.55 312.276  13
   0  -2 -14 1515.66 290.880   7
   0  -2  14 2083.81 328.231   1
   0   2 -14 2094.58 348.987   7
   0   2  14 1890.95 293.049  19
   0  -2  14 2155.89 368.899   8
   0   2  14 2016.00 324.937   9
   0   2  14 2024.62 271.928  14
   0  -2  14 2528.77 365.838  14
   0  -2  14 2137.56 339.729   9
   0  -2  15 110.973 96.2156  15
   0   2  15 48.1477 125.149   8
   0  -2 -15 208.213 155.898  12
   0   2  15 136.809 138.424   4
   0  -2  15-159.915 182.416  19
   0  -2  15 95.7766 147.158   8
   0   2 -15-33.3175 140.341   7
   0   2  15-58.8467 148.362   1
   0  -2  15 397.352 202.033   9
   0   2  15-10.2705 120.517   9
   0  -2  15 343.210 174.185  14
   0   2  15 122.320 121.539  19
   0   2 -15 2.96751 68.0437  13
   0  -2 -15 232.183 153.286   7
   0  -2  15 220.983 175.939   1
   0  -2  16 4228.95 532.182  19
   0  -2  16 3845.65 473.906   1
   0   2 -16 4231.02 509.742   7
   0   2  16 3394.40 453.564   8
   0   2  16 3851.53 409.092   4
   0   2  16 3205.87 435.918   1
   0   2  16 3310.78 424.678  19
   0  -2  16 4430.66 548.084   8
   0   2  16 3976.95 497.069   9
   0  -2 -16 3743.89 483.124  12
   0  -2  16 3963.42 480.351  14
   0  -2  16 4003.96 512.367   9
   0  -2 -16 4202.67 486.005   7
   0   2  17 4241.83 433.873   4
   0  -2  17 4689.07 530.678  14
   0   2  17 5130.62 587.903   8
   0   2  17 4344.18 496.960  19
   0  -3   0-37.7496 62.3295   5
   0   3   0 57.5638 51.8068  15
   0  -3   0 33.4105 25.2517  19
   0   3   0 3.00197 29.6926   1
   0  -3   0-1.01588 15.3086   8
   0   3   0 13.0213 21.2048  19
   0   3   0 0.78236 40.6492  16
   0   3   0 100.326 50.9703  10
   0   3   0 16.1906 28.4390  14
   0   3   0 23.6240 51.6449  18
   0  -3   0 15.6810 25.8041   9
   0   3   0 3.35475 34.6754   5
   0  -3   0 1.63027 53.8267   3
   0   3   0 23.2296 37.1067   9
   0  -3   0-15.6923 42.4231   1
   0   3   0 28.7806 67.7160   2
   0  -3   0-1.47782 40.2704  14
   0   3   1 25130.7 665.100  14
   0  -3  -1 26879.0 772.401   5
   0   3   1 25561.4 664.098   1
   0  -3  -1 24335.2 647.352  14
   0  -3   1 24437.0 650.730  19
   0   3  -1 24253.2 678.755  18
   0  -3   1 25775.0 724.526   3
   0  -3   1 26023.9 711.783   5
   0  -3  -1 24563.6 669.570  12
   0  -3   1 25777.2 706.716  18
   0   3   1 27399.6 793.976  16
   0   3   1 24721.8 715.638   2
   0   3  -1 25169.7 687.457   5
   0   3  -1 26721.8 742.143  10
   0  -3  -1 24557.0 676.015   1
   0   3  -1 27617.3 794.426  16
   0  -3   1 27021.2 665.690   9
   0  -3   1 25354.9 717.387  14
   0   3  -1 25783.4 670.435  19
   0   3  -1 26446.1 677.692   1
   0  -3  -1 26144.6 740.622   3
   0  -3  -1 26176.8 726.257   2
   0   3   1 25894.0 651.617   9
   0  -3  -1 26854.1 682.005   9
   0   3  -1 26229.1 770.715   2
   0  -3   1 24942.4 633.456   7
   0  -3   1 25089.5 665.460   1
   0   3  -1 27776.7 795.258  15
   0  -3  -1 23874.6 579.541   8
   0   3   1 25765.4 745.302  15
   0   3  -1 26494.3 743.903  14
   0  -3  -1 24439.9 580.189   7
   0  -3   2 4811.62 224.436  18
   0   3   2 4496.19 232.173   2
   0   3   2 4708.31 215.967   9
   0   3   2 4648.41 191.812  14
   0   3   2 5139.33 284.539  16
   0   3   2 4649.81 161.305   8
   0  -3   2 4465.11 217.764   1
   0  -3  -2 4459.73 230.125  12
   0   3  -2 4481.42 282.163   2
   0  -3   2 4775.17 227.527   5
   0  -3   2 4942.35 255.883   3
   0   3  -2 4845.04 213.936   7
   0  -3  -2 4255.04 220.768   2
   0   3  -2 4552.82 208.548  18
   0   3  -2 4865.58 276.858  16
   0  -3  -2 4932.09 287.290   5
   0   3   2 5036.56 226.736   1
   0  -3   2 4438.08 231.805  19
   0  -3  -2 4763.86 265.223   3
   0  -3  -2 4460.25 177.250   7
   0  -3   2 5281.94 227.325   9
   0   3  -2 5455.62 300.180  15
   0   3  -2 4651.46 237.791  10
   0   3   2 4605.08 213.821  12
   0   3   2 4784.77 247.730  15
   0   3  -2 4990.52 246.654  19
   0   3  -2 5056.40 237.959   1
   0   3  -2 5175.88 280.134  14
   0   3  -2 4504.95 208.094   5
   0  -3   2 4845.64 277.685  16
   0  -3   2 4598.58 218.786   7
   0  -3  -2 4605.17 230.604   9
   0  -3  -2 4194.10 174.298   8
   0   3  -3 1363.93 116.211  10
   0   3  -3 1542.04 154.907  16
   0  -3   3 1448.87 149.994  19
   0   3   3 1337.47 143.598  16
   0   3   3 1337.48 68.9902  19
   0   3  -3 1632.98 182.338  13
   0   3   3 1590.73 132.598   1
   0  -3   3 1259.72 124.289   1
   0   3  -3 1507.87 148.854  19
   0   3   3 1339.09 122.440  12
   0  -3   3 1410.69 115.764   5
   0  -3  -3 1292.28 132.038  12
   0   3   3 1412.65 101.994   8
   0  -3  -3 1319.96 106.388   8
   0   3   3 1202.55 86.3993  14
   0   3   3 1430.65 127.320  15
   0   3   3 1377.92 125.465   9
   0  -3  -3 1322.96 108.799   7
   0   3  -3 1247.06 92.7832  17
   0  -3   3 1452.83 113.413  18
   0   3  -3 1405.32 130.975   7
   0  -3   3 1615.99 161.438  16
   0   3  -3 1515.48 101.955   4
   0  -3  -3 1352.04 153.705   3
   0  -3  -3 1439.40 135.576   9
   0  -3  -3 1357.21 113.850   2
   0   3   3 1349.72 160.062   4
   0   3   3 1418.98 121.977   2
   0   3  -3 1247.83 167.751   2
   0   3  -3 1572.66 163.789  14
   0   3   3 1323.78 98.3296   7
   0   3  -3 1360.12 106.251  18
   0   3  -3 1667.51 171.119  15
   0   3  -3 1584.76 140.932   1
   0   3  -3 1351.69 105.205   5
   0  -3   3 1594.74 140.632   7
   0  -3  -3 1423.96 172.269   5
   0   3   4 47633.6 1208.43  12
   0   3  -4 46715.3 1311.81   2
   0  -3  -4 44224.1 1152.61   7
   0   3   4 47611.0 1071.22  19
   0   3  -4 45616.4 1110.48  10
   0   3   4 47189.4 1059.32  14
   0  -3   4 47881.5 1249.80   7
   0   3   4 46968.8 1142.12   8
   0   3  -4 46089.6 1237.12   6
   0   3  -4 47666.2 1080.65   4
   0  -3   4 46770.7 1236.73  16
   0   3   4 45815.0 1191.88   9
   0  -3   4 46897.8 1196.54   1
   0   3   4 46739.9 1145.36   7
   0   3  -4 49050.9 1294.18  19
   0  -3   4 45743.0 1258.82  19
   0   3  -4 47864.1 1232.99   7
   0  -3  -4 44942.2 1151.68   8
   0   3  -4 49090.3 1261.69  16
   0   3   4 50143.8 1327.61   4
   0   3   4 46145.0 1202.11   1
   0  -3   4 47726.8 1121.92   5
   0   3   4 48269.2 1171.89  15
   0  -3  -4 48908.5 1138.29   2
   0   3  -4 47603.6 1246.48   1
   0  -3   4 48781.1 1246.36  12
   0   3  -4 43985.8 1013.19  17
   0  -3  -4 49267.2 1251.03   9
   0  -3   4 44666.6 1230.31   8
   0  -3  -4 49791.0 1277.14   3
   0  -3   4 47485.6 1115.97  18
   0   3   4 46302.4 1134.90   2
   0   3  -4 46555.5 1307.09  13
   0   3   4 48672.1 1268.51  16
   0  -3  -4 49033.0 1341.20   5
   0   3  -4 46218.1 1105.05  18
   0  -3  -4 47778.5 1234.84  12
   0   3  -5 14930.8 530.580   7
   0  -3   5 13468.9 534.341  15
   0   3  -5 15040.3 509.847  16
   0   3   5 14795.0 463.011   8
   0   3   5 13515.8 481.006   9
   0  -3   5 15193.0 397.639  18
   0   3   5 14507.4 406.229   2
   0   3   5 14223.5 401.092  19
   0  -3  -5 14667.9 588.505   5
   0   3   5 14837.4 504.391  12
   0   3   5 15107.8 471.389   7
   0   3   5 14556.8 512.500   6
   0   3  -5 14118.6 355.011  10
   0  -3   5 14599.9 496.621   1
   0  -3  -5 15409.0 537.284   9
   0   3  -5 15765.7 378.679   4
   0   3  -5 15787.1 585.782  13
   0   3   5 15075.0 437.561  15
   0   3  -5 15223.6 582.887   2
   0  -3   5 14369.9 492.412  16
   0   3   5 15394.0 526.520  16
   0  -3   5 13961.0 388.496   5
   0   3   5 15705.1 591.118   4
   0   3  -5 14249.9 493.631   6
   0  -3  -5 15077.9 527.430  12
   0  -3  -5 13770.4 463.138   7
   0  -3  -5 14116.4 465.609   8
   0   3  -5 14462.2 393.887  18
   0   3   5 13731.8 419.506  13
   0  -3  -5 14388.5 530.982   3
   0   3  -5 14552.9 362.282  11
   0  -3   6 9168.08 415.060  16
   0   3  -6 8675.80 277.600  11
   0   3   6 9262.28 349.393   2
   0  -3   6 8324.26 304.571   4
   0   3  -6 10167.9 485.880   7
   0   3  -6 8332.57 320.620   4
   0  -3  -6 10117.2 484.843   3
   0   3   6 8652.53 420.260   6
   0  -3  -6 9405.21 429.432   7
   0   3   6 9499.31 382.562  19
   0   3  -6 8592.36 343.595  18
   0  -3   6 9910.48 506.713  19
   0   3  -6 8177.60 272.199  10
   0   3   6 9454.28 355.563  14
   0   3  -6 9280.00 418.724  16
   0   3   6 8136.91 350.353  13
   0   3   6 9417.49 450.100   9
   0   3   6 11018.4 530.960   4
   0  -3   6 9340.99 476.477  15
   0  -3   6 9343.43 344.865   5
   0   3   6 9649.10 429.218   8
   0  -3   6 8484.18 331.406  18
   0  -3   6 9516.19 447.281   1
   0   3  -6 9839.00 428.635   6
   0  -3  -6 9817.14 473.552  12
   0   3  -6 9575.92 496.030  13
   0   3   6 8272.84 403.384   7
   0  -3  -6 8363.81 409.705   8
   0  -3   7 257.163 114.833   8
   0   3   7 253.970 63.4153  13
   0  -3  -7 274.699 98.9962  12
   0  -3   7 218.026 69.4688   5
   0  -3   7 246.971 81.2861  16
   0   3  -7 231.443 33.2151  11
   0  -3   7 368.816 118.585  14
   0   3   7 277.925 70.5897  14
   0  -3   7 233.265 54.7828   4
   0  -3   7 175.142 108.341   1
   0   3  -7 359.491 124.777   7
   0  -3  -7 307.546 125.650   3
   0   3  -7 279.879 34.2840  11
   0  -3   7 380.806 69.8068  18
   0   3  -7 201.444 65.2329  16
   0   3   7 82.5643 110.727   4
   0   3   7 238.513 58.4238   2
   0   3  -7 178.268 75.6941   6
   0   3  -7 440.583 131.133  13
   0   3   7 282.601 111.651   9
   0  -3   7 478.888 136.905  15
   0   3  -7 261.420 68.1708  18
   0   3   7 115.315 80.8906   8
   0  -3  -7 212.252 95.1211   7
   0  -3   7 292.402 118.903  19
   0   3   7 367.121 90.1396  19
   0   3  -7 268.500 57.8571   4
   0   3  -7 223.425 30.7423  10
   0  -3   8 6863.92 471.585  19
   0  -3   8 7670.82 448.295   1
   0   3  -8 7489.40 383.719   6
   0  -3   8 7015.31 372.205  16
   0  -3  -8 6849.12 442.720   3
   0   3  -8 7045.90 448.396  13
   0  -3  -8 7280.65 458.178  12
   0  -3   8 6461.35 453.606  14
   0   3   8 7449.87 346.756  15
   0   3   8 7046.05 342.136  13
   0  -3  -8 6874.83 421.354   7
   0  -3   8 6503.35 454.464   8
   0   3   8 7349.83 448.929   9
   0   3   8 7020.69 386.239  19
   0  -3   8 7331.45 328.444   5
   0   3   8 7443.40 357.877  14
   0   3  -8 7175.18 324.538   4
   0  -3   8 7058.11 318.826  18
   0   3   8 7416.56 434.408   8
   0  -3   8 7197.53 294.350   4
   0   3   8 7683.70 327.558   2
   0   3   8 7556.05 476.029   4
   0  -3   8 6430.40 424.203  15
   0   3  -8 7313.50 465.611   7
   0  -3   9 740.353 184.730  19
   0  -3   9 821.095 182.557   1
   0  -3   9 517.995 100.434   5
   0   3   9 568.860 99.6446  13
   0   3   9 816.423 118.657  15
   0  -3  -9 574.777 153.615  12
   0   3  -9 624.081 180.522   7
   0  -3   9 854.216 174.633  15
   0   3   9 490.361 121.521  19
   0  -3  -9 709.972 159.034   7
   0  -3  -9 571.509 157.968   3
   0   3  -9 942.542 192.641  13
   0   3  -9 740.208 126.601   6
   0   3  -9 588.756 95.0192   4
   0  -3   9 697.038 123.457  16
   0  -3   9 550.015 172.896  14
   0  -3   9 616.827 162.587   8
   0   3   9 669.990 169.841   9
   0  -3   9 800.627 106.223  18
   0   3   9 458.575 138.009   8
   0   3   9 751.717 103.913   2
   0   3   9 515.058 158.952   4
   0   3   9 868.726 137.475  14
   0  -3   9 660.183 94.8389   4
   0   3  10-36.2534 66.3876  14
   0   3  10-21.9177 110.244   9
   0  -3 -10 153.573 121.532  12
   0   3 -10 150.103 142.842   7
   0  -3  10 44.0018 129.586   8
   0  -3  10 80.0958 113.131   1
   0  -3  10-12.9518 110.259  19
   0   3  10 112.797 63.7843  15
   0  -3  10 39.5983 48.4521   4
   0   3  10 3.46078 116.070   8
   0   3  10 121.087 88.2002  19
   0   3  10 45.2667 131.621   4
   0   3 -10 88.7253 117.545  13
   0  -3  10 22.8038 68.2101   5
   0  -3  10 41.6961 121.184  14
   0  -3 -10 44.1300 99.8453   7
   0  -3 -10 72.5354 105.513   3
   0   3  10 12.9286 46.5410   2
   0   3 -10-10.0437 71.4497   6
   0  -3  10-17.4535 94.7820  15
   0  -3  10 130.499 73.4906  16
   0   3  11 3587.60 334.460  19
   0  -3 -11 3660.20 367.689   7
   0  -3  11 3902.33 375.110   1
   0  -3 -11 3775.79 386.375  12
   0   3  11 3556.10 279.594  16
   0   3  11 3725.19 298.725  14
   0  -3  11 3264.49 389.446  19
   0  -3  11 3467.44 347.163  15
   0   3 -11 3951.80 378.354  13
   0   3 -11 3913.20 280.803   6
   0   3  11 3937.78 253.015   2
   0   3  11 3588.49 362.997   8
   0  -3  11 3083.99 363.510  14
   0  -3  11 3648.09 233.786   4
   0  -3  11 3561.04 270.978  16
   0   3  11 3733.51 266.678  15
   0  -3 -11 3666.11 375.333   3
   0   3  11 3130.34 355.005   4
   0   3  11 3604.20 374.127   9
   0   3 -11 3070.13 362.919   7
   0  -3  11 3476.56 392.520   8
   0  -3  11 3695.16 261.773   5
   0   3  12 17301.2 658.997  15
   0  -3  12 17120.3 862.400   1
   0  -3 -12 15299.2 854.754  12
   0   3 -12 16972.8 904.427   7
   0  -3  12 17775.9 674.619  16
   0  -3  12 16204.0 923.814   8
   0   3  12 18125.0 632.866   2
   0   3  12 17518.0 880.188   8
   0  -3 -12 15892.7 843.792   7
   0  -3  12 16742.0 908.001  14
   0  -3  12 16551.2 821.099  15
   0   3  12 17374.9 819.987  19
   0  -3  12 18100.8 607.369   4
   0   3  12 17701.3 738.097  14
   0   3  12 18231.6 885.325   4
   0   3 -12 17663.8 670.990   6
   0   3  12 15833.3 663.032  16
   0  -3  12 17045.3 945.365  19
   0   3 -12 17348.1 854.025  13
   0  -3 -12 16901.7 869.528   3
   0   3  12 16284.7 872.496   9
   0  -3  12 17984.4 661.347   5
   0  -3  12 16741.7 906.989   9
   0  -3  13 323.811 103.304   5
   0   3  13 470.616 141.287  19
   0  -3  13 175.215 140.716   1
   0  -3  13 289.810 168.422   9
   0   3 -13 224.394 133.999  13
   0  -3 -13 325.313 145.288   7
   0  -3  13 284.854 169.289   8
   0   3  13 155.979 83.3511  14
   0   3  13 171.011 157.282   9
   0   3  13 312.404 150.547   4
   0   3 -13 303.307 163.383   7
   0  -3  13 186.282 154.352  14
   0  -3 -13 120.930 137.065  12
   0   3  13 232.369 144.204   8
   0  -3  13 311.833 160.119  19
   0  -3  13 170.340 98.8864  15
   0  -3 -14 99.2459 132.357  12
   0   3  14 230.786 132.148  19
   0   3  14 124.827 128.557   8
   0  -3  14 257.907 147.704   1
   0  -3  14 130.060 115.352  15
   0  -3 -14 499.817 181.721   7
   0   3  14 110.981 147.567   9
   0  -3  14 317.862 183.380  14
   0  -3  14 136.896 99.8421   9
   0   3  14-79.8997 116.460   4
   0   3 -14 251.638 151.330   7
   0  -3  14 564.098 187.611  19
   0   3 -14 251.907 142.877  13
   0  -3  14 477.369 195.424   8
   0  -3  15 8059.00 698.151   9
   0   3  15 7787.70 614.291   4
   0  -3  15 7592.52 636.677   1
   0   3 -15 8042.71 614.977  13
   0  -3 -15 6908.06 633.041  12
   0   3  15 8317.94 619.492  19
   0  -3 -15 8018.56 662.797   7
   0  -3  15 7407.08 691.190   8
   0  -3  15 8163.29 717.148  19
   0   3  15 6929.89 629.112   9
   0   3  15 7806.37 661.899   8
   0  -3  15 7914.39 600.365  15
   0  -3  15 7584.97 659.908  14
   0   3 -15 7588.38 667.813   7
   0   3  16 174.562 117.905  19
   0  -3  16 348.705 192.743   9
   0  -3 -16 154.655 136.958   7
   0  -3  16 398.362 180.538   1
   0   3 -16 383.778 166.145  13
   0   3  16 48.6384 124.946   1
   0   3 -16-193.347 160.850   7
   0  -3  16 39.1884 157.652  19
   0  -3  16 154.156 154.097   8
   0  -3  16 89.5803 126.852  14
   0  -3 -16-222.345 158.923  12
   0   3  16 147.945 143.420   8
   0   3  16-107.545 170.890   9
   0   3  16-39.3321 142.648   4
   0   3  17 345.057 153.525   4
   0  -4   0 21521.9 635.430   1
   0  -4   0 21060.0 510.209   8
   0  -4   0 20575.5 528.539   7
   0  -4   0 20331.9 645.015  14
   0  -4   0 21573.1 713.172   5
   0   4   0 21726.8 611.531   9
   0  -4   0 22327.0 629.820   9
   0  -4   0 21712.2 624.446  12
   0   4   0 21670.0 674.523  14
   0   4   0 22573.8 559.417  19
   0  -4   0 21526.8 535.581  19
   0   4   0 21214.7 683.202  18
   0  -4   0 22744.3 719.207   3
   0   4   0 21297.1 690.240   5
   0   4   0 21773.8 724.367   2
   0   4   0 21496.8 625.052   1
   0   4   1 38882.1 707.617  14
   0   4   1 38822.6 811.938   2
   0  -4  -1 36810.2 785.413   2
   0   4  -1 38214.9 665.227  19
   0  -4   1 36255.6 620.408  19
   0  -4   1 38635.5 771.932  14
   0   4   1 38355.1 649.283   9
   0  -4  -1 37271.2 479.710   7
   0   4   1 37849.9 676.334   1
   0  -4   1 37760.0 688.113   1
   0  -4   1 40328.0 684.930   9
   0   4  -1 40068.8 881.922   2
   0  -4   1 36826.9 584.042   7
   0   4   1 40461.3 856.409  15
   0  -4   1 39884.0 815.025   3
   0   4  -1 37953.2 697.516   1
   0  -4  -1 39569.6 831.327   3
   0  -4  -1 36990.8 694.227  12
   0   4  -1 37663.9 736.290   5
   0  -4  -1 37651.5 710.071   1
   0  -4  -1 38716.7 708.447   9
   0   4  -1 39418.7 839.773  10
   0   4  -1 37331.4 722.802  18
   0   4  -1 37476.8 802.613  14
   0  -4  -1 35301.6 474.709   8
   0  -4  -1 40938.8 876.494   5
   0  -4   1 37803.2 529.518   8
   0  -4  -1 37277.8 665.293  14
   0  -4   1 38600.6 788.383   5
   0  -4  -2 47.4391 98.7162   3
   0  -4   2-62.0004 90.6592   3
   0   4   2 32.4786 38.0089   1
   0   4  -2 26.4315 29.4330   5
   0   4  -2 13.9163 33.3787   1
   0  -4   2 13.6758 31.7061   7
   0  -4  -2-5.92605 20.6508   8
   0  -4  -2-1.41083 36.4407   9
   0   4  -2-1.09644 104.778   2
   0   4  -2 3.38562 36.3955  10
   0  -4   2 75.8704 75.5555  16
   0  -4  -2 9.17461 32.5668   2
   0  -4   2-0.86899 48.2169  19
   0   4   2 8.42186 18.4122   8
   0  -4   2 1.95480 32.6589   9
   0   4   2-51.1764 66.7140  15
   0  -4   2 73.3379 59.3696   5
   0   4   2 48.0124 49.0349   9
   0  -4  -2-0.47136 51.3114  12
   0  -4  -2 202.704 99.3007   5
   0  -4  -2 7.38453 22.9966   7
   0   4  -2 0.80099 49.9505  18
   0   4  -2-43.5377 59.1041  14
   0   4   2-27.2523 57.9152   2
   0  -4   2-16.6012 33.4407  18
   0   4  -2-5.87259 32.7282  19
   0  -4   2-73.9388 62.5754   1
   0   4   2 39.7685 30.2790  14
   0   4  -3 12056.7 469.317   1
   0   4   3 11547.3 377.322  14
   0  -4   3 11443.7 464.375  19
   0   4   3 11864.6 338.763   8
   0  -4   3 11613.9 433.540   5
   0   4  -3 11461.1 401.898  18
   0   4  -3 11449.1 408.559   5
   0   4  -3 11052.3 396.736  17
   0  -4  -3 12370.1 451.124   2
   0  -4  -3 11842.0 468.620   9
   0  -4  -3 12458.7 559.978   5
   0   4  -3 10907.0 468.833  19
   0   4  -3 11358.6 452.288  10
   0  -4   3 11572.1 517.371  16
   0  -4   3 11230.5 431.363  18
   0  -4  -3 11520.6 461.698  12
   0  -4   3 12646.5 497.155   3
   0  -4   3 10609.9 430.771   8
   0   4   3 12556.7 550.416   4
   0  -4  -3 12381.7 522.002   3
   0  -4   3 11270.3 439.221   7
   0  -4  -3 11332.6 366.876   7
   0  -4   3 11946.0 439.776   9
   0  -4  -3 10620.8 357.942   8
   0   4   3 11975.1 437.655   1
   0  -4   3 11356.6 435.279   1
   0   4   3 11934.4 432.559  12
   0   4  -3 11747.8 546.658  13
   0   4   3 11304.3 420.307   9
   0   4  -3 12290.8 557.582   2
   0   4  -3 11012.3 384.333   4
   0   4   3 11344.7 449.940   2
   0   4   3 11919.3 478.160  15
   0   4   4 8644.03 378.942   9
   0  -4   4 8448.12 449.892  14
   0   4   4 9977.33 501.506   4
   0   4  -4 8933.89 454.257   6
   0  -4   4 9281.31 416.679   7
   0   4   4 8561.25 303.835  14
   0  -4  -4 8710.98 344.015   7
   0  -4   4 9433.83 371.313  18
   0   4  -4 9768.95 501.505  13
   0   4  -4 9281.58 383.026  10
   0  -4  -4 8892.05 369.198   2
   0   4   4 8877.14 385.664  12
   0   4  -4 9548.13 453.268  19
   0   4  -4 8923.14 339.521  18
   0   4  -4 9058.76 306.114  17
   0  -4  -4 9006.59 488.543   5
   0   4  -4 8668.18 318.668   4
   0   4   4 8915.56 400.185  15
   0  -4  -4 9336.54 428.254   9
   0  -4   4 9386.54 457.468  16
   0  -4  -4 8360.31 334.686   8
   0  -4   4 9058.81 416.511   8
   0  -4  -4 8880.50 450.868   3
   0   4   4 8522.67 312.642   8
   0   4   4 8753.11 377.818   2
   0  -4   4 8764.88 389.794   1
   0  -4  -4 8520.69 409.516  12
   0   4  -4 8666.90 342.210   5
   0   4  -4 8636.58 478.908   2
   0  -4   4 8646.07 359.127   5
   0  -4   4 9221.50 432.484   3
   0   4  -4 9594.03 408.800   7
   0   4  -5 2361.49 260.787  13
   0   4  -5 2170.06 159.937  18
   0  -4  -5 1886.00 213.695   3
   0  -4   5 2381.15 170.563  18
   0  -4   5 1908.82 206.168  16
   0   4   5 2032.13 170.205   2
   0  -4  -5 1935.36 165.930   8
   0   4   5 2292.88 121.090  19
   0   4  -5 2512.81 263.756   2
   0  -4  -5 2013.55 171.050   7
   0   4   5 2157.65 163.210   8
   0  -4   5 1603.34 206.163  15
   0   4   5 1863.31 180.260   9
   0   4   5 2251.89 180.981  13
   0   4   5 2137.95 128.609  14
   0  -4  -5 2385.30 177.384   2
   0   4  -5 2166.77 142.560   4
   0   4  -5 2173.64 104.390  17
   0   4  -5 2139.13 204.151   7
   0  -4   5 2226.55 167.930   5
   0   4  -5 2210.00 223.679   6
   0   4   5 2278.79 186.101  15
   0   4   5 2534.51 264.120   4
   0  -4   5 1825.13 207.196  19
   0  -4   5 2279.61 203.085   1
   0  -4  -5 1919.13 246.843   5
   0  -4   5 1975.09 229.799  14
   0  -4  -5 2105.11 210.457  12
   0   4   5 1942.49 154.925   7
   0   4  -5 2219.30 163.322  10
   0   4   6 23813.6 757.374  13
   0  -4   6 25294.9 864.478  16
   0  -4  -6 26740.5 925.932   3
   0  -4   6 24435.2 830.847   1
   0   4   6 25915.0 696.335  14
   0  -4   6 24971.1 727.083  18
   0  -4   6 23862.9 903.318  19
   0  -4   6 23084.5 911.549  14
   0   4   6 25684.5 956.052   4
   0   4  -6 25681.9 962.259   2
   0   4  -6 25903.7 731.895  18
   0  -4  -6 23926.1 793.380   8
   0  -4  -6 24816.8 964.833   5
   0   4  -6 26821.6 892.674   7
   0   4   6 25630.2 780.897   8
   0   4  -6 26414.7 881.546   6
   0   4   6 25597.5 841.191   9
   0   4  -6 22618.4 678.380  10
   0   4  -6 25802.8 702.666  11
   0   4   6 25124.9 780.338   7
   0  -4   6 24562.5 888.802   8
   0  -4  -6 23798.1 790.928   7
   0   4  -6 24836.8 683.767   4
   0   4  -6 26100.1 959.231  13
   0   4   6 26335.5 692.689  19
   0   4   6 26231.7 793.950  15
   0  -4   6 25175.1 734.112   5
   0   4   6 25239.7 751.742   2
   0  -4  -6 24489.4 875.437  12
   0  -4   6 23748.6 912.182  15
   0   4   6 25474.2 657.157  14
   0   4   7 24264.6 737.894   2
   0  -4   7 22490.6 926.146  14
   0   4  -7 24724.2 729.551  18
   0  -4   7 24298.5 853.755  16
   0   4  -7 24514.5 900.876   7
   0   4  -7 23184.3 662.216  11
   0  -4   7 23548.7 915.686   8
   0   4   7 24390.5 861.321   9
   0  -4  -7 24018.6 914.326   3
   0  -4   7 23652.3 712.065  18
   0   4   7 25828.1 733.180  19
   0   4   7 24979.9 773.343  15
   0  -4  -7 23363.3 821.811   7
   0   4  -7 24265.0 689.396   4
   0  -4   7 25326.6 729.430   5
   0   4   7 24372.6 961.360   4
   0  -4   7 24094.1 853.659   1
   0  -4   7 22522.5 914.841  19
   0  -4   7 23044.9 917.163  15
   0   4  -7 24232.8 851.639   6
   0   4  -7 24612.1 639.035  11
   0   4   7 23783.4 801.513   8
   0   4   7 22277.6 737.784  13
   0   4  -7 24632.6 640.501  10
   0  -4  -7 22846.7 881.643  12
   0   4   7 25535.1 711.432  14
   0   4  -7 24771.9 960.458  13
   0   4  -8 2743.08 123.304  11
   0   4   8 3159.23 268.717   8
   0  -4   8 3345.99 326.099  15
   0  -4  -8 3088.78 274.993   7
   0   4  -8 2639.56 129.558  11
   0  -4   8 3251.18 214.298   5
   0  -4   8 3130.17 268.295  16
   0  -4   8 3104.79 325.203  19
   0   4   8 2991.26 205.270  14
   0   4   8 3877.37 368.557   4
   0   4  -8 3335.01 317.426   7
   0   4  -8 3272.58 280.270   6
   0   4  -8 2903.31 188.024   4
   0   4  -8 2820.41 126.024  10
   0   4   8 2999.23 211.019   2
   0  -4   8 3096.92 320.726   8
   0   4   8 3539.84 241.278  19
   0  -4  -8 3511.16 325.273  12
   0   4   8 3190.99 296.329   9
   0  -4   8 3336.24 337.315  14
   0  -4  -8 3873.21 350.471   3
   0  -4   8 2483.64 186.558  18
   0   4   8 2865.55 216.716  15
   0   4  -8 3369.90 344.103  13
   0  -4   8 3123.77 286.836   1
   0   4  -8 1138.39 139.910  18
   0  -4   9 11548.1 672.672   8
   0   4  -9 11768.6 667.334  13
   0  -4   9 13431.9 494.147   5
   0   4   9 11979.4 595.883   8
   0   4   9 11863.4 474.589   2
   0   4   9 13097.2 711.853   4
   0  -4  -9 12318.5 613.887   7
   0   4  -9 13541.2 599.097   6
   0  -4  -9 11247.0 639.447  12
   0   4   9 11878.1 625.164   9
   0  -4   9 12589.6 630.619   1
   0  -4  -9 12808.6 675.784   3
   0  -4   9 11578.2 677.140  14
   0   4   9 13498.5 556.047  19
   0  -4   9 12017.1 570.336  16
   0  -4   9 11833.4 654.657  15
   0  -4   9 11957.0 689.563  19
   0   4   9 13612.4 509.295  14
   0   4  -9 12138.4 663.702   7
   0   4  10 1061.67 140.670  14
   0   4  10 927.346 132.739  15
   0   4  10 877.609 146.456  19
   0  -4  10 980.353 133.361   5
   0   4  10 919.072 192.537   9
   0  -4 -10 1071.26 219.742   3
   0  -4  10 858.247 213.007  14
   0   4  10 577.150 153.885   8
   0  -4  10 636.265 181.289  19
   0  -4  10 625.172 170.706   1
   0  -4  10 742.537 179.846  15
   0   4 -10 1297.95 179.816   6
   0  -4  10 848.774 210.820   8
   0  -4 -10 1071.99 192.265   7
   0  -4  10 961.592 158.393  16
   0  -4 -10 1090.07 224.131  12
   0   4  10 870.375 119.392   2
   0   4 -10 691.777 181.771   7
   0   4 -10 761.257 183.119  13
   0   4  10 894.833 208.733   4
   0   4  11 1197.83 236.753   4
   0   4  11 1259.75 142.038   2
   0  -4  11 1266.61 256.183  19
   0   4  11 1142.25 210.579   8
   0   4  11 1145.95 148.603  15
   0  -4  11 1238.47 151.188   5
   0  -4  11 1573.86 244.189   1
   0   4 -11 1484.62 193.605   6
   0   4  11 1068.63 173.959  19
   0  -4  11 1290.82 184.706  16
   0  -4 -11 1549.79 246.434   7
   0  -4  11 1291.89 255.996   8
   0   4 -11 1260.54 252.231   7
   0   4  11 973.841 143.395  14
   0  -4  11 1108.33 219.387  15
   0  -4 -11 1276.50 249.246   3
   0   4 -11 1295.26 242.155  13
   0  -4  11 1106.04 233.727  14
   0  -4 -11 1221.69 242.411  12
   0   4  11 1497.30 252.335   9
   0   4  12 918.183 226.382   4
   0  -4  12 682.592 184.443   1
   0   4  12 781.085 168.312  19
   0   4  12 742.548 191.500   9
   0  -4 -12 946.394 230.127  12
   0   4 -12 845.821 241.638   7
   0   4 -12 562.181 191.156  13
   0  -4  12 943.920 232.678  19
   0   4 -12 787.863 146.244   6
   0  -4  12 986.386 222.019  15
   0  -4  12 1100.81 247.773   8
   0  -4  12 897.113 157.900  16
   0  -4 -12 806.885 229.150   3
   0  -4  12 761.726 206.934  14
   0   4  12 533.635 172.998   8
   0  -4 -12 938.940 199.566   7
   0  -4 -13-51.2344 141.603   7
   0   4  13-54.8660 141.592   9
   0  -4  13-207.485 162.895  19
   0  -4 -13 5.34321 137.517  12
   0  -4  13-71.7600 120.705   9
   0   4  13-180.603 104.465  19
   0   4 -13-33.5427 148.526   7
   0   4 -13-100.832 141.075  13
   0  -4 -13-53.6543 138.359   3
   0   4  13 43.0999 114.019   8
   0  -4  13 2.41331 87.7651  15
   0  -4  13-11.1003 147.874   8
   0   4  13-268.000 157.455   4
   0  -4  13-272.759 153.211  14
   0  -4  13 3.90705 111.471   1
   0  -4  14 5241.94 498.840  15
   0   4  14 5812.48 544.941   4
   0  -4  14 5792.44 522.087   1
   0   4  14 6530.97 576.769   9
   0   4 -14 5901.87 571.067   7
   0  -4  14 5545.44 568.158  14
   0  -4 -14 5761.14 553.742  12
   0   4 -14 5958.72 547.061  13
   0  -4  14 5787.47 575.679   9
   0  -4  14 5255.21 564.959  19
   0   4  14 5268.45 507.904   8
   0  -4 -14 5700.92 530.899   7
   0  -4  14 5889.57 594.823   8
   0  -4  15 6254.94 574.077   1
   0  -4  15 6046.45 634.077  19
   0  -4  15 6209.65 620.018   9
   0   4  15 6363.85 606.022   9
   0  -4 -15 6096.28 577.732   7
   0  -4 -15 7086.10 647.569  12
   0  -4  15 7208.53 702.070   8
   0   4  15 5929.25 564.729   8
   0   4 -15 7615.91 631.418  13
   0   4 -15 6421.72 624.653   7
   0  -4  15 5974.40 553.644  15
   0   4  15 6350.28 583.748   4
   0  -4  15 6231.63 624.267  14
   0  -4 -16 1939.83 349.708  12
   0   4  16 1431.79 312.080   9
   0   4  16 1243.11 275.586   8
   0   4 -16 1418.08 281.937  13
   0  -4 -16 1524.46 307.279   7
   0   4  16 2067.75 335.712   4
   0  -4  16 1749.00 306.988  15
   0   5   0 19.6596 51.6992   9
   0  -5   0 38.2973 90.6958   5
   0  -5   0-53.2957 95.5899   3
   0  -5   0 28.5820 73.0646  15
   0  -5   0-20.6299 63.9023   1
   0   5   0 171.652 65.6886  14
   0   5   0 22.7606 50.4693   1
   0  -5   0 45.5477 51.0073  12
   0  -5   0 52.7248 20.7623   8
   0  -5   0 48.1806 26.1791  19
   0  -5   0 28.3390 34.5141   9
   0  -5   0 24.8212 18.4553   7
   0   5   0 81.0162 81.8748   2
   0  -5  -1 12056.9 467.416   9
   0   5   1 10604.9 502.227  18
   0  -5   1 11590.4 338.830   8
   0   5  -1 12272.1 569.167   2
   0   5   1 12010.8 428.899   9
   0  -5  -1 11902.7 538.297  15
   0  -5  -1 12432.1 450.878  14
   0  -5  -1 10799.7 300.718   7
   0  -5  -1 12343.2 564.014   5
   0  -5   1 11816.4 523.027   3
   0  -5  -1 11789.3 303.537   7
   0  -5  -1 11175.1 527.730   3
   0  -5   1 11540.4 396.307  19
   0  -5  -1 11573.8 458.552  12
   0  -5   1 10932.5 544.715  15
   0   5   1 11304.7 522.774   2
   0  -5   1 10935.6 362.503   7
   0  -5   1 11670.0 512.611   5
   0  -5  -1 11856.0 471.395   1
   0  -5   1 12100.1 447.569   9
   0  -5   1 11882.4 457.331   1
   0  -5  -1 11277.9 303.759   8
   0   5   1 11516.1 463.617  14
   0  -5   2 15865.5 678.279  15
   0   5   2 16255.7 524.213   9
   0  -5   2 14948.4 500.268   8
   0   5  -2 15507.8 552.729  19
   0   5   2 15762.5 534.668  14
   0  -5  -2 15361.3 566.780  12
   0   5   2 15886.2 618.355   2
   0  -5   2 14473.5 518.450  19
   0  -5   2 16408.2 604.627   5
   0  -5  -2 15350.3 572.803   1
   0  -5   2 15823.3 623.454   3
   0  -5  -2 14208.9 388.432   8
   0  -5   2 15390.3 546.326   1
   0   5  -2 15912.6 682.915   2
   0  -5  -2 15656.1 571.679   9
   0   5   2 14291.3 626.726  18
   0  -5   2 15677.0 678.041  16
   0  -5  -2 14740.2 392.389   7
   0  -5   2 16828.0 548.615   9
   0  -5   2 14441.7 598.501  14
   0  -5  -2 16108.4 680.837   5
   0  -5   2 14144.5 485.157   7
   0  -5  -2 16341.8 655.708   3
   0  -5  -3 10402.5 521.758   5
   0   5  -3 9603.74 512.059  13
   0   5   3 8974.27 328.152  14
   0   5  -3 9480.42 373.553  17
   0   5  -3 9319.59 502.523   2
   0  -5   3 8745.63 480.475  15
   0  -5   3 9076.45 477.266  16
   0  -5  -3 9441.54 409.341  12
   0  -5  -3 9159.08 262.805   7
   0   5  -3 8475.23 326.394   4
   0  -5   3 8709.35 353.457   7
   0  -5   3 9297.44 370.940   8
   0   5   3 9234.48 485.161   4
   0  -5   3 8933.55 441.915  14
   0   5  -3 9954.85 423.375  19
   0  -5  -3 8584.39 253.506   8
   0   5   3 9582.71 425.246   2
   0  -5   3 9603.14 401.682  18
   0  -5  -3 9696.78 476.553   3
   0  -5   3 8910.20 373.623   1
   0   5   3 8589.97 461.521  18
   0   5   3 9877.99 231.598   8
   0  -5   3 8917.99 390.259   5
   0  -5   3 9952.21 455.350   3
   0   5   3 9226.90 353.511   9
   0  -5   4 10431.3 552.185  15
   0  -5   4 10467.0 432.679  18
   0  -5  -4 9495.27 545.197   5
   0  -5   4 10628.2 446.669   1
   0   5   4 9588.50 526.293  18
   0  -5  -4 10242.3 349.955   7
   0   5   4 10745.9 559.002   4
   0   5  -4 10847.0 577.560  13
   0   5  -4 10150.7 367.253   4
   0  -5   4 10315.8 490.503   3
   0   5   4 10488.5 309.084   8
   0   5  -4 10168.1 531.599   6
   0  -5   4 9969.13 437.722   7
   0  -5  -4 9725.66 340.397   8
   0   5   4 10968.9 467.240   2
   0  -5   4 9832.41 423.608   5
   0  -5  -4 10074.0 468.345  12
   0  -5   4 10003.5 523.177  16
   0  -5   4 6776.70 380.981   8
   0   5   4 9777.43 347.834  14
   0  -5   4 9469.67 501.859  14
   0   5   4 9895.71 410.219   9
   0   5  -4 10751.2 571.354   2
   0  -5  -4 10524.0 527.101   3
   0   5  -4 10172.4 370.901  17
   0  -5   5 1419.22 178.927   1
   0   5   5 1292.87 158.246   9
   0  -5  -5 1339.54 212.854   3
   0   5  -5 1354.30 219.707   2
   0   5   5 1170.34 209.112   4
   0   5   5 1430.46 164.277   2
   0  -5   5 1501.62 206.641  16
   0  -5   5 881.654 120.545  18
   0  -5   5 1173.07 187.073  14
   0  -5  -5 1301.94 233.503   5
   0  -5   5 1380.59 186.965  19
   0  -5   5 1262.42 207.530  15
   0   5   5 1298.50 111.656  14
   0   5  -5 1516.70 158.880  10
   0   5  -5 1417.18 235.165  13
   0  -5   5 1451.60 204.855   3
   0   5   5 1540.38 230.826  18
   0   5  -5 1304.70 119.416   4
   0   5  -5 1459.89 109.873  17
   0   5  -5 1367.29 205.383   6
   0  -5  -5 1348.33 186.051  12
   0  -5   5 1216.06 145.688   5
   0   5   5 1373.73 117.729   8
   0  -5  -5 1377.60 134.133   7
   0  -5  -6 1302.06 195.893  12
   0   5   6 1437.86 67.2656  19
   0  -5   6 1637.82 159.901   5
   0   5  -6 1461.32 188.246   7
   0   5  -6 1691.99 154.980  10
   0   5  -6 1596.27 217.235   6
   0   5   6 1398.86 177.197   9
   0  -5   6 1392.47 205.516  19
   0  -5  -6 1850.71 244.608   3
   0  -5   6 1557.66 209.696  16
   0   5   6 1889.44 257.072   4
   0   5   6 1470.64 139.549   8
   0   5   6 1558.35 65.2677  19
   0   5  -6 1657.33 87.5880  17
   0  -5   6 1690.66 211.461   8
   0  -5   6 1519.10 152.157  18
   0   5  -6 1747.57 85.4175  17
   0   5   6 1585.24 171.559   2
   0   5  -6 1470.26 127.738   4
   0   5  -6 1617.93 244.512  13
   0  -5  -6 1539.14 246.204   5
   0  -5   6 1625.50 193.782   1
   0  -5   6 1504.07 225.258  15
   0   5  -6 1980.55 278.208   2
   0  -5   6 1552.21 224.065  14
   0   5   6 1473.28 114.765  14
   0  -5  -6 1345.21 150.876   7
   0  -5   6 1825.06 234.430   3
   0  -5   7 139.301 95.4200  19
   0   5  -7 149.922 116.823   6
   0   5  -7 201.642 100.335   7
   0  -5   7 97.7743 92.2050   1
   0   5   7 102.831 34.2344  14
   0  -5   7 151.890 121.623  14
   0   5  -7 38.8972 35.5723  10
   0  -5  -7 145.049 132.745   3
   0  -5  -7 178.553 150.687   5
   0   5  -7 77.2352 35.0194  11
   0   5   7 3.76719 36.3672   2
   0   5   7 72.5533 57.6135   8
   0   5   7 43.7310 38.3584  14
   0  -5   7 132.219 53.2636  18
   0   5   7 109.373 35.0348  19
   0  -5   7 13.8604 53.3495   5
   0   5   7 188.873 142.969   4
   0  -5   7-83.2316 110.000   8
   0  -5   7 113.027 86.3470  16
   0  -5  -7 241.336 120.246  12
   0  -5  -7 107.850 66.2331   7
   0   5   7 101.911 79.4254   9
   0  -5   7 111.385 108.154  15
   0   5  -7 46.3752 26.3985   4
   0   5  -7-84.8068 105.415  13
   0   5  -7 74.0748 46.0649  11
   0  -5   8 1450.08 235.844  15
   0  -5   8 1517.89 248.293  14
   0  -5   8 1375.40 233.497  19
   0  -5   8 1601.03 232.912   8
   0   5   8 1728.95 270.363   4
   0   5  -8 1964.43 245.093   6
   0  -5   8 2094.28 184.910   5
   0   5  -8 2114.69 290.003  13
   0   5   8 1504.66 207.571   9
   0   5  -8 1982.75 138.224  11
   0  -5  -8 1717.41 258.012   3
   0  -5   8 1686.70 219.029   1
   0  -5   8 1619.84 219.576  16
   0   5   8 1824.26 145.376  19
   0   5   8 1984.17 184.984   2
   0  -5  -8 2044.62 217.352   7
   0   5  -8 1719.91 235.077   7
   0   5   8 1752.87 192.789   8
   0   5   8 1717.01 142.961  14
   0  -5  -8 1738.03 241.216  12
   0   5  -9-106.147 104.387   7
   0  -5  -9 105.428 147.272   3
   0   5  -9 206.102 114.584   6
   0  -5  -9-101.764 119.374  12
   0   5   9-14.6374 93.1400   9
   0   5   9 108.758 52.4061  14
   0   5   9 54.2957 43.6009  19
   0  -5   9 104.561 134.619  14
   0   5   9 158.984 69.1781   2
   0  -5  -9 19.7756 67.8593   7
   0  -5   9 111.878 111.321  15
   0  -5   9 124.005 99.4578   1
   0  -5   9 100.494 89.1098   8
   0   5   9 39.9699 68.3517   8
   0  -5   9-40.5829 113.534  19
   0  -5   9 120.071 81.4300  16
   0  -5   9 90.6349 54.6884   5
   0   5   9 9.61520 120.597   4
   0   5  -9 146.408 135.609  13
   0  -5 -10 11092.0 601.190   7
   0  -5  10 10329.7 686.351  14
   0  -5  10 11294.0 470.472   5
   0  -5  10 10098.9 679.184  19
   0  -5 -10 10866.6 666.670  12
   0  -5  10 10005.1 654.412  15
   0  -5  10 10138.6 598.296   1
   0  -5 -10 10501.7 672.175   3
   0   5 -10 11060.6 706.928  13
   0  -5  10 10537.6 680.005   8
   0   5  10 11146.0 478.191   2
   0   5  10 11022.1 714.113   4
   0   5  10 11155.4 576.039   8
   0   5 -10 11680.2 603.537   6
   0   5 -10 11688.9 681.013   7
   0  -5  10 10632.5 581.456  16
   0   5  10 9750.40 596.526   9
   0   5  10 10728.1 477.020  19
   0  -5  11 1369.28 265.589  14
   0  -5  11 1830.49 232.278  16
   0  -5  11 1667.03 260.215   1
   0   5 -11 1676.03 292.312  13
   0   5 -11 2310.31 261.187   6
   0   5 -11 2040.18 301.837   7
   0  -5 -11 2061.91 265.487   7
   0  -5  11 1571.23 280.868  19
   0  -5 -11 2226.50 328.758   3
   0   5  11 1709.23 294.130   4
   0  -5  11 1511.07 270.620   8
   0   5  11 1649.73 251.250   9
   0  -5 -11 2160.13 310.711  12
   0  -5  11 1780.73 290.754  15
   0   5  11 1851.53 250.683   8
   0   5  12 4131.80 386.217   8
   0  -5 -12 4005.65 444.525   3
   0   5  12 3591.27 429.745   4
   0  -5  12 4173.31 411.635   1
   0   5 -12 4656.67 464.127   7
   0   5 -12 4622.18 479.400  13
   0  -5  12 4247.26 472.016  19
   0  -5 -12 4025.69 433.361  12
   0  -5  12 3564.50 437.915   8
   0  -5  12 4011.07 459.288  14
   0  -5  12 3468.54 403.894  15
   0  -5 -12 4236.15 409.939   7
   0   5  12 4620.96 443.116   9
   0  -5  13-126.110 125.625   8
   0  -5  13 216.551 159.491  14
   0  -5  13 93.9942 89.2115  15
   0  -5  13-210.331 161.692  19
   0   5  13 212.907 155.871   4
   0  -5 -13 33.9083 115.862   3
   0  -5  13 71.4057 119.907   1
   0   5 -13 64.6882 109.939   7
   0   5 -13 62.3802 136.106  13
   0   5  13-83.0708 98.2922   8
   0  -5 -13 26.5250 85.5372   7
   0  -5 -13-61.5786 113.356  12
   0   5  13-5.87363 138.742   9
   0  -5 -14 539.131 189.248   7
   0  -5  14 363.951 135.291  15
   0  -5 -14 390.060 182.329  12
   0  -5  14 174.706 189.368   9
   0   5 -14 571.888 176.116  13
   0   5  14 423.946 153.448   8
   0   5  14 558.048 189.958   4
   0  -5  14 528.662 200.656   8
   0  -5 -14 409.437 186.028   3
   0   5  14 921.622 228.674   9
   0  -5  14 626.772 199.366   1
   0  -5  14 659.129 239.477  14
   0   5 -14 527.850 181.473   7
   0  -5  14 588.732 212.749  19
   0   5  15 306.546 147.339   8
   0   5  15 583.922 215.900   9
   0  -5 -15 166.426 127.334  12
   0  -5  15 682.302 209.238  15
   0  -5  15 630.207 196.134   1
   0   5 -15 285.583 152.706  13
   0   5 -15 600.156 215.936   7
   0  -5  15-4.68375 146.700   9
   0  -5 -15 635.095 192.041   7
   0  -5  15 434.554 180.935   8
   0   5  15 261.750 139.651   4
   0  -5  15 815.306 252.124  19
   0   5 -16 1415.34 294.892  13
   0   6   0 4194.33 310.297  18
   0  -6   0 4262.73 347.482   5
   0  -6   0 4833.57 172.128  19
   0  -6   0 4234.07 351.771  15
   0   6   0 4225.88 350.643   2
   0  -6   0 4605.75 291.484  12
   0  -6   0 4313.89 139.096   7
   0  -6   0 4162.76 283.554   1
   0  -6   0 4354.19 349.101   3
   0   6   0 4030.33 260.593   9
   0  -6   0 4351.05 150.474   8
   0  -6   0 4594.98 297.310  14
   0  -6   1 9774.66 523.596   3
   0  -6   1 9996.35 327.947   8
   0  -6   1 9508.92 507.500   5
   0  -6  -1 9818.09 463.395   1
   0  -6   1 9528.02 432.985  12
   0   6   1 9141.02 408.041   9
   0  -6   1 9707.21 448.122   1
   0   6   1 9735.52 529.107   2
   0  -6   1 10036.8 356.851  19
   0  -6  -1 10049.8 459.485  12
   0  -6   1 9700.85 301.530   8
   0  -6   1 9425.96 313.635   7
   0   6  -1 9527.55 546.322   2
   0  -6   1 9262.22 465.491  14
   0   6  -1 8989.49 449.552  18
   0  -6  -1 9238.49 517.941  15
   0  -6  -1 9564.89 531.001   3
   0  -6   1 9138.26 536.323  15
   0   6   1 9307.58 495.349  18
   0  -6  -1 9266.65 528.625   5
   0   6  -2 18763.5 678.460  18
   0  -6   2 19850.0 637.645  19
   0  -6  -2 20458.8 846.942   5
   0   6   2 18734.1 663.894  14
   0  -6   2 19113.5 750.467  14
   0   6   2 19766.4 778.878   2
   0  -6   2 19032.5 772.912   3
   0  -6   2 18929.3 826.619  15
   0   6  -2 20011.7 851.057   2
   0  -6   2 20411.8 597.371   8
   0  -6   2 19656.8 752.537   5
   0   6   2 18595.2 799.718   4
   0  -6  -2 19989.7 718.893  12
   0  -6   2 18442.2 575.310   7
   0   6   2 17473.5 763.482  18
   0   6   2 18759.2 640.588   9
   0  -6  -2 19368.1 804.973   3
   0  -6   2 19641.4 690.929   1
   0  -6   2 19539.5 544.763   8
   0  -6   3 7881.07 431.561   5
   0   6   3 7842.04 498.606   4
   0  -6   3 7452.44 495.262  15
   0  -6   3 7556.08 456.626   3
   0  -6   3 7571.62 354.755   8
   0  -6  -3 6819.37 208.426   7
   0   6   3 7736.61 358.707  14
   0  -6   3 6468.47 327.747   7
   0  -6  -3 7721.19 510.784   5
   0  -6   3 7248.44 490.982  16
   0  -6  -3 7307.44 472.800   3
   0  -6   3 7615.72 392.070   1
   0  -6  -3 8341.98 437.283  12
   0   6  -3 7945.99 522.583   2
   0   6  -3 7076.83 497.477  13
   0   6   3 7616.40 441.775   2
   0  -6   3 6991.19 437.279  14
   0   6   3 7302.63 360.681   9
   0   6  -3 7058.32 362.273  18
   0   6   3 6988.48 462.227  18
   0   6   4 21993.2 709.238   2
   0   6  -4 21303.9 818.939   6
   0  -6   4 20479.9 658.751  19
   0   6  -4 20973.8 843.994  13
   0   6  -4 22234.0 867.339   2
   0   6   4 21213.4 533.739  14
   0   6   4 22317.1 842.759   4
   0  -6   4 20936.8 823.935  15
   0   6  -4 20600.0 572.592  17
   0  -6  -4 21389.0 845.919   5
   0  -6   4 20469.6 754.347  14
   0  -6  -4 21374.8 421.015   7
   0   6   4 21441.6 605.376   9
   0  -6  -4 21683.5 801.083   3
   0  -6   4 20798.5 804.751  16
   0  -6   4 21190.0 647.561   1
   0  -6  -4 22698.8 726.750  12
   0   6   4 20810.4 805.839  18
   0   6  -4 20765.0 576.685  18
   0  -6   4 21564.0 670.028   5
   0  -6   4 21545.4 747.828   3
   0   6  -5 7711.16 327.782  17
   0   6   5 8243.21 283.050   8
   0  -6  -5 8016.10 321.784   7
   0  -6   5 7300.57 519.197  15
   0  -6   5 7659.93 472.716   3
   0  -6   5 7038.92 413.026   8
   0  -6  -5 7648.19 509.507   3
   0  -6  -5 7968.26 553.340   5
   0   6   5 7561.88 430.877   2
   0  -6   5 7699.50 450.518  19
   0   6  -5 7381.79 505.972   6
   0  -6   5 6497.22 461.996  14
   0   6   5 6966.77 381.446   9
   0   6   5 8264.91 552.561   4
   0  -6   5 7912.76 417.013   5
   0   6  -5 7900.10 550.320  13
   0  -6  -5 7947.02 466.121  12
   0   6  -5 8034.03 553.404   2
   0   6   5 6866.07 499.422  18
   0  -6   5 7772.01 424.364   1
   0  -6   5 6993.12 483.803  16
   0  -6  -6 61.8288 95.7762   3
   0  -6   6 101.163 69.9596   8
   0  -6   6 229.000 125.328  14
   0  -6  -6 155.270 96.6860  12
   0   6  -6 242.131 121.392   6
   0   6   6 114.596 81.0992   2
   0   6  -6 127.980 36.3201  17
   0   6   6 179.898 51.7421   8
   0   6  -6 216.251 157.467  13
   0   6   6 46.0511 67.9078   9
   0   6  -6 12.1755 142.433   2
   0  -6   6 27.5623 100.916  15
   0  -6   6 306.182 128.045  16
   0   6   6 388.707 171.969   4
   0  -6   6 328.456 153.417   3
   0  -6   6 79.0034 96.4346   1
   0  -6  -6 98.2501 137.165   5
   0  -6   6 79.2369 60.7711   5
   0   6   6-61.7594 108.875  18
   0  -6   6 57.7090 81.0440  19
   0  -6  -6 104.176 51.5971   7
   0   6  -7 3966.27 369.301   6
   0  -6   7 3879.30 320.972   1
   0  -6  -7 3604.57 407.725   5
   0   6   7 4124.16 240.174   8
   0  -6  -7 4050.17 396.423   3
   0   6   7 3805.20 404.205   4
   0   6   7 3893.63 295.287   2
   0  -6   7 4083.26 363.315   3
   0  -6   7 3268.90 364.546  15
   0  -6  -7 3755.42 265.193   7
   0   6  -7 4266.88 430.517   2
   0  -6  -7 4360.33 373.495  12
   0  -6   7 3683.71 352.769  16
   0  -6   7 4139.97 280.751   5
   0   6   7 3052.88 278.614   9
   0  -6   7 3353.16 319.953   8
   0   6   7 3617.43 390.910  18
   0   6  -7 4202.01 426.474  13
   0  -6   7 3501.78 362.500  14
   0   6  -7 3899.65 267.301  11
   0  -6   7 3635.66 345.164  19
   0  -6  -8 515.652 108.937   7
   0   6   8 484.749 132.220   9
   0  -6   8 770.845 172.559   8
   0  -6   8 508.357 145.809  19
   0  -6  -8 539.996 154.514  12
   0  -6   8 716.006 125.622   5
   0  -6   8 514.347 148.771  16
   0   6  -8 658.863 216.614  13
   0  -6   8 548.511 181.132  14
   0   6  -8 562.556 159.141   6
   0   6  -8 512.161 92.6814  11
   0   6   8 478.891 168.184  18
   0  -6  -8 367.411 156.212   3
   0  -6   8 587.602 175.364   3
   0  -6   8 189.779 140.795  15
   0   6   8 408.323 101.653   2
   0   6   8 414.029 93.9075   8
   0  -6   8 772.175 168.666   1
   0   6   8 897.082 221.723   4
   0  -6   9 9992.79 676.373  14
   0   6  -9 10810.4 723.970  13
   0   6   9 10460.7 493.261   8
   0   6  -9 11064.8 633.078   6
   0  -6   9 10393.2 690.038  15
   0  -6  -9 10393.0 534.991   7
   0   6  -9 11995.9 659.131   7
   0  -6   9 9547.29 638.821  19
   0  -6  -9 10161.6 637.417  12
   0  -6   9 9648.56 596.972  16
   0   6   9 10068.6 692.993   4
   0  -6   9 10787.0 631.645   3
   0  -6   9 10154.3 641.513   8
   0   6   9 10726.1 504.394   2
   0  -6   9 9738.98 569.182   1
   0  -6  -9 11262.2 703.535   3
   0   6   9 10449.1 717.163  18
   0   6   9 10372.7 578.932   9
   0  -6  10 1543.23 276.344  15
   0  -6  10 1550.79 263.896   8
   0   6  10 1645.13 311.270  18
   0  -6  10 1411.44 230.347   1
   0   6 -10 1418.16 279.855  13
   0   6 -10 2055.32 268.547   6
   0  -6 -10 1871.40 298.470   3
   0  -6  10 1464.09 267.269  19
   0  -6 -10 1386.93 251.224  12
   0  -6  10 1206.15 245.606  14
   0   6  10 1415.60 228.365   9
   0   6  10 1352.83 183.452   8
   0   6 -10 2055.48 283.258   7
   0   6  10 1987.89 336.116   4
   0  -6 -10 1517.79 210.276   7
   0  -6  10 1436.83 232.086  16
   0  -6  11 2183.59 321.091   8
   0  -6 -11 2531.00 360.052   3
   0  -6  11 2056.13 324.816  15
   0  -6  11 2737.83 366.669  19
   0   6  11 2814.18 392.921  18
   0  -6  11 2949.31 325.163  16
   0  -6 -11 2375.25 280.988   7
   0   6  11 2317.97 301.705   9
   0   6 -11 3221.99 335.646   6
   0  -6  11 2377.55 304.564   1
   0   6  11 2786.28 384.270   4
   0  -6  11 2261.55 359.447  14
   0  -6 -11 2606.85 346.451  12
   0   6 -11 2634.36 376.001  13
   0   6 -11 2981.55 358.389   7
   0  -6  12 600.369 220.330  14
   0  -6  12 630.176 211.552  19
   0   6 -12 844.057 214.045   7
   0  -6  12 366.583 157.133   8
   0  -6  12 909.837 202.972   1
   0   6 -12 918.599 252.075  13
   0   6  12 635.949 225.769  18
   0   6  12 715.805 189.124   9
   0  -6 -12 735.013 216.699  12
   0   6  12 909.258 260.611   4
   0  -6  12 1267.57 273.378  15
   0  -6 -12 909.962 247.737   3
   0  -6  13 127.831 132.047  15
   0  -6  13-73.5836 112.330   8
   0   6 -13 245.029 159.645  13
   0  -6 -13 141.407 141.711  12
   0   6  13 84.6044 110.775   4
   0   6  13-158.180 121.664   9
   0   6 -13 166.895 110.491   7
   0  -6  13-248.911 153.677  14
   0  -6 -13 89.0540 135.891   3
   0  -6  13-105.898 133.811   1
   0   6  13 277.532 168.195  18
   0  -6  13 359.643 197.619  19
   0   6  14 15.5110 153.145   4
   0  -6  14 120.803 161.472   9
   0   6 -14-43.5150 113.024  13
   0  -6  14 81.6035 116.880   8
   0  -6  14 48.9308 127.744  19
   0  -6  14 129.707 116.321   1
   0  -6 -14 322.882 181.535  12
   0   6 -14 237.813 142.088   7
   0   6  14 157.394 123.067   9
   0  -6  14-132.897 132.287  15
   0   7   0 166.277 101.314  18
   0  -7   0 197.740 155.818   3
   0  -7   0 78.1591 74.4377  14
   0  -7   0 125.964 95.6542   1
   0   7   0 338.111 156.330   2
   0  -7   0 306.800 153.832   5
   0  -7   0 92.7115 74.1568  12
   0  -7   0 215.728 126.844  15
   0  -7  -1 29166.6 896.569  14
   0  -7   1 27881.9 1029.50   5
   0   7  -1 26654.0 1075.91   2
   0   7   1 27926.8 864.121   9
   0  -7   1 25479.6 1051.02  15
   0  -7   1 27993.8 715.149  19
   0  -7  -1 27196.8 1062.89   5
   0  -7  -1 29644.0 941.709  12
   0   7  -1 25522.7 916.368  18
   0  -7   1 25098.1 620.134   8
   0   7   1 27108.6 1047.88   2
   0  -7   1 28994.8 912.802  12
   0  -7  -1 27347.5 1056.81   3
   0  -7   1 28941.0 933.107   1
   0  -7   1 27127.7 1042.26   3
   0  -7  -1 27824.4 942.721   1
   0   7   1 25586.4 1019.67   4
   0   7   1 24453.8 962.967  18
   0  -7   1 27401.7 949.649  14
   0  -7  -1 26493.9 1041.91  15
   0  -7   2 878.646 146.066  12
   0  -7   2 844.422 89.6708   8
   0  -7  -2 835.853 197.259   5
   0  -7   2 613.203 144.084   5
   0   7   2 723.356 167.834  18
   0  -7   2 764.100 103.374  19
   0  -7   2 742.508 140.585   1
   0  -7  -2 289.474 134.464   3
   0   7   2 903.138 178.612   2
   0  -7  -2 543.472 127.593  12
   0   7  -2 666.458 174.538   2
   0  -7   2 640.897 172.353  15
   0   7  -2 890.350 163.412  17
   0   7  -2 531.921 120.557  18
   0   7  -2 348.331 156.124  13
   0  -7   2 776.398 189.238   3
   0   7   2 1011.66 204.476   4
   0  -7   2 634.133 143.661  14
   0   7   2 665.016 118.115   9
   0   7  -3-64.7834 136.872   2
   0  -7   3-100.941 86.6413  14
   0   7   3 9.73918 87.8242   2
   0   7   3-58.4701 84.5764  18
   0  -7   3-34.5823 89.0795   5
   0   7  -3 4.36200 56.8630  18
   0  -7   3 0.57349 105.143   3
   0  -7  -3 26.5502 96.2910   3
   0  -7  -3-70.5402 143.554   5
   0  -7   3-44.1629 107.665  15
   0  -7   3-12.4326 81.8476   1
   0  -7   3-4.34227 39.3001   8
   0   7   3-10.3808 63.4104   9
   0   7  -3 41.9565 61.0124  17
   0  -7  -3 12.7166 56.8685  12
   0   7  -3 0.71653 102.623  13
   0   7   3 1.31005 107.385   4
   0  -7   4 2824.87 308.618  14
   0   7  -4 2870.91 237.305  17
   0  -7  -4 2920.00 336.655   3
   0  -7   4 3232.04 276.661   1
   0  -7   4 3238.03 326.842   3
   0  -7   4 2489.94 234.101  19
   0  -7   4 3011.23 281.286   5
   0   7   4 3311.54 309.239   2
   0  -7  -4 3343.80 301.646  12
   0   7   4 2992.39 352.306   4
   0   7   4 3218.50 247.953   9
   0  -7   4 2619.38 329.854  15
   0   7  -4 2851.14 356.426   2
   0  -7  -4 2637.04 345.094   5
   0   7  -4 3410.72 367.757   6
   0   7  -4 2913.40 239.030  18
   0   7   4 2280.57 300.912  18
   0   7  -4 2653.29 333.607  13
   0  -7   5 2770.79 247.511   8
   0   7  -5 2750.27 356.441   2
   0   7   5 2772.47 343.148   4
   0   7   5 2389.53 310.181  18
   0  -7   5 3035.14 323.504   3
   0   7   5 2724.28 238.744   9
   0  -7   5 3378.75 286.466   5
   0   7  -5 2735.45 330.530   6
   0  -7   5 2421.21 319.083  15
   0  -7  -5 2645.94 323.107   3
   0   7  -5 2636.61 222.722  18
   0  -7  -5 2400.49 336.914   5
   0  -7   5 3151.41 282.477   1
   0   7  -5 2681.98 349.398  13
   0  -7   5 2838.82 271.010  19
   0  -7  -5 2987.53 300.328  12
   0   7   5 2681.02 276.462   2
   0  -7   5 2675.67 311.313  14
   0   7   6 4297.47 428.878  18
   0  -7   6 4592.42 371.431  19
   0  -7   6 4595.98 352.152   8
   0  -7   6 4764.31 341.225   5
   0   7   6 4340.44 345.608   2
   0   7  -6 4630.22 296.561  18
   0  -7  -6 4703.77 441.527   3
   0  -7   6 4482.89 405.291   3
   0  -7   6 3950.10 421.242  15
   0   7  -6 4778.75 472.292   2
   0  -7  -6 4065.52 441.934   5
   0  -7   6 4688.32 355.002   1
   0   7   6 4635.44 457.517   4
   0  -7   6 3694.27 377.463  14
   0   7  -6 3969.12 430.999  13
   0  -7  -6 4872.22 394.208  12
   0   7  -6 4275.28 415.631   6
   0   7   6 4771.19 331.275   9
   0   7   7 2516.45 352.128   4
   0   7  -7 2257.76 204.234  18
   0  -7   7 2463.01 327.543  14
   0  -7   7 2506.35 290.293  19
   0  -7   7 2330.15 304.837   3
   0   7   7 2079.02 319.725  18
   0  -7   7 2326.55 334.259  15
   0   7  -7 2009.18 295.928   6
   0  -7   7 2265.37 257.809   1
   0   7   7 2292.64 240.674   9
   0  -7  -7 2904.22 320.858  12
   0   7   7 2381.50 255.596   2
   0   7  -7 2471.85 239.252  11
   0  -7   7 2648.23 246.464   5
   0  -7  -7 2502.02 345.541   3
   0   7  -7 2506.38 351.730  13
   0  -7   7 2263.79 264.670   8
   0   7  -8 1672.59 274.543   6
   0   7   8 1395.72 192.415   2
   0   7  -8 2037.23 339.767  13
   0   7   8 1530.34 281.511  18
   0  -7   8 1208.26 253.737  15
   0  -7  -8 1806.61 262.149  12
   0  -7   8 1349.00 233.165  19
   0  -7   8 1646.97 284.236  14
   0  -7  -8 1927.53 310.934   3
   0   7   8 1395.73 208.105   9
   0  -7   8 1412.87 227.146   8
   0  -7   8 1624.99 229.378   1
   0   7   8 1503.88 299.444   4
   0  -7   8 1439.81 252.286   3
   0  -7  -9 1267.29 283.227   3
   0  -7  -9 1107.18 215.824  12
   0  -7   9 919.897 195.089   8
   0  -7   9 809.690 193.243  19
   0   7   9 967.935 261.357  18
   0  -7   9 815.021 227.421  15
   0   7   9 687.578 158.869   9
   0   7   9 1152.05 267.987   4
   0   7  -9 1209.65 278.613  13
   0   7  -9 633.272 182.184   6
   0  -7   9 670.047 192.428  14
   0  -7   9 1144.01 196.417   1
   0  -7   9 773.614 192.867   3
   0  -7  10 3083.11 416.327  14
   0   7 -10 3346.06 382.454   6
   0  -7  10 3384.27 385.682   8
   0  -7 -10 3410.57 427.727   3
   0  -7 -10 3205.32 383.259  12
   0  -7  10 2607.48 355.320  19
   0  -7  10 3190.96 374.465   3
   0   7  10 3858.04 463.745   4
   0  -7  10 3420.43 426.322  15
   0   7 -10 2930.00 409.873  13
   0   7  10 3393.39 335.429   9
   0  -7  10 3416.17 353.974   1
   0   7  10 2989.52 418.492  18
   0  -7 -11 1533.09 302.574   3
   0   7 -11 1223.92 282.555  13
   0   7  11 1428.09 306.865   4
   0  -7  11 1208.22 250.494  19
   0  -7 -11 1453.00 278.774  12
   0   7 -11 1486.74 253.616   6
   0  -7  11 1092.14 236.503   3
   0  -7  11 730.152 219.806  15
   0  -7  11 1526.26 258.905   1
   0   7  11 1363.69 289.627  18
   0  -7  11 1299.16 259.107   8
   0   7  11 1287.58 227.441   9
   0  -7  11 1177.54 278.101  14
   0   7  12 1610.12 342.185  18
   0  -7 -12 1813.69 319.050  12
   0  -7  12 2119.86 358.806  15
   0  -7  12 1721.98 301.871   3
   0  -7  12 1306.78 288.787  19
   0  -7  12 2388.03 323.331   1
   0  -7  12 1803.17 318.426   8
   0  -7  12 2073.99 371.206  14
   0  -7 -12 1979.38 360.226   3
   0   7  12 2178.82 363.645   4
   0   7 -12 2052.47 378.843  13
   0   7  12 1844.30 280.593   9
   0  -7  13 6833.11 559.262   1
   0  -7  13 6045.73 605.160  19
   0   7  13 6238.15 532.459   9
   0   7 -13 6473.73 653.553  13
   0  -7  13 5582.79 570.002   8
   0  -7  13 5352.84 573.488  15
   0  -7 -13 5793.05 568.001  12
   0  -8   0 44590.2 1511.84   5
   0  -8   0 47236.8 1355.90  12
   0  -8   0 42060.7 1518.43  15
   0  -8   0 44983.3 1364.76   1
   0   8   0 42229.9 1451.15   4
   0  -8   0 43106.3 1515.99   3
   0  -8   0 44510.2 1330.43  14
   0   8   0 40915.8 1507.73   2
   0   8   0 39164.5 1346.00  18
   0  -8   1 3567.48 383.676   3
   0   8  -1 3634.85 405.287  13
   0  -8  -1 4386.79 314.284  14
   0  -8   1 3640.98 396.836  15
   0   8  -1 3742.50 361.373  17
   0  -8  -1 3976.67 403.931   5
   0  -8  -1 4557.64 426.558   3
   0   8  -1 4441.09 389.385   4
   0  -8   1 4144.36 332.984   1
   0  -8   1 3867.20 375.794   5
   0  -8   1 3716.03 306.425  12
   0   8   1 3543.91 378.134   2
   0   8   1 3227.76 326.104  18
   0  -8  -1 4391.59 339.666  12
   0  -8   1 3551.48 320.564  14
   0   8   1 3634.68 368.311   4
   0   8  -1 4114.29 417.996   2
   0   8  -1 3535.94 312.610  18
   0   8  -2 28202.6 996.885  18
   0  -8   2 30795.9 1145.84   5
   0  -8  -2 30386.3 1048.67  12
   0  -8  -2 28589.5 1202.37   5
   0  -8  -2 30057.4 1214.29   3
   0  -8   2 28078.6 1204.26  15
   0  -8   2 30750.0 1038.07   1
   0  -8   2 31416.1 1020.33  12
   0  -8   2 28778.3 1167.75   3
   0   8   2 26787.3 1096.37  18
   0   8   2 28917.7 1159.01   2
   0   8   2 27911.5 1163.89   4
   0   8  -2 27166.8 1057.26  17
   0   8   2 29302.0 948.010   9
   0  -8   2 30198.5 1090.09  14
   0   8  -2 28449.7 1220.36   2
   0   8  -2 27723.3 1224.97  13
   0   8  -3 5219.69 381.557  17
   0   8   3 4904.72 434.983  18
   0   8  -3 4981.55 487.477  13
   0   8  -3 5204.16 498.108   2
   0   8  -3 5427.90 362.771  18
   0  -8   3 4925.02 411.287  14
   0   8   3 4987.94 462.196   4
   0   8  -3 5385.46 498.799   6
   0  -8   3 6053.90 387.738  12
   0  -8  -3 6137.00 420.436  12
   0  -8   3 5874.22 398.237   1
   0  -8   3 4847.40 442.941   3
   0   8   3 4524.18 411.668   2
   0  -8  -3 5884.82 504.730   5
   0  -8   3 4504.52 457.022  15
   0   8   3 5691.98 352.439   9
   0  -8   3 5639.88 426.959   5
   0  -8  -3 5917.04 502.263   3
   0   8   4 179.514 124.729   2
   0   8   4 191.972 77.2939   9
   0  -8   4 473.622 152.411  14
   0  -8  -4 294.908 119.112  12
   0  -8  -4 291.357 178.562   5
   0  -8   4 182.506 116.146   5
   0   8  -4 188.637 182.042  13
   0   8   4 182.253 124.465  18
   0  -8   4 333.619 144.563  15
   0  -8   4 319.162 138.537   3
   0  -8   4 360.977 113.052   1
   0   8  -4 317.285 149.758   6
   0  -8  -4 173.711 141.672   3
   0   8  -4 189.299 157.410   2
   0   8  -4 184.908 107.659  17
   0   8  -4 102.859 69.9579  18
   0   8   4 474.110 188.566   4
   0  -8  -5 239.604 112.331  12
   0  -8  -5 306.787 169.128   3
   0  -8  -5-102.478 155.240   5
   0  -8   5 293.430 119.525   1
   0   8  -5 251.941 84.5559  18
   0  -8   5 191.665 95.1748   5
   0   8   5 250.720 106.459   2
   0   8  -5 369.852 192.810  13
   0   8  -5 200.018 162.127   2
   0  -8   5 255.561 128.832   3
   0  -8   5 68.6009 86.5583  14
   0  -8   5 140.891 74.0699  19
   0   8  -5 191.549 169.143   6
   0   8   5 233.065 146.528   4
   0   8   5 56.1049 71.3171   9
   0   8   5-14.4645 109.228  18
   0  -8   5 332.850 174.188  15
   0   8  -6 7697.69 605.541   6
   0  -8  -6 7863.81 529.543  12
   0   8   6 7083.36 605.652   4
   0   8  -6 7570.42 636.950  13
   0  -8   6 7291.83 609.975  15
   0  -8   6 7300.34 556.080   3
   0  -8   6 7323.23 560.241  14
   0   8   6 7175.69 495.864   2
   0  -8   6 6918.16 469.714  19
   0   8   6 7393.62 434.097   9
   0   8  -6 6821.62 616.674   2
   0  -8  -6 8880.11 655.036   3
   0   8   6 7350.86 589.238  18
   0  -8  -6 8030.52 654.713   5
   0  -8   6 7869.27 492.216   1
   0  -8   7 1877.05 301.176  14
   0   8  -7 2454.70 375.350  13
   0  -8   7 2115.61 316.213   3
   0   8   7 2427.77 354.643  18
   0  -8  -7 2061.15 327.837   3
   0  -8  -7 2803.24 322.999  12
   0  -8   7 2536.70 367.511  15
   0   8  -7 2058.05 324.111   6
   0  -8   7 2380.30 274.194   1
   0   8   7 2200.16 244.949   9
   0   8   7 2492.66 378.048   4
   0  -8   7 2550.88 298.113  19
   0  -8  -8 310.468 141.611  12
   0  -8   8 350.153 156.720   3
   0  -8   8 399.978 160.108  15
   0   8   8 448.190 139.709   9
   0   8   8 599.058 222.239   4
   0  -8  -8 586.117 200.870   3
   0  -8   8 380.475 131.831   1
   0   8  -8 538.176 193.213   6
   0   8   8 398.839 163.749  18
   0   8  -8 632.402 226.387  13
   0  -8   8 258.829 104.676  19
   0  -8   8 475.442 189.137  14
   0  -8   9 11031.7 801.373  15
   0   8  -9 10211.5 720.718   6
   0   8   9 10608.0 789.936   4
   0  -8   9 10321.6 749.471  14
   0  -8  -9 10698.7 697.863  12
   0  -8   9 10865.4 716.295   3
   0  -8   9 10279.2 627.736   1
   0   8   9 10367.9 588.835   9
   0  -8   9 9591.72 663.639  19
   0  -8  -9 11894.9 814.832   3
   0   8  -9 11459.9 839.161  13
   0   8   9 11117.3 804.600  18
   0  -8  10 1083.08 274.218  15
   0   8  10 1316.77 324.685   4
   0  -8 -10 1625.72 320.196   3
   0  -8  10 1018.70 248.214  14
   0  -8  10 1193.45 225.916   1
   0  -8  10 1279.28 260.336   3
   0   8 -10 1194.62 252.689   6
   0   8 -10 1351.34 313.732  13
   0   8  10 849.163 253.802  18
   0  -8  10 1210.24 243.322  19
   0  -8  11 3407.34 379.966   1
   0   8 -11 2709.66 428.231  13
   0  -8  11 3490.92 459.246  14
   0  -8  11 3083.42 404.928  19
   0  -8  11 3064.23 453.996  15
   0  -8  12 10449.2 776.124  19
   0  -8  12 10763.4 698.186   1
   0   9   0-3.94565 79.2409  17
   0  -9   0 0.57475 82.6981   1
   0  -9   0-14.4285 135.871   3
   0   9   0 31.7065 75.0726  18
   0   9   0 44.9151 113.112  13
   0  -9   0-6.34872 117.094   5
   0   9   0 351.443 156.184   2
   0  -9   0 143.083 76.7641  14
   0   9   0 78.4978 113.843   4
   0  -9   1 6048.15 434.062   1
   0   9   1 4500.42 411.246  18
   0   9  -1 5205.84 511.334   2
   0   9  -1 5381.81 455.914   4
   0   9   1 4630.44 483.925  13
   0  -9   1 5739.93 517.479   3
   0   9   1 5374.51 503.070   2
   0   9  -1 5226.27 450.083  17
   0  -9   1 5305.00 476.729   5
   0  -9  -1 5225.14 503.254   3
   0   9   1 5651.39 513.649  17
   0  -9  -1 4980.25 484.195   5
   0  -9   1 5088.51 405.764  14
   0  -9   1 6100.67 542.338  15
   0   9   1 5472.44 490.613   4
   0   9  -1 4673.26 390.305  18
   0   9  -1 4813.25 501.560  13
   0   9  -2 3107.59 405.048   2
   0   9  -2 2863.28 391.942  13
   0   9  -2 2680.03 310.704  17
   0  -9  -2 3429.20 410.246   5
   0   9  -2 2727.96 287.161  18
   0  -9   2 3155.96 393.381   3
   0   9  -2 3685.46 361.316   4
   0   9   2 3136.98 386.549   4
   0   9   2 3275.33 386.653   2
   0   9   2 2676.58 324.800  18
   0  -9   2 3006.72 308.779   1
   0  -9  -2 2999.20 388.329   3
   0  -9   2 2860.82 348.528   5
   0   9  -2 3646.38 453.286   6
   0  -9   2 3324.50 417.672  15
   0  -9   2 2807.28 309.253  14
   0   9  -3 35062.4 1482.26  13
   0   9   3 30555.4 1278.99  18
   0  -9   3 32898.3 1251.34  14
   0   9  -3 31915.2 1417.76   2
   0   9   3 32413.5 1372.50   4
   0  -9  -3 35268.8 1435.84   3
   0   9  -3 30332.8 1094.53  18
   0  -9   3 34563.9 1388.79   3
   0  -9   3 33873.5 1186.48   1
   0   9  -3 33678.3 1451.33   6
   0   9   3 33694.3 1341.74   2
   0  -9   3 34860.6 1293.49   5
   0  -9  -3 33249.6 1413.00   5
   0  -9   3 33887.8 1432.86  15
   0   9  -4 11487.8 824.027   2
   0   9  -4 11945.0 813.823   6
   0   9   4 13250.7 767.221   2
   0  -9  -4 13301.4 840.270   3
   0  -9   4 13490.7 855.260  15
   0  -9   4 13051.9 794.502   3
   0   9  -4 11836.8 829.533  13
   0   9   4 12559.4 818.937   4
   0  -9   4 12601.2 736.512  14
   0   9   4 11647.0 747.684  18
   0  -9   4 14137.1 690.820   1
   0  -9  -4 12258.4 829.333   5
   0  -9   5 1049.08 196.713   1
   0  -9   5 768.113 202.516   3
   0   9   5 780.809 231.898   4
   0   9  -5 669.593 231.150   2
   0  -9  -5 940.338 232.168   3
   0   9  -5 1006.28 254.388  13
   0   9   5 1150.33 221.636   2
   0  -9   5 936.724 211.588  14
   0  -9  -5 624.019 218.345   5
   0   9  -5 1182.81 269.407   6
   0   9   5 802.367 222.438  18
   0  -9   5 630.523 223.823  15
   0  -9  -6 132.720 150.055   3
   0   9   6 66.9057 159.101   4
   0   9   6-125.793 117.968  18
   0  -9   6 329.878 132.394   1
   0   9  -6 85.2743 105.905   6
   0  -9   6 99.6745 91.7714  14
   0   9  -6-64.8063 128.778  13
   0  -9   6 201.227 164.231   3
   0  -9   6 253.476 157.229  15
   0  -9  -7 6506.76 615.143   3
   0  -9   7 6024.95 548.224  14
   0   9  -7 6110.18 619.896  13
   0   9  -7 5413.23 551.959   6
   0  -9   7 6150.84 604.783  15
   0   9   7 6280.16 591.313  18
   0   9   7 6903.86 646.350   4
   0  -9   7 6060.48 464.043   1
   0  -9   7 7257.28 597.581   3
   0  -9   8 6277.84 589.167  14
   0   9   8 6770.22 636.386  18
   0  -9   8 7839.68 636.672   3
   0   9  -8 7888.18 658.767   6
   0  -9  -8 9004.89 724.127   3
   0   9  -8 6183.63 639.197  13
   0   9   8 7476.54 682.974   4
   0  -9   8 8063.29 703.393  15
   0  -9   8 7126.25 516.755   1
   0   9  -9 6987.82 616.512   6
   0  -9   9 7209.60 642.924  14
   0   9 -10 5889.81 570.147   6
   0 -10   0 325.840 161.764   5
   0  10   0 321.556 130.036  18
   0  10   0 781.864 208.289   4
   0  10   0 334.258 150.877  17
   0  10   0 604.330 207.761  13
   0 -10   0 446.924 190.662   3
   0  10   0 565.881 202.687   2
   0  10  -1-23.5805 53.9858  18
   0  10  -1 42.8893 151.449   6
   0  10   1-213.196 138.083   4
   0  10   1 60.2900 103.264  13
   0  10   1-97.7656 134.354  17
   0 -10   1-2.98884 142.883   3
   0  10  -1 19.6709 129.106   2
   0  10   1-30.0809 137.126   2
   0 -10   1-156.537 130.736   5
   0 -10  -1-64.2447 141.142   3
   0 -10  -1-24.7013 114.124   5
   0  10  -1-214.987 147.777  13
   0  10   1 102.641 100.685  18
   0  10   2-149.372 128.860  17
   0  10  -2-183.256 178.151   6
   0  10   2 15.0969 98.5126   4
   0  10   2-225.280 146.763  13
   0 -10  -2 134.457 138.416   5
   0  10  -2 126.366 143.709  13
   0 -10   2-240.312 168.141   3
   0 -10  -2-85.9697 155.051   3
   0  10   2-204.509 157.398   2
   0  10  -2-361.587 196.354   2
   0  10   2-84.9031 81.7422  18
   0 -10   3 9990.06 762.271  15
   0  10   3 8654.20 690.427  13
   0  10   3 8290.96 646.590   2
   0  10  -3 9155.05 750.118   6
   0 -10   3 8575.85 685.418   3
   0 -10  -3 8603.11 709.096   3
   0  10   3 8991.03 707.619   4
   0 -10  -3 7202.58 657.458   5
   0  10  -3 8445.15 730.384   2
   0  10   3 7871.19 700.768  17
   0  10   3 7565.71 606.129  18
   0  10  -3 8871.58 741.555  13
   0 -10   4 271.740 135.737  14
   0  10  -4-262.408 187.185   6
   0  10   4-121.360 164.496  17
   0  10   4 68.2469 114.772  18
   0 -10  -4 150.009 147.038   5
   0  10   4 53.3765 119.619   4
   0 -10   4 62.9587 140.780   3
   0  10   4 82.0791 92.3047  13
   0 -10  -4-8.68561 162.227   3
   0 -10   4 128.835 164.711  15
   0  10  -4 262.738 157.156   2
   0  10  -4 9.33122 120.556  13
   0  10   5-130.508 144.140  18
   0 -10   5 166.037 140.752  15
   0  10   5 277.560 166.908   4
   0 -10   5 96.7867 129.565  14
   0  10  -5 39.3316 129.889   6
   0  10   5 31.2940 88.9386  13
   0  10   6 2903.56 410.344  18
   0 -10   6 3417.81 419.928  14
   0  10  -6 4346.04 514.784   6
   0  10   6 3556.56 478.932   4
   0 -10   7 2326.43 367.495  14
   0  11   0-390.296 183.285   2
   0  11   1 3169.19 431.053   2
  -1   0  17-134.496 139.580  19
  -1   0  17-58.7306 131.805   9
  -1   0  17-29.0193 148.314   1
  -1   0  17-21.2855 80.8974  14
   1   0 -17 106.224 182.089   7
  -1   0  17-96.7957 148.528   8
  -1   0  16-253.807 152.598  14
  -1   0  16 144.813 143.341   9
  -1   0  16 69.7720 121.262   8
  -1   0  16-252.008 143.771   1
  -1   0  16-253.275 159.305  19
   1   0 -16 89.9942 161.934   7
   1   0 -15-164.456 98.8917  13
  -1   0  15-321.250 161.226   1
  -1   0  15 99.3529 134.884   9
  -1   0  15 41.5303 175.282   8
  -1   0  15 146.926 114.189  14
  -1   0  15 95.2301 134.045  19
   1   0 -15-11.8236 140.964   7
  -1   0  15-25.3364 66.4737  15
  -1   0  15-61.8204 99.8432   4
   1   0 -15-1.91086 150.663  12
   1   0 -14 14725.6 877.662   7
  -1   0  14 14817.0 837.226  14
   1   0 -14 15248.8 882.137  12
  -1   0  14 14827.0 744.988  15
  -1   0  14 14034.7 895.550   8
  -1   0  14 13794.0 872.372  19
   1   0 -14 16346.6 768.295  13
  -1   0  14 16043.1 702.848   4
  -1   0  14 14144.9 877.438   9
  -1   0  14 15491.3 887.083   1
  -1   0  13-52.5037 127.545   1
   1   0 -13-173.379 165.407   7
  -1   0  13-124.356 92.6123  15
  -1   0  13 14.6782 65.2392  17
  -1   0  13 129.997 105.784  14
  -1   0  13-53.2178 108.266   4
   1   0 -13 101.744 124.773  12
  -1   0  13 94.5450 166.971   9
  -1   0  13-43.1231 54.4863  16
  -1   0  13 355.534 171.640  19
  -1   0  13 50.2894 155.078   8
   1   0 -13 62.7706 94.9710  13
   1   0 -13-59.4943 67.7229   6
  -1   0  12 51820.8 1774.44  19
  -1   0  12 48343.1 1724.00   9
   1   0 -12 53675.9 1438.45   6
  -1   0  12 55490.9 1518.68   4
   1   0 -12 52930.2 1736.94  12
   1   0 -12 53671.8 1577.87  13
  -1   0  12 53315.1 1711.09  14
  -1   0  12 52537.7 1579.29  15
  -1   0  12 54362.0 1350.39  10
  -1   0  12 52128.3 1730.43   1
  -1   0  12 52786.0 1419.89  16
  -1   0  12 50937.8 1784.02   8
   1   0 -12 51471.0 1737.31   7
  -1   0  11-25.7107 24.9581  11
   1   0 -11 197.919 147.179   7
  -1   0  11-96.2145 126.207   9
   1   0 -11 39.8783 85.7336  13
  -1   0  11-5.69027 133.464   8
  -1   0  11-7.46317 44.2089  10
   1   0 -11-42.0759 62.9092   6
  -1   0  11 47.1532 96.3149  19
   1   0 -11 61.1265 121.898  12
  -1   0  11 106.894 89.3848   4
  -1   0  11-9.51055 55.8887  16
  -1   0  11-72.4330 72.1294  15
  -1   0  11-78.4083 114.781  14
  -1   0  11-49.3490 131.842   1
   1   0 -10 547.412 103.933   6
  -1   0  10 612.646 120.455   4
   1   0 -10 593.564 127.954  13
  -1   0  10 464.459 117.002  15
  -1   0  10 728.225 111.651   6
  -1   0  10 646.881 94.8686  11
  -1   0  10 649.049 108.323  16
   1   0 -10 652.374 172.462  12
  -1   0  10 522.229 170.004   1
  -1   0  10 636.644 181.258   8
   1   0 -10 1133.16 214.802   7
  -1   0  10 713.506 157.263  14
  -1   0  10 829.561 109.455  10
  -1   0  10 553.647 155.834   9
  -1   0  10 501.602 160.985  19
  -1   0   9-27.7077 87.0667  14
   1   0  -9 32.1600 68.3294  13
  -1   0   9-76.8488 128.908   8
  -1   0   9-112.546 76.2800  15
  -1   0   9 36.7627 101.760   9
  -1   0   9 37.9503 43.7914   6
  -1   0   9 48.2603 104.634  19
  -1   0   9-1.48407 112.523   1
  -1   0   9-19.6733 48.2889  16
   1   0  -9-2.55031 48.4211   6
  -1   0   9 7.04642 30.9241  11
  -1   0   9-36.8005 72.7566   4
   1   0  -9 114.498 124.979  12
   1   0  -9-80.6021 133.104   7
  -1   0   9 0.67743 47.2163  10
   1   0  -8 17676.5 598.526   6
  -1   0   8 17174.8 611.317   4
  -1   0   8 17714.4 564.645  11
  -1   0   8 17139.8 711.182   1
  -1   0   8 17868.3 712.913  14
  -1   0   8 17779.6 588.360   6
  -1   0   8 18056.9 564.816  10
  -1   0   8 17316.2 648.431  15
   1   0  -8 17658.2 729.801   7
  -1   0   8 18060.3 755.000   8
  -1   0   8 18034.3 748.979  19
  -1   0   8 17632.2 591.496  16
   1   0  -8 17091.8 641.074  13
  -1   0   8 19049.7 690.741   5
   1   0  -8 18276.8 727.824  12
   1   0  -7 3.78846 44.3512  11
  -1   0   7-54.9426 35.5503  11
  -1   0   7-16.3400 44.8282   5
  -1   0   7 2.18736 52.5409   4
  -1   0   7 12.5205 56.9041  15
  -1   0   7-2.34459 36.6401  13
  -1   0   7-32.5714 42.5175  10
   1   0  -7 199.527 103.147   7
   1   0  -7 22.4768 65.1789  13
  -1   0   7-15.9110 88.6453  19
  -1   0   7-11.0702 39.5320   6
   1   0  -7-8.93231 84.6490  12
   1   0  -7 1.14823 47.7287   6
  -1   0   7 183.848 114.746   1
  -1   0   7-29.4410 45.7448  16
  -1   0   7 20.9939 74.3711  14
  -1   0   6 233100. 4746.26   5
   1   0  -6 217283. 4712.31  13
   1   0  -6 224604. 4731.00  15
  -1   0   6 225233. 4800.43   1
   1   0  -6 204578. 4632.27  11
  -1   0   6 224162. 4843.38  19
  -1   0   6 224742. 4673.72   4
  -1   0   6 222168. 4724.74  15
  -1   0   6 223580. 4658.45   6
  -1   0   6 224899. 4753.75   3
   1   0  -6 225796. 4781.91  14
   1   0  -6 214689. 4659.54   6
  -1   0   6 222885. 4733.39  13
   1   0  -6 227835. 4813.91  12
  -1   0   6 224965. 4633.28  11
  -1   0   6 219630. 4628.78  10
   1   0  -6 220625. 4813.43   7
  -1   0   6 219310. 4658.26  16
  -1   0   6 219962. 4792.16  14
  -1   0   5 9.92760 40.2609   5
   1   0  -5 25.6393 47.3286   6
  -1   0   5 172.026 87.7991   1
  -1   0   5 43.5030 49.3155  10
  -1   0   5-47.5077 66.4848  14
  -1   0   5 3.19033 35.8664   6
   1   0  -5 138.046 94.8847   7
   1   0  -5 36.3538 53.7493  13
  -1   0   5-22.4914 39.4379   3
  -1   0   5-11.6956 57.2629  15
  -1   0   5 20.5319 31.2147  11
  -1   0   5-10.6733 31.6761  13
   1   0  -5 83.7755 87.7997  12
  -1   0   5-7.94701 44.4269  16
   1   0  -5 41.1465 48.8136  14
   1   0  -5 1.47419 27.8314  15
   1   0  -5 15.7015 42.5057  11
  -1   0   5-26.3798 49.0938   4
  -1   0   4 5954.31 277.567   1
  -1   0   4 5987.90 243.080   6
  -1   0   4 5661.59 235.017   4
  -1   0   4 6447.47 255.989   5
   1   0  -4 6232.94 292.072   7
  -1   0   4 6454.98 240.047  10
   1   0  -4 6331.69 266.586  15
  -1   0   4 6264.25 237.218  11
   1   0  -4 5788.28 236.416  11
   1   0  -4 6026.24 249.172   6
  -1   0   4 6261.51 264.174   3
  -1   0   4 5588.76 260.014  13
   1   0  -4 5555.07 255.741  13
  -1   0   4 6115.49 264.941  15
   1   0  -4 5842.87 280.615  12
  -1   0   4 6161.65 248.353  16
  -1   0   3 25.1592 32.5880  11
  -1   0   3-2.05928 51.8584   1
   1   0  -3 5.05202 52.8545  12
   1   0  -3-7.24109 39.5251   6
   1   0  -3 49.1435 39.7925  11
   1   0  -3 208.330 50.1063   5
   1   0  -3 37.8271 34.1873  15
   1   0  -3-13.1810 29.9859  16
  -1   0   3-2.51451 30.0150   6
  -1   0   3 2.88541 35.4834  10
  -1   0   3-10.6082 31.5958   5
   1   0  -3-11.6442 53.1225   7
  -1   0   3 2.78377 34.4339   4
  -1   0   3-21.6600 40.0808  16
   1   0  -3 14.7719 42.3890  13
   1   0  -2 16214.4 432.607  10
   1   0  -2 17281.5 457.908   7
   1   0  -2 16283.1 444.407  13
   1   0  -2 16721.8 440.322   6
   1   0  -2 16786.1 447.409  12
  -1   0   2 17355.2 414.862   5
   1   0  -2 16844.7 446.279  16
  -1   0   2 16503.1 438.408   1
   1   0   1-6.77772 20.6319  11
   1   0   1 17.8559 16.5142  10
   1   0   2 8034.69 260.249  18
  -1   0  -2 7587.83 210.989  15
   1   0   2 7870.92 208.700  15
  -1   0  -2 8047.63 221.415   2
   1   0   2 7789.99 257.432   4
  -1   0  -2 8082.11 283.253   7
  -1   0  -2 8330.46 287.101   8
  -1   0  -2 7932.76 212.925  13
   1   0   2 7819.59 215.518  10
  -1   0  -2 7022.73 247.953  14
  -1   0  -2 7725.86 272.429  12
   1   0   2 7687.63 217.990   2
  -1   0  -2 7875.82 276.747   9
  -1   0  -2 8518.59 282.134  19
   1   0   2 8044.52 248.906  17
   1   0   3 12.9249 27.8000  17
  -1   0  -3 46.4732 63.8762  12
  -1   0  -3 52.9991 42.4494   8
   1   0   3 14.1176 20.6628  10
  -1   0  -3 9.21829 20.7725  15
  -1   0  -3-9.48610 25.9142  13
  -1   0  -3 27.3517 37.1626  19
  -1   0  -3 17.4186 41.1617   9
   1   0   3 6.87189 24.6116  13
   1   0   3-13.3455 26.4864  15
   1   0   3 66.1835 52.0804   4
  -1   0  -3 38.1595 67.0174   7
   1   0   3 11.4472 43.8471  14
   1   0   3-0.13855 34.2026  18
  -1   0  -3-14.4552 28.5629  14
   1   0   3-8.20685 25.6164   2
   1   0   4 449.908 57.3565  13
   1   0   4 469.356 79.3124   4
   1   0   4 527.782 76.7510  18
   1   0   4 486.431 49.6200  10
  -1   0  -4 411.897 101.651   7
  -1   0  -4 520.512 97.9926  12
  -1   0  -4 495.593 60.1518  13
  -1   0  -4 514.352 76.5024  14
  -1   0  -4 569.847 88.7214  19
   1   0   4 370.444 73.0476  14
   1   0   4 413.375 57.2250   2
  -1   0  -4 488.897 57.3886  15
  -1   0  -4 577.748 90.1421   8
   1   0   4 511.170 67.5372  17
   1   0   4 430.788 55.9431  15
  -1   0  -5 63.9929 43.7105   4
   1   0   5 3.97392 27.7948  11
  -1   0  -5-10.1549 45.2707  19
   1   0   5 3.31460 32.6321  17
   1   0   5 50.8968 59.2444  14
   1   0   5 17.7636 52.1060   4
   1   0   5-39.3518 70.9189  19
  -1   0  -5 14.6958 42.4588  14
   1   0   5-28.8172 41.4687  18
  -1   0  -5 6.31263 45.9127   8
   1   0   5 7.02627 15.8858  16
  -1   0  -5-73.3086 76.4880   7
  -1   0  -5 0.43915 36.8983  13
  -1   0  -5 0.28883 28.5940  15
  -1   0  -5 20.7223 81.2426  12
   1   0   5-5.01377 27.6861  13
   1   0   5 74.3628 41.7937  15
   1   0   5 76.6873 36.7243   2
   1   0   5-11.7992 16.4172   6
  -1   0  -5 11.6732 18.1522   6
   1   0   5 3.68258 22.0523  10
  -1   0  -6 126472. 2885.55   7
   1   0   6 128601. 2776.91  18
   1   0   6 122155. 2622.56  11
   1   0   6 123203. 2555.36  16
   1   0   6 126031. 2700.30   2
   1   0   6 120355. 2679.12  13
  -1   0  -6 118925. 2558.25   6
   1   0   6 125160. 2713.25  17
   1   0   6 127612. 2755.23   4
   1   0   6 120052. 2551.97   6
  -1   0  -6 118599. 2670.43  13
   1   0   6 125612. 2856.17  19
  -1   0  -6 126627. 2807.88  14
  -1   0  -6 125164. 2792.06   4
  -1   0  -6 130231. 2886.52  19
   1   0   6 124010. 2604.68  10
   1   0   6 124827. 2784.12  14
  -1   0  -6 124481. 2674.41  15
   1   0   6 121747. 2669.45  15
  -1   0  -6 125951. 2868.49  12
  -1   0  -7 28.3644 37.2421  14
   1   0   7 11.3969 24.4295  10
  -1   0  -7-49.1719 98.4053  12
  -1   0  -7-62.0830 102.162   7
  -1   0  -7-4.50871 25.6787  15
   1   0   7 13.6705 69.9398   4
   1   0   7 19.9468 24.3973  11
  -1   0  -7-8.09410 23.8369   6
   1   0   7 109.350 50.0785   2
   1   0   7 18.9689 20.9598   6
   1   0   7 4.70524 38.7529  17
   1   0   7 85.6310 93.8909  19
  -1   0  -7-45.5255 51.6460  13
   1   0   7 37.1736 44.6804  13
   1   0   7 41.8706 46.1066  15
   1   0   7 43.2555 73.8726  14
   1   0   7-4.41848 19.9572  16
   1   0   8 36558.9 1208.87   8
   1   0   8 37457.9 1027.21  17
   1   0   8 37361.2 912.167  10
   1   0   8 38047.7 1042.60   2
   1   0   8 35830.1 865.431   6
   1   0   8 36656.9 1007.91  15
  -1   0  -8 36833.1 1201.31   7
   1   0   8 37529.9 1022.29  13
  -1   0  -8 37714.0 1014.05  15
   1   0   8 35805.7 917.689  11
   1   0   8 37646.4 872.741  16
   1   0   8 37617.4 1077.26   4
   1   0   8 36590.9 1118.63  14
  -1   0  -8 37935.1 1196.10  12
  -1   0  -8 35817.8 1007.33  13
   1   0   8 38691.1 1202.85  19
   1   0   9 65.9834 133.213   8
   1   0   9-9.32197 40.0345  13
  -1   0  -9 44.7661 39.9297  15
   1   0   9 26.0927 24.9342  11
   1   0   9-184.764 113.987   4
   1   0   9 167.569 138.637   9
   1   0   9 86.2283 50.2273   2
   1   0   9-58.7925 113.672  19
  -1   0  -9-57.2072 119.776  12
   1   0   9-6.91635 22.0929  16
   1   0   9 4.74738 20.5732  10
   1   0   9 83.9145 47.4542  17
   1   0   9 83.9602 85.0434  14
   1   0   9-24.2711 28.1420   6
  -1   0  -9 10.9717 117.613   7
   1   0   9-23.9027 50.9322  15
  -1   0  -9 46.9629 55.2625  13
  -1   0 -10 66126.9 1915.64  12
  -1   0 -10 67266.0 1668.78  13
   1   0  10 63207.8 1491.08  11
   1   0  10 65232.4 1947.54   8
   1   0  10 63082.9 1896.16  19
   1   0  10 61645.1 1446.93   6
   1   0  10 62611.3 1914.40   9
   1   0  10 63680.2 1489.20  10
   1   0  10 65519.7 1817.83  14
   1   0  10 66271.0 1455.01  16
   1   0  10 64754.5 1726.72   4
  -1   0 -10 63398.4 1913.95   7
   1   0  10 68984.3 1504.01  10
   1   0  10 65682.7 1660.78  15
   1   0  11-62.4622 108.111   8
   1   0  11-8.52871 133.618   9
   1   0  11 3.62582 61.5291  15
   1   0  11-19.0618 84.7897   4
  -1   0 -11 247.980 195.945   7
   1   0  11-3.80009 25.6502  10
  -1   0 -11-33.2619 124.141  12
  -1   0 -11 39.3519 66.7926  13
   1   0  11 101.662 96.6312  14
   1   0  11-117.498 122.524  19
   1   0  11-1.70105 22.3494  16
  -1   0 -12 30862.9 1250.14  12
   1   0  12 29609.8 1233.02  19
   1   0  12 31408.7 1010.78  15
   1   0  12 29309.0 1223.95   1
   1   0  12 32144.4 1078.57   4
   1   0  12 30941.2 1279.23   9
  -1   0 -12 33563.1 1032.92  13
   1   0  12 30299.4 1278.66   8
  -1   0 -12 29832.3 1255.26   7
   1   0  12 31096.3 1160.74  14
  -1   0 -13 88.0850 67.1251  13
   1   0  13-23.1358 96.0146   4
   1   0  13 29.0492 126.270   9
  -1   0 -13 241.720 150.412  12
   1   0  13 72.0438 111.121   1
   1   0  13-13.5124 106.742  14
   1   0  13-50.5522 145.887   8
   1   0  13 11.7046 133.978  19
  -1   0 -13-5.18908 123.019   7
   1   0  13-20.7030 51.6019  15
   1   0  14 380.928 195.481   8
   1   0  14 310.169 128.844   4
   1   0  14 476.236 192.881  19
   1   0  14 507.900 209.142   9
   1   0  14 441.438 186.751   1
  -1   0 -14 487.247 182.683  12
  -1   0 -14 582.384 207.921   7
   1   0  14 455.339 150.412  14
  -1   0 -15-2.10541 126.289   7
   1   0  15-140.138 150.899   1
   1   0  15-407.086 196.729   9
   1   0  15-63.5642 122.683  19
   1   0  15-151.954 138.503   8
  -1   0 -15 45.7652 149.876  12
   1   0  15-32.6249 109.038   4
   1   0  15-8.88349 83.4882  14
   1   0  16 527.779 221.801   9
   1   0  16 480.265 160.943  14
  -1   0 -16 566.853 216.824   7
   1   0  16 846.489 256.831   8
   1   0  16 213.077 172.314   1
  -1   0 -16 767.032 229.261  12
   1   0  16 416.277 205.112  19
   1   0  16 149.125 101.792   4
   1   0  17 34.3288 97.9336  19
  -1  -1  17 639.250 225.215  19
  -1   1  17 798.470 260.827   8
  -1  -1  17 855.630 288.232   8
  -1  -1  17 1376.47 321.915   9
  -1   1  17 729.915 238.796   9
  -1  -1  17 977.514 270.063  14
  -1   1  17 1386.06 317.091  19
   1  -1 -17 1066.53 265.314   7
   1  -1 -17 624.134 217.778  12
  -1   1  17 1167.30 294.328   1
  -1  -1  16-9.35614 97.4738  19
  -1   1  16 479.376 207.067   1
  -1  -1  16 264.121 185.605   9
  -1   1  16 292.637 130.733   4
   1  -1 -16 138.938 127.688   7
  -1  -1  16 512.129 186.686   1
  -1  -1  16 101.124 109.243  14
   1   1 -16 411.274 214.725   7
  -1   1  16 94.2877 148.722   9
  -1   1  16 90.4703 146.910   8
  -1   1  16 291.958 128.448  14
  -1   1  16 170.064 126.638  19
   1  -1 -16-2.09223 121.280  12
  -1  -1  16 505.004 210.259   8
  -1  -1  15 467.336 195.839   1
   1  -1 -15 412.324 191.166   7
  -1   1  15 278.633 178.109  19
  -1   1  15 403.111 210.087   9
  -1  -1  15 249.166 182.946  19
   1  -1 -15 461.364 179.734  12
  -1   1  15 247.236 128.656  14
  -1  -1  15 216.128 161.044   8
  -1  -1  15 528.471 150.172  15
  -1  -1  15 476.856 193.213   9
   1   1 -15 567.610 242.177   7
   1   1 -15 397.498 156.743  13
  -1   1  15 191.190 130.835   1
  -1   1  15 322.172 187.814   8
  -1   1  15 453.832 144.541   4
  -1  -1  15 303.714 162.507  14
  -1   1  14 27958.7 1047.69  15
  -1   1  14 26318.4 1234.05   9
   1   1 -14 28530.2 1119.13  13
   1  -1 -14 28595.1 1043.72  13
   1  -1 -14 25068.2 1195.53   7
   1  -1 -14 28082.5 1239.57  12
  -1   1  14 26558.4 1225.01  19
   1   1 -14 27956.4 1263.71   7
  -1  -1  14 25852.9 1196.38  14
  -1   1  14 27422.6 1064.49   4
  -1   1  14 26772.7 1147.35  14
  -1   1  14 27159.5 1268.48   8
  -1  -1  14 26841.5 1104.56  15
  -1  -1  14 27275.0 1273.42   9
  -1  -1  14 28118.6 1236.54   1
  -1  -1  14 26445.3 1279.09  19
  -1  -1  14 28158.5 933.830   4
  -1  -1  14 26975.1 1302.09   8
  -1   1  14 27207.8 1236.06   1
  -1  -1  13-92.1721 127.183   9
  -1   1  13 28.2844 103.269   9
  -1   1  13 61.6949 54.9861  16
  -1   1  13-43.4741 89.9722   4
  -1  -1  13-47.3196 62.1854  16
  -1   1  13-68.9106 84.0444  15
   1   1 -13 165.970 166.664   7
  -1   1  13-32.4515 50.7554  10
  -1  -1  13-4.30288 71.1434  15
  -1   1  13 24.0148 137.115   8
  -1  -1  13-7.78295 64.8124   4
  -1   1  13 269.560 147.434  19
   1   1 -13 176.812 161.391  12
   1  -1 -13-4.53419 76.1179  13
  -1  -1  13-44.4406 100.098  14
  -1   1  13-117.140 115.049   1
  -1  -1  13 70.9889 162.631  19
  -1   1  13-188.024 122.014  14
  -1  -1  13-124.513 123.225   1
   1  -1 -13 97.4978 139.679  12
   1   1 -13-79.3161 65.0745   6
   1   1 -13 86.3829 113.638  13
  -1  -1  13 31.8844 135.666   8
   1  -1 -13 89.0752 138.875   7
  -1  -1  12 2485.30 315.745   1
  -1   1  12 2493.28 337.761   8
  -1   1  12 2085.74 293.039  19
  -1  -1  12 2660.43 331.989  14
  -1   1  12 2307.31 312.905   1
   1  -1 -12 1960.68 287.763  12
   1  -1 -12 3031.52 280.287  13
   1   1 -12 2508.33 286.838  13
  -1  -1  12 2217.23 262.188  15
   1   1 -12 2640.83 230.135   6
  -1   1  12 2297.12 218.417  10
  -1   1  12 2447.96 272.137   4
  -1  -1  12 2133.29 322.540  19
  -1   1  12 2053.76 273.978  14
  -1   1  12 2442.86 218.873  16
  -1   1  12 2244.65 321.349   9
  -1  -1  12 2620.11 225.450  16
  -1  -1  12 2740.26 228.338   4
   1  -1 -12 2257.50 311.264   7
  -1   1  12 2373.49 256.716  15
  -1  -1  12 2038.59 315.421   9
  -1  -1  12 2331.71 186.114  17
  -1  -1  12 2074.29 316.423   8
   1   1 -12 2221.47 312.725   7
   1   1 -12 2335.61 315.334  12
  -1   1  11 4419.38 295.322  16
  -1  -1  11 4788.19 421.841  14
   1   1 -11 4649.33 366.508  13
  -1   1  11 4674.28 418.670  19
   1  -1 -11 4990.99 343.569  13
  -1  -1  11 3675.64 388.654   9
   1   1 -11 5226.87 319.273   6
  -1   1  11 4466.13 417.041   9
   1   1 -11 5157.37 440.545   7
  -1   1  11 5042.36 373.194   4
  -1  -1  11 4813.63 410.487   1
   1   1 -11 4879.33 423.707  12
  -1   1  11 5294.44 328.976  10
  -1   1  11 4305.36 411.524   8
  -1  -1  11 4732.66 370.746  15
  -1  -1  11 5130.39 221.137  10
  -1  -1  11 4515.99 431.336  19
  -1   1  11 4818.76 420.096   1
  -1  -1  11 4971.51 271.009  17
  -1  -1  11 5097.44 305.043   4
   1  -1 -11 4872.42 427.528   7
   1  -1 -11 5090.14 431.170  12
  -1  -1  11 4381.70 290.738  16
  -1  -1  11 4468.82 437.117   8
  -1   1  11 5020.44 349.333  15
  -1   1  11 4546.85 377.534  14
   1   1 -10 6144.32 451.380  12
  -1   1  10 5979.12 370.984  15
  -1   1  10 6149.20 340.613  16
  -1  -1  10 6658.64 460.435   1
   1   1 -10 5654.18 391.261  13
  -1  -1  10 6319.78 295.417  17
  -1  -1  10 5990.97 274.261  17
   1  -1 -10 6248.13 350.092   6
  -1   1  10 6008.83 452.514   9
  -1  -1  10 6042.72 331.578  16
   1  -1 -10 6040.52 444.818   7
  -1  -1  10 6024.79 451.562  14
  -1  -1  10 5297.82 450.047   8
  -1  -1  10 6358.36 481.992  19
  -1   1  10 6141.11 352.105  10
  -1   1  10 5820.12 408.829  14
   1   1 -10 5987.12 337.535   6
  -1   1  10 5354.42 424.659  19
  -1  -1  10 5956.48 330.248   6
   1  -1 -10 5950.31 439.819  12
   1   1 -10 6380.91 462.760   7
  -1   1  10 6641.00 411.875   4
  -1  -1  10 5732.91 244.260  11
  -1  -1  10 6264.33 323.327   4
   1  -1 -10 6180.66 374.018  13
  -1   1  10 6297.16 466.743   8
  -1  -1  10 6802.51 258.541  10
  -1  -1  10 6295.46 411.610  15
  -1   1   9 8356.58 412.044  11
  -1  -1   9 9223.31 402.304  16
  -1  -1   9 8552.24 380.391  18
   1   1  -9 8252.16 388.897   6
  -1  -1   9 8310.89 526.437  19
  -1   1   9 8769.61 516.898   9
  -1   1   9 8670.73 399.656  16
  -1  -1   9 8220.77 322.624  17
  -1  -1   9 8454.43 305.427  11
   1  -1  -9 8266.28 495.995   7
   1   1  -9 8337.00 458.786  13
   1   1  -9 8300.72 509.671   7
  -1   1   9 8339.10 409.371  10
   1  -1  -9 8197.20 416.528  13
  -1   1   9 8926.36 529.783   8
  -1   1   9 8609.94 455.437   4
   1   1  -9 8124.57 499.950  12
  -1   1   9 8735.69 395.607   6
  -1  -1   9 8776.90 469.160  15
  -1  -1   9 9355.87 444.981   5
  -1   1   9 8689.81 429.486  15
   1  -1  -9 8262.52 399.502   6
  -1  -1   9 8498.47 534.831   8
  -1  -1   9 9266.17 517.604   1
   1  -1  -9 8826.82 509.474  12
  -1  -1   9 8403.65 388.646   6
  -1   1   9 8527.93 509.134  19
  -1  -1   9 7504.14 482.080  14
  -1   1   9 8381.35 470.970  14
  -1  -1   9 8911.05 310.978  10
  -1  -1   9 8791.48 371.578   4
  -1   1   8 10936.6 470.488  15
  -1   1   8 11273.7 474.879  11
   1   1  -8 10652.4 374.297  11
  -1   1   8 11095.5 552.776   9
   1   1  -8 12542.2 580.285  12
  -1   1   8 11564.0 558.683  19
  -1  -1   8 11195.0 358.176  10
  -1  -1   8 11115.3 409.452   4
  -1   1   8 11399.4 451.082   6
  -1   1   8 11547.0 570.595   8
   1   1  -8 10160.9 416.854   4
   1   1  -8 10838.4 450.031  16
  -1  -1   8 10824.3 353.884  11
  -1   1   8 11193.4 518.795  14
   1   1  -8 11079.4 512.907  13
   1  -1  -8 11451.8 552.662  12
   1  -1  -8 11385.2 552.019   7
  -1   1   8 10990.9 474.583  13
  -1  -1   8 10235.1 541.652  14
  -1  -1   8 10570.8 571.475  19
   1  -1  -8 11023.3 455.638   6
   1  -1  -8 11101.6 468.826  13
  -1  -1   8 11154.0 443.236  16
  -1  -1   8 11140.7 422.509  18
   1   1  -8 11551.9 571.921   7
   1   1  -8 10855.0 443.007   6
  -1  -1   8 11233.2 515.544  15
  -1  -1   8 11087.7 441.763   6
  -1  -1   8 10916.4 366.703  17
  -1  -1   8 11896.6 559.643   1
  -1  -1   8 11270.1 472.883   5
  -1   1   8 11251.0 451.952  16
  -1   1   8 11639.6 514.068   4
  -1   1   7 156.956 55.1592   6
  -1   1   7 180.570 83.0795  14
  -1  -1   7 63.6844 49.1247  16
  -1   1   7 194.541 81.5544   4
  -1   1   7 86.6917 55.0797  16
  -1  -1   7 88.5987 95.8232  14
  -1  -1   7 165.611 51.6432   4
   1   1  -7 84.3875 42.0000  11
  -1  -1   7 139.921 50.2285   6
  -1   1   7 175.961 61.1835  13
   1   1  -7 137.691 59.2122   6
  -1  -1   7 155.368 58.2787   5
   1  -1  -7 118.529 65.0092  13
  -1   1   7 105.295 43.6931  11
  -1   1   7 145.689 100.901   8
   1   1  -7 176.846 57.9620  16
   1   1  -7 148.645 45.4658   4
  -1   1   7 86.5097 80.4620  19
  -1  -1   7 116.889 39.6154  18
   1   1  -7 180.839 111.163  12
   1  -1  -7 146.590 93.6044  12
   1  -1  -7-79.1186 105.153   7
  -1   1   7 92.8699 54.6361  15
  -1  -1   7 138.063 71.8434  15
   1   1  -7 133.835 88.0063  13
   1  -1  -7 137.583 94.7069   3
  -1  -1   7 131.221 38.8984  10
  -1   1   7 150.132 100.103   9
   1  -1  -7 106.520 59.6577   6
  -1  -1   7 212.272 106.994   1
  -1  -1   7 127.477 36.7698  11
   1   1  -7 207.179 121.099   7
  -1   1   6 294.138 77.5738  16
  -1   1   6 255.271 65.5695  13
   1   1  -6 169.956 94.6545   7
  -1   1   6 333.294 82.1620  12
  -1   1   6 171.663 76.9522   4
  -1   1   6 342.341 76.9410   3
  -1   1   6 297.677 96.2467   8
   1   1  -6 261.126 60.9420  16
   1   1  -6 196.270 82.2112  13
  -1  -1   6 240.080 47.1498  10
  -1   1   6 198.014 91.9838   9
  -1  -1   6 299.616 58.0803   4
  -1   1   6 156.455 86.6179  19
   1   1  -6 220.163 110.583  12
   1  -1  -6 367.977 103.096   7
  -1   1   6 293.373 76.1257  15
  -1  -1   6 295.200 65.8172   5
  -1  -1   6 277.510 65.4660   6
  -1  -1   6 83.9926 76.8620   1
  -1  -1   6 248.211 43.9622  11
   1   1  -6 229.937 48.5668   4
   1  -1  -6 345.299 79.2298   6
  -1   1   6 235.936 65.0460  11
   1   1  -6 330.006 81.1705  15
   1   1  -6 215.167 49.1852  11
   1  -1  -6 203.824 86.4634   3
  -1  -1   6 310.211 54.6189  18
  -1   1   6 254.886 79.6855  14
  -1   1   6 455.546 100.208   5
   1  -1  -6 265.254 88.9417  12
  -1   1   6 244.383 61.3815   6
   1  -1  -6 238.505 79.9741  11
  -1  -1   6 340.120 74.2384  16
   1  -1  -6 228.451 66.7763  13
  -1  -1   6 360.919 82.9003  13
   1   1  -6 312.001 70.9219   6
  -1  -1   6 195.706 81.3306  15
  -1  -1   6 187.079 39.2416  17
   1   1  -6 298.158 78.9562  14
  -1   1   6 234.586 76.8361   7
   1  -1  -5 155772. 3444.91  12
  -1  -1   5 158164. 3268.66  11
  -1  -1   5 161475. 3461.47   1
   1   1  -5 172727. 3502.23  12
   1   1  -5 162271. 3383.02  16
   1  -1  -5 154227. 3439.17   7
  -1   1   5 163376. 3484.37   7
  -1   1   5 161858. 3435.30   4
  -1  -1   5 155357. 3278.84  18
  -1   1   5 162906. 3466.67   9
  -1  -1   5 156109. 3366.25  16
  -1  -1   5 157400. 3232.33  17
   1   1  -5 157860. 3441.01  13
   1  -1  -5 157093. 3443.74   5
  -1  -1   5 152845. 3363.37   6
  -1   1   5 167125. 3481.56  12
  -1  -1   5 162715. 3456.91  13
  -1  -1   5 152943. 3264.28   4
  -1   1   5 156968. 3379.19  15
  -1   1   5 159453. 3388.53  13
  -1   1   5 158650. 3466.43   8
   1   1  -5 165616. 3504.07  14
  -1   1   5 164663. 3432.81   3
   1   1  -5 146949. 3279.19  11
  -1  -1   5 158078. 3443.48  15
  -1   1   5 158756. 3386.24   6
   1   1  -5 164843. 3499.10   7
  -1   1   5 160940. 3414.75  14
  -1   1   5 163607. 3431.51  11
   1  -1  -5 150976. 3406.13  11
   1  -1  -5 156727. 3378.07  13
   1   1  -5 147164. 3273.74   4
  -1   1   5 170870. 3492.52   5
  -1  -1   5 158228. 3267.02  10
   1   1  -5 147742. 3279.00  10
   1   1  -5 153963. 3361.67   6
  -1   1   5 167591. 3465.02  19
   1  -1  -5 151419. 3379.94   6
   1  -1  -5 153334. 3411.95   3
   1   1  -5 164266. 3462.29  15
  -1  -1   4 28876.8 688.645  10
  -1   1   4 29981.9 809.088  12
  -1  -1   4 28382.1 661.004   4
   1   1  -4 30120.2 817.769  15
  -1   1   4 29016.9 804.082  11
  -1  -1   4 28959.7 690.363  11
   1   1  -4 27841.4 695.172  11
  -1   1   4 30553.6 789.234   3
  -1   1   4 31162.8 830.391   5
  -1   1   4 29518.6 807.595   7
   1   1  -4 27609.7 667.418   4
  -1   1   4 29943.1 801.741  19
  -1   1   4 29322.4 797.566   4
   1  -1  -4 29380.0 765.980  13
   1  -1  -4 27788.6 773.352   3
   1  -1  -4 28448.3 790.490   7
   1  -1  -4 29792.3 801.087  12
   1   1  -4 30318.5 841.290  14
   1  -1  -4 28925.7 775.998   6
  -1   1   4 29630.8 776.270   6
   1   1  -4 29986.8 773.673  16
  -1  -1   4 29171.0 802.829   1
   1   1  -4 30444.7 837.497   7
  -1  -1   4 29594.2 672.502  18
  -1   1   4 30360.7 809.623   9
   1   1  -4 29041.3 807.145  13
   1  -1  -4 28940.9 808.212   5
  -1  -1   4 29226.1 761.940  16
  -1   1   4 28717.6 766.221  13
   1   1  -4 27083.3 693.368  10
   1  -1  -4 28073.8 789.894  11
  -1  -1   4 29451.2 637.895  17
   1   1  -4 28992.3 760.761   6
  -1   1   4 30147.7 808.723   8
  -1  -1   4 29292.3 762.402   6
  -1  -1   3 127222. 2690.97  10
   1   1  -3 127350. 2794.19  13
   1  -1  -3 129278. 2761.89   7
  -1   1   3 133848. 2773.33   7
  -1  -1   3 129758. 2778.30   1
   1   1  -3 127522. 2759.29   6
  -1  -1   3 129889. 2762.27  16
   1   1  -3 135159. 2826.12  14
  -1  -1   3 127675. 2637.38  18
   1   1  -3 134510. 2813.40   7
   1  -1  -3 128515. 2794.86   5
  -1   1   3 128385. 2753.71  13
   1   1  -3 127344. 2694.10  11
  -1  -1   3 126205. 2694.03  11
  -1   1   3 133183. 2771.94  12
   1  -1  -3 127617. 2794.59  11
   1   1  -3 132522. 2701.42  10
  -1  -1   3 127897. 2760.50   6
   1  -1  -3 130640. 2775.48   6
   1   1  -3 131756. 2771.56  16
   1  -1  -3 125105. 2750.83   3
  -1   1   3 136158. 2746.90   2
   1  -1  -3 130188. 2757.83  13
  -1   1   3 130110. 2778.56   6
   1   1  -3 135076. 2811.48  15
  -1   1   3 128165. 2766.42   9
   1  -1  -3 128230. 2762.48  12
   1   1  -2 433657. 9089.44  11
   1   1  -2 482326. 9158.48   7
   1  -1  -2 441037. 9108.68   3
   1   1  -2 462217. 9171.65  15
   1   1  -2 475325. 9176.27  14
   1   1  -2 427550. 9091.00  10
  -1   1   2 457695. 9104.79   9
   1   1  -2 456433. 9161.29  13
   1   1  -2 454415. 9149.53  16
  -1   1   2 455281. 9107.00   7
  -1   1   2 455963. 9105.10  12
  -1   1   2 451241. 9112.77   2
   1  -1  -2 452248. 9173.14  11
   1  -1  -2 468835. 9103.28   7
  -1  -1   2 421883. 9094.02  11
   1  -1  -2 457480. 9102.74  12
   1  -1  -2 454221. 9155.05   6
  -1  -1   2 454845. 9129.11   1
  -1  -1   2 436644. 9091.27  10
   1   1  -2 437602. 9137.92   6
   1  -1  -2 463585. 9161.08   5
  -1   1   1 34969.8 764.392   7
   1   1  -1 36421.9 829.908  14
   1   1  -1 35722.1 838.273   6
   1  -1  -1 36165.3 854.260  11
  -1  -1   1 34621.2 807.916   1
   1  -1  -1 35324.5 837.091  18
   1   1  -1 36186.6 820.712  11
  -1  -1   1 36257.3 790.577   3
   1   1  -1 36302.6 844.701  16
  -1  -1   1 35408.5 814.780   9
   1   1  -1 35757.1 842.230  15
  -1  -1   1 35385.1 782.381  17
   1  -1  -1 35630.2 835.267   5
   1   1  -1 36318.4 821.004  10
   1   1  -1 35299.5 834.397  13
  -1   1   1 35740.2 814.353   2
   1  -1   0 90447.0 1943.58  17
  -1   1   0 92124.9 1944.87  15
  -1   1   0 91511.2 1912.57  19
   1  -1   0 92433.4 1947.19  11
   1  -1   0 92761.3 1936.53   5
   1   1   0 90032.5 1924.96  15
  -1   1   0 90926.4 1938.14   2
   1   1   0 91719.5 1918.25  13
  -1  -1   0 90703.2 1910.62   3
  -1   1   0 90962.0 1934.73  14
   1  -1   0 92503.1 1935.96  18
   1   1   0 90870.3 1950.64  16
   1   1   0 91153.9 1946.57   6
   1   1   0 93274.9 1895.03  14
   1  -1   1 4058.54 154.914  18
  -1  -1  -1 4142.84 159.050   8
   1  -1   1 4021.46 148.539  17
  -1  -1  -1 3603.64 126.927  19
  -1   1  -1 3760.55 165.277  15
   1   1   1 3914.87 171.991  10
   1  -1   1 3578.58 145.292   4
   1   1   1 3871.60 157.899  16
  -1  -1  -1 3609.30 161.647  12
   1  -1   1 3681.45 151.929   5
   1   1   1 3880.08 166.725   4
  -1   1  -1 3926.00 171.733  14
   1   1   1 3862.78 171.344  17
   1   1   1 3751.79 124.067  15
   1  -1   1 3789.73 141.722  11
  -1   1  -1 3628.00 149.288   8
  -1  -1  -1 3788.91 165.285   9
  -1   1  -1 4103.48 171.056  19
  -1  -1  -1 3830.93 155.614   7
  -1  -1  -1 3649.03 159.776   1
   1   1   1 3827.62 124.217  19
  -1   1  -1 3949.16 168.697   2
  -1   1  -1 3870.96 149.835   7
  -1  -1  -1 3723.94 157.161   3
  -1   1  -1 4229.90 142.001  12
  -1   1  -2 192385. 3983.24   7
   1  -1   2 189691. 3929.32   4
   1   1   2 198282. 4003.86  17
   1   1   2 191360. 3996.58   4
  -1  -1  -2 187191. 3996.05  12
  -1  -1  -2 187440. 3935.77  19
  -1  -1  -2 196021. 3981.28   3
   1  -1   2 191218. 3968.30  15
  -1   1  -2 188957. 3989.45   8
  -1  -1  -2 192436. 4002.15   9
  -1   1  -2 194034. 3978.48  15
   1  -1   2 195749. 3944.70  18
  -1  -1  -2 187748. 3981.57   7
  -1   1  -2 179934. 3911.72  16
  -1  -1  -2 197432. 3990.14   8
  -1   1  -2 192812. 3982.07   2
  -1   1  -2 198176. 3967.42  12
  -1   1  -2 199365. 4019.59  19
  -1   1  -2 200947. 4017.58  14
   1   1   2 187991. 3924.88  19
   1   1   2 189354. 3978.16  10
   1  -1   2 189927. 3907.65  17
   1   1   2 188896. 3927.97  16
   1  -1   2 190838. 3943.94   5
   1  -1   3 29371.1 708.476  18
  -1   1  -3 26780.0 653.607  17
   1   1   3 28418.7 652.470  14
   1   1   3 29659.1 607.725   2
  -1  -1  -3 25320.1 649.899  14
   1   1   3 27984.5 610.840  15
   1  -1   3 27690.9 647.890  16
   1   1   3 28617.2 725.940  10
  -1   1  -3 27193.7 648.615   6
   1  -1   3 27409.5 650.407  17
  -1   1  -3 28967.2 734.019  15
   1   1   3 28472.3 760.549   4
  -1   1  -3 28947.3 752.171  12
  -1   1  -3 28839.2 777.303  14
   1  -1   3 28161.3 731.205   2
  -1  -1  -3 27630.4 763.924  12
  -1   1  -3 27686.0 725.738  13
  -1  -1  -3 29753.7 768.316   8
  -1   1  -3 28136.1 738.752   2
   1  -1   3 27298.1 717.187  15
   1   1   3 27752.2 666.269  16
   1   1   3 27282.6 710.143  19
  -1  -1  -3 28245.4 721.499  19
  -1   1  -3 29517.8 791.746  19
   1   1   3 26717.1 613.979  13
  -1   1  -3 27109.4 649.239  16
  -1  -1  -3 28734.9 761.603   7
  -1  -1  -3 28931.2 774.210   9
  -1   1  -3 27269.9 759.666   7
   1  -1   3 27971.0 686.992   4
  -1  -1  -3 28441.3 750.742   3
  -1   1  -3 28605.7 773.380   8
  -1  -1  -4 1006.13 107.233  19
  -1   1  -4 966.130 115.618  14
  -1   1  -4 853.306 97.5096  18
  -1   1  -4 851.676 114.275  19
  -1   1  -4 1076.18 128.798  12
   1   1   4 884.811 90.5678  10
   1   1   4 1039.09 90.5016  14
   1  -1   4 962.009 91.6597   4
  -1  -1  -4 881.854 117.222  12
  -1  -1  -4 809.990 78.7479  14
  -1   1  -4 909.925 108.004   2
  -1   1  -4 951.913 68.5814  16
  -1  -1  -4 897.879 111.577   9
  -1  -1  -4 1022.02 120.047   3
  -1   1  -4 1060.79 122.567   8
   1   1   4 891.380 62.4759  15
  -1  -1  -4 921.063 114.025   8
  -1  -1  -4 866.095 62.3958  13
   1  -1   4 842.702 95.8706   2
  -1   1  -4 888.893 92.3550   4
   1   1   4 990.302 110.209  19
  -1   1  -4 923.066 99.7697  15
   1  -1   4 945.086 103.292  15
   1   1   4 829.181 111.387   8
   1   1   4 948.569 123.193   4
  -1  -1  -4 699.225 106.061   7
  -1   1  -4 673.011 109.867   7
   1  -1   4 1034.94 96.2967  18
   1   1   4 890.182 63.8602  13
   1   1   4 834.550 71.7043   6
  -1   1  -4 814.836 98.1883  13
  -1   1  -4 1043.41 81.6752  17
   1  -1   4 892.751 71.3996  17
  -1   1  -4 977.447 69.0651   6
   1   1   4 932.259 74.4862  16
   1  -1   4 940.116 69.4644  16
   1   1   5 1622.21 130.154  14
  -1   1  -5 1589.91 142.889  13
  -1  -1  -5 1377.57 158.522  12
  -1  -1  -5 1419.02 94.7753  13
  -1  -1  -5 1306.07 147.349   9
  -1  -1  -5 1375.66 117.485  14
  -1  -1  -5 1641.75 164.189   8
   1  -1   5 1405.90 119.918   4
   1  -1   5 1406.71 131.294  15
   1  -1   5 1433.89 137.596   2
   1   1   5 1508.49 96.9459  15
  -1  -1  -5 1667.19 155.580  19
   1   1   5 1426.95 146.724  19
   1  -1   5 1741.85 107.542  17
  -1   1  -5 1648.35 169.524   8
  -1   1  -5 1448.31 132.814  15
   1   1   5 1513.21 101.089   6
  -1   1  -5 1476.83 90.5322   6
   1   1   5 1728.70 136.074  10
   1   1   5 1451.45 164.440   8
  -1   1  -5 1451.89 160.148  12
  -1   1  -5 1647.30 136.089   4
   1  -1   5 1552.23 128.307  18
  -1   1  -5 1339.49 166.111   7
   1   1   5 1708.16 153.440  17
   1   1   5 1466.88 97.6326  13
  -1  -1  -5 1386.74 161.687   7
  -1   1  -5 1291.83 86.7970  16
   1   1   5 1519.21 156.751   7
  -1  -1  -5 1311.41 156.037   3
   1  -1   5 1620.29 95.3314  16
   1   1   5 1516.45 160.199   4
   1  -1   5 1353.46 154.987  14
  -1   1  -5 1440.92 153.711  14
  -1   1  -5 1569.42 167.377  19
   1   1   6 32503.5 931.784   4
  -1   1  -6 30364.4 868.232   4
   1   1   6 30964.1 917.690  19
  -1   1  -6 29421.3 730.204  16
   1   1   6 30619.7 861.576  11
   1  -1   6 30935.4 766.754  17
   1  -1   6 28160.9 864.348   2
  -1  -1  -6 31332.5 936.006  19
  -1  -1  -6 29771.6 759.031  13
   1  -1   6 30378.5 730.406  16
   1  -1   6 33164.9 862.953  18
  -1  -1  -6 31325.5 939.090   3
  -1   1  -6 30601.9 972.867   7
   1  -1   6 30220.0 929.052  14
   1  -1   6 30072.4 819.494   4
  -1   1  -6 33065.5 974.901  14
   1   1   6 30424.8 845.322  14
   1   1   6 29762.5 767.802  13
   1   1   6 31037.5 958.300   8
  -1   1  -6 30963.6 731.793   6
  -1   1  -6 30176.8 864.364  13
  -1  -1  -6 30505.8 961.497  12
   1   1   6 29448.8 760.987  15
   1   1   6 31027.1 842.714  10
  -1   1  -6 32773.3 968.987  12
   1   1   6 31586.8 906.577  17
   1  -1   6 30164.7 854.812  15
  -1  -1  -6 30485.8 843.753  14
  -1  -1  -6 29408.4 949.155   7
  -1   1  -6 31481.5 877.515  15
   1   1   6 28967.3 745.958   6
  -1  -1  -7 3617.72 240.066  14
   1  -1   7 3967.34 199.614  17
   1  -1   7 3527.22 277.436  14
  -1   1  -7 3842.05 305.877   7
  -1  -1  -7 3808.79 290.659   3
  -1   1  -7 3820.43 249.250  15
   1   1   7 3996.46 251.851  14
   1   1   7 3748.55 179.798   6
   1   1   7 4390.63 294.888   4
   1   1   7 4166.25 272.371  17
   1   1   7 3765.82 182.729  16
   1   1   7 3733.77 240.490  11
   1  -1   7 4077.42 245.389  18
   1  -1   7 3593.01 168.919  16
   1  -1   7 3757.89 254.756   2
   1  -1   7 3641.03 225.893   4
   1   1   7 3546.38 295.169   8
  -1   1  -7 3717.55 247.592   4
   1   1   7 3486.13 201.496   2
  -1   1  -7 3561.35 168.245  16
   1   1   7 3858.09 205.204  13
   1   1   7 3862.95 202.394  15
  -1   1  -7 4112.52 310.574  12
  -1  -1  -7 3997.77 309.507   7
   1   1   7 4166.29 292.727  19
   1  -1   7 3751.29 244.049  15
   1   1   7 3738.69 226.183  10
  -1  -1  -7 3779.44 304.547  12
  -1   1  -7 3622.43 247.730  13
  -1   1  -7 3742.93 171.089   6
  -1  -1  -7 3750.65 199.357  13
   1  -1   8 16866.1 698.026  14
  -1  -1  -8 17029.7 627.716  14
   1  -1   8 16981.0 620.807  15
   1  -1   8 17203.8 741.062   9
   1  -1   8 17030.2 752.168   8
   1  -1   8 16606.3 731.786  19
  -1  -1  -8 17159.5 729.955  12
   1   1   8 19433.6 704.872   4
   1  -1   8 17225.4 719.444   1
   1   1   8 16749.5 602.263  11
  -1   1  -8 18191.4 644.933  15
  -1   1  -8 17288.4 487.327   6
  -1  -1  -8 17431.1 550.111  13
   1  -1   8 16704.9 528.594  17
   1   1   8 16887.0 504.111  16
  -1   1  -8 17005.0 722.030  12
   1   1   8 17180.1 546.573  15
   1   1   8 16980.9 564.160   2
   1   1   8 17294.2 740.228   9
   1   1   8 17035.9 732.511   8
   1   1   8 16514.9 494.850   6
   1   1   8 17919.6 643.616  14
   1  -1   8 17563.1 596.365   4
   1   1   8 17085.1 556.073  13
  -1   1  -8 17786.6 752.593   7
  -1  -1  -8 16287.4 720.093   7
   1   1   8 17705.9 590.452  10
   1  -1   8 16511.4 480.344  16
  -1   1  -8 17641.2 638.767  13
   1   1   8 17219.3 703.320  19
   1  -1   9 82250.2 1950.27   4
   1   1   9 77120.0 1785.27   6
   1   1   9 82259.0 1884.42  15
   1   1   9 80209.0 2189.52   9
   1   1   9 77643.9 1886.14  13
   1  -1   9 81095.5 2202.15   9
  -1  -1  -9 75456.0 2149.82   7
   1   1   9 83608.4 2088.04   4
   1  -1   9 77569.7 1843.78  17
   1  -1   9 77340.1 2202.77   8
   1  -1   9 77453.9 2141.06   1
  -1   1  -9 80261.6 2166.26  12
   1   1   9 77588.5 1932.13  11
   1  -1   9 78126.0 1985.03  15
  -1  -1  -9 82577.8 1883.27  13
  -1   1  -9 79474.5 2191.54   7
   1  -1   9 81404.1 2207.08  19
   1   1   9 79575.6 2021.15  14
  -1  -1  -9 77439.9 2163.34  12
   1   1   9 83563.9 1802.02  16
  -1   1  -9 82293.2 1774.83   6
   1   1   9 81935.9 2198.69   8
   1   1   9 78585.6 1903.05   2
   1  -1   9 81210.1 1771.77  16
   1  -1   9 75603.4 2102.89  14
   1   1   9 79460.7 1920.30  10
  -1   1  -9 81953.7 2012.91  13
   1   1   9 82214.0 2144.86  19
   1  -1  10 300.942 163.555   1
   1   1  10 317.184 59.6055   6
   1   1  10 469.663 132.142   4
   1   1  10 307.391 76.3221  13
   1   1  10 414.643 88.5986   2
   1   1  10 398.827 84.2974  10
  -1   1 -10 652.113 135.446  13
   1   1  10 436.247 70.8863  16
   1   1  10 457.504 92.2265  15
   1   1  10 473.665 167.993   8
   1   1  10 278.875 130.707  19
  -1   1 -10 506.471 170.005  12
   1   1  10 408.740 88.8172  11
   1  -1  10 375.463 154.846   8
   1  -1  10 410.025 116.693   4
   1   1  10 408.923 119.363  14
   1  -1  10 568.754 70.4679  16
  -1  -1 -10 346.366 155.376  12
   1  -1  10 561.293 153.762  14
   1  -1  10 404.383 154.338  19
  -1  -1 -10 411.980 83.9547  13
  -1   1 -10 455.940 64.5470   6
   1  -1  10 351.374 109.496  15
   1   1  10 378.050 145.692   9
   1  -1  10 406.726 75.0816  17
  -1  -1 -10 330.132 160.131   7
  -1   1 -10 264.186 157.029   7
   1  -1  10 647.636 178.530   9
  -1   1 -11 2640.23 319.711  12
   1  -1  11 2991.06 341.524   1
   1  -1  11 3269.52 379.949   8
   1   1  11 3189.63 344.265  19
   1   1  11 3200.42 183.210  16
   1  -1  11 2709.40 335.635   9
  -1  -1 -11 2987.85 350.705  12
  -1   1 -11 3239.02 369.607   7
   1  -1  11 3222.03 267.251   4
   1  -1  11 2971.99 322.455  14
   1   1  11 3182.66 299.113  14
   1   1  11 2836.21 340.441   9
   1   1  11 3632.90 382.767   8
   1  -1  11 3042.25 274.034  15
  -1   1 -11 3634.78 303.250  13
   1   1  11 3279.66 240.154  15
  -1   1 -11 3285.70 167.743   6
  -1  -1 -11 3682.90 254.590  13
   1  -1  11 3377.75 170.499  16
  -1  -1 -11 3074.85 359.720   7
   1   1  11 3232.78 308.981   4
   1  -1  11 3026.08 351.510  19
   1   1  12 25979.4 1156.54   9
  -1  -1 -12 24488.7 1123.22   7
   1  -1  12 25810.0 1081.98  14
  -1   1 -12 28461.2 993.534  13
  -1  -1 -12 25734.2 1136.05  12
  -1   1 -12 27080.7 1144.76  12
  -1   1 -12 25803.8 1152.09   7
   1  -1  12 26094.2 1162.49  19
   1  -1  12 27131.9 1202.21   8
   1   1  12 27448.6 873.683  15
   1  -1  12 28194.7 937.227   4
   1   1  12 27361.3 1184.39   8
   1   1  12 26607.2 1024.34   4
   1   1  12 27351.7 1128.28  19
   1  -1  12 27592.5 1153.31   1
   1   1  12 26024.3 842.212  10
   1   1  12 29148.1 1054.28  14
   1  -1  12 26967.7 967.200  15
  -1  -1 -12 29481.8 891.635  13
   1  -1  12 25913.1 1161.33   9
  -1   1 -13 9725.54 541.070  13
   1  -1  13 9297.80 524.464  15
   1  -1  13 9821.22 512.797   4
   1  -1  13 9346.25 682.150  19
   1  -1  13 8352.53 626.766   1
   1  -1  13 9636.90 704.306   8
  -1  -1 -13 7958.07 624.278   7
  -1   1 -13 8544.20 651.703   7
  -1  -1 -13 8826.54 647.752  12
   1  -1  13 9104.83 672.857   9
   1   1  13 8401.84 644.752   9
  -1   1 -13 8731.89 637.359  12
   1   1  13 8449.20 620.933  19
   1   1  13 9546.93 573.441   4
   1  -1  13 9047.30 617.767  14
   1   1  13 8022.27 633.398   8
   1   1  13 9814.82 582.785  14
   1   1  14 1508.19 297.239   9
   1  -1  14 1657.67 280.002  14
   1   1  14 1744.81 257.623  14
   1  -1  14 1171.72 278.650   9
   1   1  14 1505.15 246.266   4
  -1   1 -14 1455.65 210.354  13
  -1   1 -14 1491.86 303.012   7
   1  -1  14 1290.40 265.633  19
   1   1  14 1425.81 281.217   8
   1  -1  14 1606.29 322.048   8
  -1  -1 -14 1242.11 277.806   7
   1  -1  14 1600.79 209.998   4
  -1   1 -14 1250.71 280.893  12
   1   1  14 1108.80 244.847   1
   1   1  14 1143.15 255.991  19
  -1  -1 -14 1855.76 325.801  12
   1  -1  14 1426.16 205.207  15
   1  -1  14 1279.43 263.474   1
   1   1  15 5718.41 465.133   4
  -1   1 -15 5902.39 569.899  12
   1   1  15 5014.04 528.686   1
   1  -1  15 6119.49 599.940   9
   1  -1  15 5496.25 402.092   4
  -1  -1 -15 6216.85 586.868  12
   1   1  15 6064.88 602.302   8
   1   1  15 5321.61 529.441  19
  -1   1 -15 4655.71 529.304   7
  -1  -1 -15 5536.00 560.635   7
   1  -1  15 5053.28 495.177  14
   1   1  15 5444.55 467.923  14
   1   1  15 5642.33 579.038   9
   1  -1  15 6543.40 613.365  19
   1  -1  15 5142.49 569.877   8
   1  -1  15 5896.28 557.259   1
   1  -1  16 125.049 154.971   9
  -1   1 -16 291.024 164.027   7
  -1   1 -16 4.34914 164.418  12
   1   1  16 34.5265 135.290   9
   1  -1  16-75.6773 132.718   8
   1   1  16-168.047 122.475  19
   1   1  16-37.0242 134.016   1
  -1  -1 -16 85.9105 123.867  12
   1  -1  16 18.0007 137.168   1
   1  -1  16-43.7165 112.396  14
   1   1  16 135.954 124.559   4
   1  -1  16-222.058 169.273  19
  -1  -1 -16 218.496 181.915   7
   1   1  16 13.9588 137.821   8
   1  -1  17-257.614 126.533  14
   1   1  17-0.75235 82.5289   4
   1   1  17 5.59793 117.773  19
  -1   2  17 17158.3 910.532   4
   1  -2 -17 19690.4 1137.23   7
  -1   2  17 18227.6 1065.61  19
  -1  -2  17 17337.4 1090.64  14
  -1   2  17 17984.0 1111.10   8
  -1   2  16 268.029 198.949   1
  -1  -2  16-160.523 141.282   9
  -1   2  16-36.9636 100.309  19
  -1  -2  16 82.8411 130.069   1
  -1   2  16 9.91092 134.956   8
  -1  -2  16 71.5013 158.260   8
   1   2 -16-88.9725 142.316   7
   1   2 -16-155.628 108.094  13
  -1  -2  16 84.0248 116.610  19
  -1  -2  16 70.6021 124.175  14
  -1  -2  16 75.6160 72.9111  15
  -1   2  16-126.424 139.338   9
  -1   2  16 153.200 132.904   4
   1  -2 -16-202.567 164.454  12
   1  -2 -16 128.720 169.016   7
  -1  -2  15 9736.50 750.052   9
  -1  -2  15 9500.58 764.960   8
  -1   2  15 8138.54 588.531  14
   1  -2 -15 8055.67 655.853   7
  -1   2  15 8433.08 662.272  19
   1   2 -15 9171.03 719.706   7
   1   2 -15 9279.46 641.964  13
  -1  -2  15 8551.37 689.545  14
  -1  -2  15 8409.51 719.257  19
  -1   2  15 9157.85 710.541   8
   1  -2 -15 9773.38 725.010  12
  -1   2  15 8588.32 690.596   9
  -1  -2  15 10308.7 733.628   1
  -1  -2  15 8306.03 607.071  15
  -1   2  15 8249.73 674.339   1
  -1   2  15 8713.58 608.675   4
  -1   2  14 1190.55 222.419  14
  -1  -2  14 1525.28 314.465   8
  -1  -2  14 946.778 234.241   9
   1   2 -14 692.690 205.138   7
  -1   2  14 995.699 241.142   1
  -1  -2  14 1277.70 279.119   1
  -1   2  14 978.821 217.312   4
  -1  -2  14 1786.93 336.919  19
   1  -2 -14 1371.28 284.639   7
   1   2 -14 1148.01 228.128  13
  -1   2  14 1364.62 278.957   9
  -1   2  14 1299.15 271.825   8
  -1   2  14 1326.33 185.787   2
  -1   2  14 1115.74 245.258  19
  -1  -2  14 1050.24 250.128  14
   1  -2 -14 1003.64 236.928  12
  -1  -2  14 990.423 213.466  15
  -1   2  13 22589.1 1086.85   9
  -1   2  13 23400.0 907.875  10
  -1  -2  13 22162.2 1097.20   9
  -1   2  13 22931.5 841.108  16
  -1  -2  13 23014.7 1012.54  15
  -1   2  13 23482.6 991.423  14
  -1  -2  13 25149.1 776.030   4
   1   2 -13 25220.2 1046.95  13
   1  -2 -13 24970.1 913.257  13
  -1   2  13 24612.6 914.195  15
   1  -2 -13 21481.7 1048.40  12
  -1   2  13 21603.2 1056.82   1
  -1  -2  13 24189.4 1175.27   8
  -1  -2  13 21985.9 1135.52  19
  -1   2  13 23636.4 1002.48   4
  -1   2  13 22439.9 1086.91   8
   1   2 -13 24508.2 1134.49   7
  -1   2  13 24650.3 1087.71  19
   1   2 -13 23107.0 833.548   6
   1  -2 -13 21374.1 1040.43   7
  -1  -2  13 23666.1 838.599  16
  -1   2  13 27768.0 911.152   2
  -1  -2  13 23458.1 1073.06   1
  -1  -2  13 24133.0 1131.44  14
   1   2 -12 4773.59 412.380  13
  -1  -2  12 4282.42 385.766  15
  -1  -2  12 4913.85 485.019  19
   1  -2 -12 4530.19 428.469  12
  -1   2  12 4669.37 343.877  15
   1   2 -12 5374.20 339.732   6
  -1  -2  12 4777.50 476.505   8
  -1   2  12 5117.88 440.513  19
  -1  -2  12 5096.08 446.448   1
  -1   2  12 4867.28 391.539  14
  -1   2  12 4511.80 435.226   9
   1  -2 -12 4698.91 430.489   7
  -1   2  12 4712.33 325.045  16
   1   2 -12 5005.35 466.361   7
  -1   2  12 5074.29 338.773   2
  -1  -2  12 4793.99 326.532  16
   1  -2 -12 5395.02 367.451  13
  -1   2  12 4733.99 403.463   4
  -1  -2  12 5107.52 472.409  14
  -1   2  12 4556.41 354.723  10
  -1   2  12 4319.80 429.255   8
  -1  -2  12 5160.35 286.645   4
  -1   2  11 23028.4 773.644   2
  -1  -2  11 21614.2 930.584   1
   1  -2 -11 19128.8 884.473   7
  -1   2  11 19303.4 853.347   4
   1   2 -11 21141.7 893.657  13
   1   2 -11 22250.2 769.021   6
   1  -2 -11 22068.3 795.810  13
  -1   2  11 20469.4 752.512  16
  -1   2  11 21030.5 855.934  14
   1  -2 -11 20619.7 916.608  12
  -1   2  11 20955.4 782.201  15
  -1  -2  11 19889.1 740.026  16
  -1  -2  11 20622.5 953.426  14
  -1   2  11 20388.2 900.433  19
  -1  -2  11 21461.9 653.129   4
  -1   2  11 19852.3 922.098   8
  -1  -2  11 19427.8 967.944  19
  -1  -2  11 18868.7 851.512  15
  -1   2  11 18731.3 900.325   9
   1   2 -11 20132.1 937.399   7
  -1  -2  11 19730.8 968.214   8
   1  -2 -10 42769.7 1210.46  13
   1   2 -10 39953.8 1380.24   7
  -1   2  10 39753.3 1176.57  16
  -1   2  10 41781.4 1325.55   4
   1   2 -10 39429.3 1309.56  13
  -1  -2  10 39142.6 1073.11  18
   1  -2 -10 38590.1 1316.97   7
  -1  -2  10 40071.3 1312.97  15
  -1  -2  10 41263.6 1348.81   1
   1  -2 -10 37735.4 1292.58   3
  -1   2  10 40417.6 1191.15  15
  -1  -2  10 39719.6 1388.30  14
  -1  -2  10 39337.7 1159.32  16
  -1   2  10 40707.9 1371.67   8
  -1  -2  10 37185.1 1389.39   8
  -1   2  10 39189.0 1316.53  19
   1   2 -10 42325.6 1184.46   6
  -1  -2  10 39995.4 1432.12  19
   1  -2 -10 38605.7 1326.62  12
  -1   2  10 40476.5 1365.94   9
  -1   2  10 41404.4 1270.04  14
  -1   2  10 45455.6 1193.60   2
  -1  -2  10 40679.0 1041.81   4
  -1   2   9 2677.66 289.080   8
  -1  -2   9 3028.18 316.983  14
  -1   2   9 3132.61 293.227  19
  -1   2   9 3367.22 240.954   2
  -1  -2   9 3287.66 203.761  18
  -1  -2   9 2828.94 231.215  16
  -1  -2   9 3154.51 144.635  10
  -1  -2   9 3033.08 322.470   8
  -1  -2   9 3047.01 230.376   5
  -1  -2   9 3072.81 183.820   4
  -1  -2   9 2735.92 274.843  15
   1   2  -9 3279.19 298.854  13
  -1  -2   9 3272.51 310.638   1
  -1   2   9 2971.43 239.421  16
   1  -2  -9 2473.09 266.552   7
   1  -2  -9 3488.65 259.735  13
  -1   2   9 3054.61 304.848   9
  -1   2   9 2863.43 236.065  15
   1  -2  -9 2696.14 283.061  12
   1   2  -9 3343.87 326.283   7
   1   2  -9 3102.98 200.046   4
   1  -2  -9 2787.19 277.740   3
   1   2  -9 3369.08 249.360   6
  -1  -2   9 2932.61 321.215  19
   1   2  -9 3082.54 151.947  11
  -1   2   9 3297.91 303.800   4
  -1   2   9 3311.56 273.725  14
   1  -2  -8 6536.62 343.595  13
  -1  -2   8 6486.45 342.216   6
   1   2  -8 6332.46 341.620  16
   1   2  -8 5840.63 269.064   4
  -1  -2   8 5515.72 403.872  14
   1  -2  -8 6219.38 389.037   3
  -1  -2   8 5976.72 429.566  19
  -1   2   8 6242.15 401.833   8
  -1  -2   8 5606.94 319.701  16
  -1  -2   8 6349.46 397.645  15
  -1  -2   8 6573.24 280.646  18
  -1   2   8 6122.22 331.109  15
  -1   2   8 6183.31 338.030  13
   1   2  -8 6178.82 336.209   6
   1  -2  -8 5754.49 380.174   7
  -1   2   8 6338.40 408.826   9
   1  -2  -8 5901.56 391.557  12
   1   2  -8 6594.12 431.656   7
  -1  -2   8 6066.49 225.723  10
  -1  -2   8 5846.94 420.998   8
  -1   2   8 6163.90 354.757  14
  -1  -2   8 6405.97 404.630   1
  -1   2   8 6440.03 401.875   4
   1   2  -8 5765.04 231.141  11
   1   2  -8 6198.92 394.570  13
  -1   2   8 7137.60 339.701   2
  -1  -2   8 6163.13 249.323   4
  -1   2   8 6401.48 390.834  19
   1  -2  -7 6485.00 373.540   7
  -1  -2   7 6642.90 240.477  10
  -1  -2   7 7242.00 271.603  18
  -1  -2   7 7117.49 404.916   1
  -1  -2   7 6393.89 385.879  15
   1  -2  -7 6767.29 389.973  12
   1   2  -7 7375.04 426.984   7
  -1   2   7 7185.53 360.325  14
  -1   2   7 7140.04 343.968  13
  -1   2   7 6579.31 388.696   9
  -1   2   7 6785.83 376.457  19
   1   2  -7 6940.50 351.602  16
  -1   2   7 6759.12 334.953  15
   1  -2  -7 6713.18 335.528  13
   1   2  -7 6381.75 260.688   4
  -1  -2   7 6806.33 341.080  16
  -1   2   7 7729.45 338.909   2
  -1  -2   7 6550.46 336.268   6
  -1   2   7 6257.19 338.450   6
  -1  -2   7 6432.46 239.254   4
   1  -2  -7 6771.98 384.121   3
  -1   2   7 6551.37 385.722   8
   1   2  -7 6449.34 246.189  10
   1   2  -7 6941.29 400.702  13
  -1   2   7 6454.15 389.108   4
   1   2  -7 6837.99 343.227   6
   1   2  -7 6727.80 251.398  11
  -1   2   6 29367.5 778.154   2
  -1  -2   6 25814.9 797.752  16
  -1  -2   6 27109.3 860.481   1
  -1  -2   6 27171.2 645.575   4
  -1  -2   6 27342.5 815.174   6
  -1   2   6 28178.0 839.315  19
   1   2  -6 27215.8 806.976   6
   1  -2  -6 27783.4 855.336   3
   1   2  -6 27468.2 885.670  13
  -1  -2   6 26991.8 677.857  10
  -1   2   6 28239.9 868.121   7
   1   2  -6 27981.3 901.404   7
  -1   2   6 28132.6 893.402   4
   1  -2  -6 25242.6 822.035   7
  -1   2   6 27328.4 855.946   8
   1  -2  -6 26653.9 850.973  12
   1   2  -6 26775.0 681.076  11
  -1   2   6 27539.1 860.597   9
   1  -2  -6 26985.5 894.016   5
  -1   2   6 29521.0 910.841  11
  -1   2   6 27144.1 795.084  13
  -1   2   6 27628.3 830.730   6
  -1   2   6 27846.8 806.073  14
  -1   2   6 28717.6 875.503  12
   1   2  -6 25561.8 664.411   4
  -1  -2   6 26875.8 877.755  15
   1   2  -6 28145.5 827.143  16
  -1  -2   6 27292.3 680.042  18
   1   2  -6 26074.0 677.829  10
   1  -2  -5 50581.8 1358.63  12
   1   2  -5 57971.1 1451.04  15
  -1   2   5 55849.8 1383.53   6
   1  -2  -5 55209.0 1381.33   3
  -1  -2   5 55407.0 1190.46  18
  -1   2   5 56018.8 1389.17  12
  -1   2   5 55376.7 1426.76   4
  -1  -2   5 53363.7 1158.66   4
  -1   2   5 52552.7 1320.91  13
  -1  -2   5 56061.3 1431.72  15
  -1   2   5 56252.4 1382.50   9
   1   2  -5 57938.2 1381.40  16
   1   2  -5 57279.8 1471.24  14
  -1   2   5 58988.2 1467.41  11
   1   2  -5 53930.9 1226.53  11
  -1   2   5 55740.4 1385.67   3
  -1  -2   5 55670.8 1391.18   1
   1   2  -5 57684.0 1439.21   7
  -1  -2   5 51916.5 1224.95  10
  -1   2   5 55946.5 1298.31   2
   1   2  -5 53464.4 1417.64  13
  -1   2   5 55393.9 1369.21   8
   1  -2  -5 52726.2 1430.73   5
  -1   2   5 54465.9 1344.87  19
   1  -2  -5 51051.1 1337.38   7
   1   2  -5 49282.7 1171.61   4
   1   2  -5 53957.0 1353.55   6
  -1  -2   5 55975.1 1366.57   6
  -1  -2   5 54349.8 1190.77   5
   1   2  -5 54764.7 1228.36  10
  -1  -2   5 54058.6 1350.98  16
  -1   2   5 56236.2 1379.55   7
   1  -2  -4 16049.0 541.230   3
  -1   2   4 17436.0 568.708   6
  -1   2   4 16357.1 494.774   2
   1   2  -4 16065.7 577.024  13
  -1  -2   4 16751.6 548.229   1
   1   2  -4 16350.9 459.871  10
  -1   2   4 16821.2 530.379   9
  -1   2   4 16766.0 521.552  13
  -1   2   4 17222.4 536.785  12
   1  -2  -4 15606.0 524.265  12
   1   2  -4 17657.2 601.692  15
  -1  -2   4 15776.0 462.322  10
   1   2  -4 16279.7 461.238  11
  -1  -2   4 16432.7 545.131  16
   1   2  -4 17586.7 557.352  16
  -1  -2   4 16612.5 405.096  18
  -1   2   4 17393.2 549.738   3
  -1   2   4 16862.5 521.796   7
   1   2  -4 16340.6 541.240   6
   1   2  -4 17366.8 574.698   7
   1   2  -4 17111.7 604.493  14
   1   2  -4 15900.3 386.952   4
  -1   2   4 16797.6 521.757   8
   1   2  -4 15351.8 406.234  18
   1  -2  -4 15997.6 509.123   7
  -1  -2   4 17081.5 555.428   6
  -1   2   4 16925.5 509.505  19
  -1  -2   4 16361.6 405.545   5
   1  -2  -4 16170.7 589.589   5
  -1   2   4 16997.5 607.919  11
  -1   2   3 288650. 5706.10   8
  -1   2   3 291151. 5709.66   7
  -1  -2   3 271535. 5612.99  18
   1   2  -3 259802. 5588.11  17
  -1  -2   3 279017. 5612.91   5
   1  -2  -3 280417. 5775.81   3
   1   2  -3 281655. 5706.81  11
  -1  -2   3 280217. 5711.37  10
   1  -2  -3 288132. 5853.12   5
   1   2  -3 301453. 5819.76  16
   1  -2  -3 303368. 5746.08   2
   1  -2  -3 275847. 5730.08  12
  -1  -2   3 280158. 5798.82  16
   1   2  -3 270821. 5604.20  18
   1   2  -3 287701. 5801.10   6
   1   2  -3 265428. 5582.97   4
  -1  -2   3 286700. 5765.40   1
  -1   2   3 281232. 5722.90   2
   1   2  -3 288372. 5842.87  13
   1   2  -3 294130. 5861.99  15
   1   2  -3 306153. 5805.40   7
   1  -2  -3 266185. 5693.11   7
   1  -2  -3 282529. 5735.32   9
   1   2  -3 281352. 5706.10  10
  -1   2   3 278583. 5725.88   9
   1   2  -3 302851. 5862.50  14
  -1   2   3 280025. 5728.73  12
  -1   2   3 277940. 5760.41  13
   1   2  -2 4241.86 143.662  18
  -1  -2   2 4569.59 207.506   9
   1   2  -2 4723.19 234.930  14
   1   2  -2 4416.52 238.670  13
  -1  -2   2 4408.41 205.685  10
  -1   2   2 4194.20 171.463  12
  -1  -2   2 4603.33 157.469   5
   1   2  -2 4183.07 233.748   2
  -1   2   2 3954.02 169.287   1
  -1  -2   2 4491.14 211.254   7
  -1   2   2 4402.08 157.706   7
   1   2  -2 4116.64 195.828  10
  -1  -2   2 4138.58 215.096  19
  -1   2   2 4610.53 156.261   8
   1   2  -2 4793.08 245.474  15
   1  -2  -2 4495.71 244.771   5
   1  -2  -2 4367.87 153.727   7
   1   2  -2 4178.71 144.267   5
   1  -2  -2 4358.11 179.320   9
  -1   2   2 4697.12 186.225  14
   1   2  -2 4743.46 241.247   6
  -1   2   2 4211.21 171.515   9
  -1  -2   2 4565.45 208.407   1
   1  -2  -2 4211.87 177.217  12
  -1   2   2 4595.09 208.427   2
   1   2  -2 3961.90 154.839  17
   1  -2  -2 4584.26 216.938   3
   1   2  -2 4927.98 242.601  16
  -1  -2   1 115604. 2349.31   9
  -1  -2   1 108803. 2329.13  19
  -1   2   1 107173. 2267.99   1
  -1   2   1 116315. 2397.06  15
  -1   2   1 107895. 2257.63  12
  -1  -2   1 112369. 2388.79  10
  -1  -2   1 115155. 2319.74   5
  -1  -2   1 111367. 2345.61   1
   1  -2  -1 108490. 2358.98   3
  -1   2   1 112190. 2339.75  14
   1   2  -1 101566. 2296.42  18
   1   2  -1 111373. 2382.89  10
   1  -2  -1 103967. 2269.66   9
   1   2  -1 112720. 2372.80  14
   1  -2  -1 105210. 2268.90  12
  -1   2   1 108757. 2270.61  19
   1   2  -1 106540. 2303.55   5
   1   2  -1 113066. 2421.94  16
   1   2  -1 111797. 2398.53   2
   1   2  -1 111133. 2403.79  13
  -1   2   1 113496. 2375.33   2
   1  -2  -1 114766. 2411.83  18
  -1  -2   1 112033. 2349.36   3
   1   2  -1 111187. 2418.42   6
  -1   2   1 110278. 2256.31   9
   1   2  -1 115526. 2419.27  15
   1  -2  -1 111852. 2407.15   5
  -1   2   0 6097.81 263.043  16
   1  -2   0 5808.31 176.633   1
  -1  -2   0 5941.20 197.797   8
   1  -2   0 5986.23 249.189   5
   1  -2   0 5574.52 167.784   9
   1   2   0 5801.87 236.927   2
   1   2   0 6006.87 247.065  15
   1   2   0 5738.91 230.080   4
  -1   2   0 6006.63 209.256  19
   1   2   0 5735.41 209.185  14
  -1   2   0 5432.27 246.920   2
   1   2   0 6057.20 265.529  16
  -1  -2   0 5455.81 204.299  14
   1  -2   0 6053.43 236.419   3
   1  -2   0 5684.48 200.066  19
  -1   2   0 5572.34 176.987   1
   1   2   0 6216.01 262.824  10
  -1   2   0 5983.53 240.860  14
  -1  -2   0 6319.59 232.078   9
  -1  -2   0 6132.27 239.618   3
  -1  -2   0 5804.59 237.119   5
   1  -2   0 6245.44 251.756  18
  -1  -2   0 6464.09 237.578   1
  -1   2   0 6270.72 263.512  15
   1  -2   1 33295.4 817.483   5
   1   2   1 33132.3 802.549  15
   1  -2   1 31762.3 754.566   7
   1   2   1 32620.7 803.697   9
  -1   2  -1 32259.2 763.498   1
   1   2   1 32800.6 759.724   8
   1  -2   1 32976.2 763.734  12
   1   2   1 35631.5 866.632  16
   1  -2   1 32814.4 749.019   1
  -1  -2  -1 35069.2 831.431   9
  -1   2  -1 31278.8 798.656  17
   1   2   1 34565.3 877.729  10
  -1   2  -1 33759.7 851.211  16
  -1   2  -1 34590.4 871.418  15
  -1  -2  -1 31156.9 713.723  14
   1   2   1 32536.5 839.662   4
  -1  -2  -1 32445.9 821.813  12
  -1  -2  -1 33550.3 778.107   8
   1   2   1 32723.0 786.160   2
  -1  -2  -1 32168.6 797.019  15
  -1  -2  -1 32996.5 785.895   2
   1   2   1 32711.1 722.644  14
  -1  -2  -1 32836.1 832.649   3
   1  -2   1 31459.3 754.669   8
  -1   2  -1 34005.4 821.109  19
  -1   2  -1 31998.6 758.855   7
  -1   2  -1 33595.6 866.032   2
  -1   2  -1 34129.4 860.461  14
   1  -2   1 35084.2 825.148  18
  -1  -2  -1 33178.2 822.457   1
  -1   2  -1 34027.0 835.550  11
  -1  -2  -1 34745.4 867.091   5
   1  -2   1 34032.0 817.129   3
   1   2   2 137532. 2933.73  15
  -1   2  -2 145992. 3063.91   2
  -1   2  -2 143448. 3011.45  16
  -1  -2  -2 145541. 3032.32   9
   1  -2   2 133182. 2969.48   8
   1   2   2 139951. 2947.44   8
  -1   2  -2 142947. 2967.65   5
  -1   2  -2 138513. 2952.25  11
   1   2   2 143821. 3053.55   4
   1  -2   2 143843. 2975.34   5
  -1   2  -2 140507. 2976.77   7
  -1   2  -2 148654. 3070.08  15
  -1  -2  -2 134772. 2904.12   2
  -1  -2  -2 138620. 3020.88  12
  -1   2  -2 151044. 3083.20  14
   1   2   2 137870. 2994.38   9
   1  -2   2 142224. 2973.56  12
   1   2   2 146909. 3025.38  16
   1   2   2 140985. 2863.30  19
   1  -2   2 138778. 2947.94   1
  -1  -2  -2 146888. 3081.57   5
  -1   2  -2 150119. 3050.17  19
  -1  -2  -2 138062. 2926.86  15
  -1  -2  -2 130853. 2876.09  19
  -1  -2  -2 138117. 2972.10   7
  -1  -2  -2 145098. 3029.46   3
  -1   2  -2 139426. 2945.90   4
   1  -2   2 140654. 2944.13  17
   1   2   2 149971. 3072.22  10
   1  -2   2 148084. 2978.33  18
   1  -2   2 140956. 3002.54  16
  -1  -2  -2 142144. 2979.90   8
  -1   2  -2 141594. 2969.12   1
   1  -2   2 137908. 2972.80   7
  -1   2  -2 134486. 2922.32  17
   1   2   2 138428. 2909.21   2
  -1   2  -3 82461.4 1797.45   4
  -1  -2  -3 83737.7 1869.30   8
  -1   2  -3 86001.8 1939.39  19
  -1  -2  -3 83491.8 1898.83   3
  -1   2  -3 86628.8 1960.85  14
   1  -2   3 85152.7 1875.66  12
   1  -2   3 81847.5 1878.54   7
   1   2   3 79802.9 1754.61  19
  -1   2  -3 82548.6 1923.01   2
   1   2   3 80946.1 1874.08   9
  -1  -2  -3 84967.8 1914.56   9
   1  -2   3 81856.6 1791.19   4
   1   2   3 84110.2 1886.92  12
   1  -2   3 78380.2 1866.28   8
  -1  -2  -3 84377.5 1906.93  12
  -1   2  -3 86925.9 1863.29  12
  -1   2  -3 77828.9 1739.06  17
   1  -2   3 84409.8 1904.44  15
   1   2   3 83654.4 1759.05  15
   1  -2   3 81529.4 1832.05  16
  -1   2  -3 86774.3 1930.79  15
   1  -2   3 86819.6 1821.58  18
   1   2   3 80366.3 1731.12   2
   1  -2   3 82708.1 1815.08   5
  -1  -2  -3 73335.7 1761.94  19
  -1  -2  -3 83003.8 1726.22   2
   1   2   3 82131.1 1842.62   7
   1  -2   3 82589.5 1841.97   1
   1   2   3 81065.5 1835.35   8
  -1  -2  -3 81031.8 1861.12   7
  -1   2  -3 81646.6 1871.08   7
  -1   2  -3 81510.1 1813.67  18
  -1   2  -3 77572.9 1748.75  11
  -1   2  -3 83652.2 1845.46  16
   1  -2   3 83505.4 1761.89  17
   1   2   3 84116.4 1858.97  16
   1   2   3 86421.2 1925.00  10
   1   2   3 83108.2 1927.60   4
   1  -2   4-13.9786 26.8385  12
   1  -2   4 82.0438 29.6650  17
  -1   2  -4 28.5496 37.6349  19
  -1   2  -4 43.1264 30.2204   4
  -1   2  -4-36.4564 72.7592   7
   1   2   4 26.0090 35.3016  10
   1  -2   4 109.233 66.2937   1
   1  -2   4 30.8328 44.4379  16
  -1   2  -4-122.866 95.2627   2
  -1  -2  -4-7.96263 59.5962   7
  -1   2  -4 74.8895 49.7818  15
  -1  -2  -4 27.6235 30.6449  19
   1   2   4 58.8006 27.2946  13
   1  -2   4 8.10244 30.6908   7
  -1   2  -4 38.3373 23.5728  17
   1   2   4 21.6934 38.0524  19
   1   2   4 45.9314 34.5867  16
   1  -2   4 101.653 46.5082   4
  -1  -2  -4 40.4409 37.3081   8
   1  -2   4 136.265 72.7080   8
  -1   2  -4 39.4891 29.8055  16
   1  -2   4 60.2702 38.2887  18
  -1  -2  -4 19.4591 54.7220   3
  -1   2  -4 17.8419 58.8698  12
   1   2   4 61.0685 61.8115   8
   1   2   4 64.6886 41.6209   7
  -1  -2  -4 37.9335 68.5897  12
  -1   2  -4 44.5742 49.4843  14
  -1   2  -4 16.9282 46.5571   6
  -1   2  -4 43.4195 59.0989  13
  -1   2  -4 84.9780 51.9549  18
   1   2   4 11.2195 22.3670  14
   1  -2   4-20.3052 70.1575  15
   1   2   4 59.5244 44.7567  12
  -1  -2  -4 106.974 53.4712   9
   1   2   4 35.9032 78.1240   4
  -1   2  -4 33.7958 15.4165  10
   1  -2   4 67.6858 53.8985   5
  -1   2  -4 33.0327 16.4730  11
   1   2   4 44.9219 27.1026  15
   1  -2   4 26.5289 36.7964   2
   1   2   4 82.3814 70.6155   9
   1   2   4 75.0374 27.1818   2
   1   2   5 6880.59 305.656  19
  -1  -2  -5 7167.11 362.827   8
  -1   2  -5 6927.99 304.887  18
   1  -2   5 6885.73 230.227  17
  -1   2  -5 6578.87 281.454   6
   1  -2   5 6851.94 284.560  16
  -1  -2  -5 6895.77 369.225  12
  -1   2  -5 6452.83 356.082   7
  -1   2  -5 7150.87 290.601  16
  -1  -2  -5 6668.32 309.363  19
  -1   2  -5 7771.70 380.236   2
  -1  -2  -5 6879.32 353.929   7
   1  -2   5 7358.80 283.947   4
  -1  -2  -5 7661.49 385.123   9
  -1   2  -5 6617.22 227.648  17
  -1   2  -5 7227.67 359.785  12
  -1  -2  -5 7255.72 370.650   3
   1   2   5 7223.85 354.774   7
   1  -2   5 5994.40 346.794   7
   1   2   5 6898.42 299.291   6
   1   2   5 7419.94 383.600   4
   1  -2   5 7076.44 299.321   5
   1  -2   5 6901.02 345.972   1
   1   2   5 7140.05 348.641   8
   1   2   5 6925.55 255.368  14
   1  -2   5 7799.92 369.471   2
   1   2   5 6617.68 354.351   9
   1   2   5 7032.20 248.783  13
   1  -2   5 7223.62 350.221  15
   1  -2   5 7371.72 301.976  18
   1   2   5 7587.33 311.337  16
  -1   2  -5 7018.17 296.775   4
   1   2   5 7314.54 367.907  12
  -1   2  -5 7213.60 362.530  13
   1   2   5 7223.27 229.071   2
  -1   2  -5 7318.87 364.946  15
   1  -2   5 6696.88 355.622  12
   1   2   5 7486.50 357.235  10
   1   2   6 8872.64 410.937  10
  -1  -2  -6 8614.28 391.107  19
  -1  -2  -6 8439.62 443.802  12
   1  -2   6 8638.02 271.578  17
   1   2   6 8653.01 299.875  15
   1   2   6 8642.53 382.475  19
  -1   2  -6 8733.44 431.908   2
  -1  -2  -6 8142.94 424.224   7
   1   2   6 8174.69 344.061   6
  -1   2  -6 8745.89 419.857  13
   1  -2   6 8332.38 438.205  14
  -1   2  -6 8860.74 425.187  15
  -1   2  -6 8587.66 445.190   7
   1  -2   6 8398.55 328.187  16
   1   2   6 9151.88 452.161   4
  -1   2  -6 9258.15 443.827  12
  -1  -2  -6 8613.78 435.291   3
   1  -2   6 8203.39 399.811  15
   1   2   6 8061.81 296.695  13
  -1   2  -6 8572.35 331.720  16
   1   2   6 8539.06 348.638  16
   1   2   6 8962.53 331.360  14
   1   2   6 8784.90 280.270   2
   1   2   6 8673.97 424.098   8
   1  -2   6 8887.48 429.857   1
  -1   2  -6 8705.34 359.879   4
  -1   2  -6 8015.36 324.872   6
  -1   2  -6 8610.50 368.109  18
   1   2   6 8036.00 424.125   9
   1  -2   6 9054.43 358.459  18
   1  -2   6 8974.79 337.398   4
  -1   2  -7 11088.0 399.112   6
   1   2   7 11287.8 532.256   8
   1   2   7 10988.2 383.585  13
  -1   2  -7 11205.1 451.895   4
  -1   2  -7 11116.9 509.929  13
   1  -2   7 11733.0 507.670  15
  -1  -2  -7 11387.5 499.538  19
   1   2   7 11661.4 495.771  10
  -1   2  -7 11669.5 564.518   7
   1   2   7 11566.7 383.217  15
   1  -2   7 11210.8 337.335  17
   1   2   7 11293.2 512.016  11
   1  -2   7 10927.2 559.983   8
   1   2   7 12029.9 364.273   2
   1   2   7 11354.0 540.117   4
   1  -2   7 11311.2 402.952  16
   1  -2   7 11926.3 449.702  18
   1   2   7 11034.5 417.652   6
  -1  -2  -7 11607.5 540.533   3
  -1   2  -7 11405.4 404.626  16
   1   2   7 11379.5 490.950  19
   1  -2   7 10380.4 532.256  14
   1   2   7 11662.8 550.537   9
  -1   2  -7 11991.7 552.632  12
   1  -2   7 11326.0 417.802   4
  -1  -2  -7 10882.0 533.760   7
  -1  -2  -7 11261.6 552.469  12
   1   2   7 11653.8 431.477  14
   1   2   7 11729.0 431.792  16
   1  -2   7 10975.0 523.553   1
  -1  -2  -8 14800.0 682.242  12
   1   2   8 14452.8 669.608   9
   1   2   8 14934.1 477.232  15
   1   2   8 14641.4 662.017   8
   1   2   8 13415.0 490.453   6
   1   2   8 13767.0 474.332  13
  -1   2  -8 14111.4 614.652  13
   1  -2   8 14897.3 518.345   4
   1  -2   8 14503.6 692.660   8
  -1  -2  -8 14421.9 664.581   7
   1  -2   8 14438.8 417.966  17
   1   2   8 14568.6 611.132  19
  -1   2  -8 13590.0 662.574   7
   1   2   8 15426.0 521.976  16
  -1   2  -8 15042.8 670.130  12
   1  -2   8 14279.0 604.422  15
   1  -2   8 13967.1 658.563  14
   1   2   8 14618.8 542.257  14
  -1   2  -8 14585.8 484.329  16
   1   2   8 16498.7 472.179   2
   1  -2   8 13893.4 680.136  19
  -1  -2  -8 14245.9 653.703   3
   1   2   8 15420.9 666.397   4
   1  -2   8 13595.4 633.609   1
  -1   2  -8 14515.1 480.402   6
   1  -2   8 14752.1 487.836  16
   1  -2   9 2360.19 278.100   1
   1  -2   9 1931.89 266.332  19
  -1   2  -9 2401.96 166.627   6
   1  -2   9 1901.37 265.026   9
  -1   2  -9 2511.27 279.757  12
   1  -2   9 2385.60 194.486   4
   1   2   9 1970.88 194.188  14
   1  -2   9 2065.92 157.272  16
   1  -2   9 2128.89 279.750   8
  -1   2  -9 2369.89 292.506   7
   1  -2   9 2347.16 136.845  17
   1   2   9 2370.76 160.300   2
  -1   2  -9 2521.29 255.578  13
   1   2   9 2102.45 163.970  13
   1   2   9 1938.91 221.514  19
  -1  -2  -9 1913.86 251.845   3
   1  -2   9 1792.11 248.203  14
   1   2   9 2191.60 176.830  16
  -1  -2  -9 2211.98 273.095   7
   1   2   9 2510.26 173.593  15
   1  -2   9 2129.62 230.072  15
   1   2   9 2104.34 270.450   9
   1   2   9 2012.54 165.402   6
  -1  -2  -9 2196.85 277.360  12
   1   2   9 2443.91 265.975   4
   1   2   9 1723.05 252.075   8
  -1   2  -9 2399.70 168.706  16
   1  -2  10 25398.7 1017.71   1
   1  -2  10 24118.4 1036.03   9
   1   2  10 26072.4 787.868  16
   1   2  10 27642.4 900.317  14
   1   2  10 26915.9 780.241  16
   1  -2  10 25153.9 929.401  15
   1  -2  10 27088.8 830.573   4
   1   2  10 25191.1 775.175  13
   1  -2  10 24532.8 1014.74  14
   1   2  10 29312.6 772.199   2
   1   2  10 26299.5 1006.44   4
  -1   2 -10 26017.1 957.748  13
  -1   2 -10 27808.1 1059.50  12
   1   2  10 24795.5 1023.39   8
   1   2  10 24762.3 778.648   2
   1  -2  10 25231.0 1067.37  19
   1  -2  10 25954.2 682.275  17
  -1  -2 -10 24512.9 1020.14   7
  -1   2 -10 27688.8 748.873   6
  -1   2 -10 25590.0 1055.84   7
  -1  -2 -10 25151.3 1011.38   3
  -1  -2 -10 25484.5 1042.62  12
   1   2  10 24833.0 1033.74   9
   1   2  10 28340.3 789.414  15
   1  -2  10 25587.3 1078.53   8
   1  -2  10 27857.4 752.784  16
   1   2  10 23883.5 750.153   6
   1   2  10 26452.5 982.599  19
   1   2  11 347.270 75.2645  16
   1  -2  11 328.732 99.8297   4
   1   2  11 164.985 97.8164  19
   1  -2  11 124.913 108.919  14
   1   2  11 273.413 72.7754  15
  -1   2 -11 431.371 145.878  13
   1  -2  11 187.762 102.395  15
   1  -2  11 378.563 164.823   8
   1   2  11 303.945 110.879  14
  -1   2 -11 337.737 66.3015   6
  -1  -2 -11 225.129 132.403  12
   1  -2  11 381.775 154.912   1
   1   2  11 305.260 70.0184   2
   1   2  11 410.276 162.745   8
   1   2  11 374.924 145.071   4
   1  -2  11 275.890 59.3182  16
   1  -2  11 182.614 151.275   9
  -1  -2 -11 42.1639 144.001   7
  -1   2 -11 300.481 141.050  12
  -1   2 -11 303.228 147.018   7
   1  -2  11 182.861 141.924  19
   1   2  11 470.949 163.471   9
   1   2  12 8972.99 627.334   8
   1   2  12 10391.0 616.875   4
   1  -2  12 8350.60 639.139   8
  -1   2 -12 8575.34 606.222  12
   1  -2  12 9147.68 540.082  15
   1   2  12 9415.75 647.392   9
  -1  -2 -12 9574.28 647.922   7
  -1   2 -12 9386.05 560.111  13
   1   2  12 9271.18 592.281  19
   1  -2  12 8775.85 641.778  19
   1  -2  12 8446.20 598.603  14
   1  -2  12 8727.70 635.843   9
  -1   2 -12 8785.88 635.959   7
   1  -2  12 9460.25 463.103   4
   1  -2  12 8207.26 591.811   1
   1   2  12 10566.2 420.683   2
   1   2  12 9990.90 534.437  14
  -1  -2 -12 8259.22 611.282  12
  -1   2 -13 235.320 159.248  12
   1  -2  13 13.7356 121.762  14
   1   2  13-34.4548 64.5911  14
   1  -2  13 28.9293 148.691   9
  -1   2 -13-41.7949 81.9812  13
   1  -2  13 16.1993 119.554   8
   1  -2  13-4.63046 146.786  19
   1  -2  13 98.2532 77.5885   4
   1   2  13-326.371 173.900   9
  -1  -2 -13-90.2697 149.877  12
   1   2  13-53.2764 145.690   8
  -1  -2 -13 10.2974 143.683   7
  -1   2 -13-49.6759 150.761   7
   1  -2  13 91.6768 127.162   1
   1  -2  13-38.7863 87.6189  15
   1   2  13 58.2508 104.237   4
   1   2  13-67.9003 126.152  19
   1  -2  14 742.378 237.433   9
   1   2  14 757.419 231.866   9
  -1   2 -14 620.449 198.671  12
   1  -2  14 865.340 238.154  19
  -1   2 -14 837.150 244.762   7
   1  -2  14 471.713 212.304   8
  -1  -2 -14 527.344 184.284   7
   1  -2  14 709.825 204.795   1
   1  -2  14 329.482 155.713  14
   1   2  14 748.745 233.612   8
   1   2  14 718.475 181.114   4
   1  -2  14 854.224 191.724  15
   1  -2  14 714.744 136.912   4
   1   2  14 667.886 153.206  14
  -1  -2 -14 567.086 199.239  12
   1   2  14 740.026 202.024  19
  -1   2 -14 1096.50 198.362  13
   1  -2  15-336.089 189.768   9
  -1  -2 -15 74.5000 148.317  12
   1  -2  15-188.876 162.469  19
   1  -2  15 196.479 145.895   8
   1   2  15-398.670 165.381  19
   1  -2  15 99.1356 134.219   1
   1  -2  15 121.253 134.598  14
   1   2  15 87.3982 138.364   8
  -1  -2 -15-201.489 169.389   7
  -1   2 -15-4.28773 141.343   7
   1   2  15-74.0101 155.762   4
   1   2  15 357.767 174.462   9
   1   2  16 190.465 141.843   4
   1  -2  16 434.504 215.194   1
   1   2  16 102.591 119.401   1
   1  -2  16-119.588 108.771  14
  -1  -2 -16-52.7060 119.279   7
   1   2  16 65.7192 119.588   8
   1  -2  16-186.553 172.093   8
  -1   2 -16 369.213 209.061   7
   1  -2  16 114.386 150.880  19
   1   2  16 104.034 100.240  19
  -1  -2 -16-121.847 184.565  12
   1   2  16 84.6070 143.869   9
   1  -2  16 233.895 171.689   9
   1   2  17 246.399 129.044  19
   1  -2  17-24.1897 91.6070  14
  -1   3  17 302.855 139.819   4
  -1   3  17 103.445 135.402   8
   1  -3 -17-131.324 140.302   7
   1   3 -16 4241.45 466.328  13
  -1   3  16 4449.31 510.930   1
  -1  -3  16 3677.34 482.827  14
  -1   3  16 4556.02 476.280  19
  -1  -3  16 3713.10 499.412  19
   1  -3 -16 3936.22 480.813  12
   1   3 -16 3974.09 492.540   7
  -1  -3  16 4326.37 489.208   1
  -1   3  16 4559.55 523.340   9
  -1   3  16 4585.13 470.989   4
  -1  -3  16 3977.21 509.061   9
   1  -3 -16 3423.74 446.778   7
  -1  -3  16 4438.89 555.768   8
  -1   3  16 3269.57 438.660   8
  -1  -3  16 3684.30 427.025  15
   1  -3 -15-45.2864 121.808  12
  -1  -3  15-359.032 188.150  19
   1   3 -15-56.4321 90.9030  13
  -1  -3  15 110.230 163.719   8
  -1   3  15-48.9128 126.344   8
  -1  -3  15-65.6982 156.457   1
  -1  -3  15-172.436 136.453  15
  -1   3  15 23.1886 102.642  19
  -1  -3  15-40.7176 129.046   9
   1  -3 -15 73.6756 133.022   7
  -1  -3  15-268.864 152.507  14
  -1   3  15-3.97323 149.213   9
  -1   3  15-83.0912 156.341   1
   1   3 -15 61.6172 120.968   7
  -1   3  15 160.554 142.291   4
   1  -3 -14-11.6585 144.693  12
  -1  -3  14 110.267 141.840   8
  -1   3  14-66.1154 113.819  19
  -1   3  14 79.4342 134.014   8
  -1   3  14 53.0847 96.7602  14
   1   3 -14 187.690 143.689  13
   1   3 -14-25.7185 124.827   7
  -1  -3  14 33.6857 128.061  14
  -1  -3  14 159.518 145.996  19
   1  -3 -14 32.5340 103.325   7
  -1  -3  14 144.787 118.349  15
  -1   3  14 299.736 154.997   4
  -1   3  14-1.91475 88.9229  10
  -1   3  14-6.34633 118.480   9
  -1  -3  14 89.1366 125.270   9
  -1  -3  14 2.53850 124.622   1
  -1   3  13 238.278 122.207  19
  -1   3  13 22.5935 125.896   8
  -1   3  13 20.0869 50.5836   2
   1  -3 -13 94.3673 116.969  12
   1   3 -13 20.8080 69.1283   6
  -1   3  13 182.835 135.111   4
  -1  -3  13 117.457 141.374  19
  -1   3  13 93.0841 78.4653  16
  -1  -3  13-91.7404 123.176   8
   1   3 -13-80.7975 111.635  13
  -1   3  13 68.6633 73.2383  14
  -1  -3  13 84.9414 121.217  15
  -1  -3  13 308.252 183.325  14
   1   3 -13-14.8239 115.719   7
   1  -3 -13 81.8899 124.580   7
  -1  -3  13-0.76986 157.148   1
  -1   3  13 62.3590 67.2132  15
  -1   3  13 17.3118 137.820   9
   1  -3 -12 7975.72 563.740   7
  -1  -3  12 7473.30 547.742  15
  -1  -3  12 9237.55 678.710  19
  -1   3  12 9304.16 533.891  14
  -1  -3  12 9036.33 401.150   5
  -1   3  12 9134.85 576.703  19
  -1  -3  12 8557.64 636.073  14
  -1  -3  12 8556.94 592.506   1
  -1   3  12 10140.0 470.059   2
  -1   3  12 8535.45 591.243   8
  -1   3  12 8545.22 471.866  15
  -1  -3  12 8783.43 482.699  16
   1   3 -12 9071.27 635.076   7
   1  -3 -12 8597.56 589.099   3
   1  -3 -12 7712.97 568.225  12
   1   3 -12 8681.78 477.824   6
  -1   3  12 8108.15 468.073  16
   1   3 -12 7968.04 573.453  13
  -1  -3  12 8123.72 635.184   8
  -1   3  12 7521.64 550.392   4
  -1   3  12 8413.69 593.014   9
  -1   3  11 37.1243 51.1141   2
   1  -3 -11 67.7173 102.523   7
   1  -3 -11 72.3088 125.680   3
  -1  -3  11 5.57215 45.1435   5
  -1  -3  11-4.56160 129.120  14
  -1  -3  11-63.1464 134.388  19
   1   3 -11-126.349 118.265  13
  -1   3  11 10.5025 57.2829  14
   1   3 -11-16.3682 120.862   7
  -1   3  11 2.20821 67.6470  16
  -1   3  11-47.7671 94.2659   9
  -1  -3  11 88.9374 108.651  15
  -1  -3  11 27.4849 62.5776  16
  -1  -3  11-103.050 148.471   1
  -1   3  11 69.1165 59.9746  15
  -1   3  11-19.9582 90.6635   8
  -1  -3  11-14.6879 46.2490   4
  -1   3  11-116.605 133.362   4
   1   3 -11 22.4405 67.3085   6
  -1  -3  11-38.8297 118.073   8
  -1   3  11-51.4292 93.5292  19
   1  -3 -11-26.9216 92.1921  12
   1  -3 -10 1221.71 211.553   3
  -1   3  10 1386.02 221.176   9
  -1  -3  10 1462.28 116.857   4
   1  -3 -10 1033.70 199.074  12
   1   3 -10 1346.24 231.798   7
   1   3 -10 1382.11 179.950   6
  -1  -3  10 987.078 203.786  15
  -1  -3  10 1274.22 131.660   5
  -1  -3  10 1404.67 183.101  16
  -1   3  10 1227.48 195.352  19
  -1  -3  10 1157.37 228.155   8
  -1  -3  10 1222.39 229.757  19
   1   3 -10 1475.50 241.725  13
  -1  -3  10 1183.47 210.269   1
  -1  -3  10 1277.36 234.863  14
  -1   3  10 1423.16 160.824   2
  -1   3  10 1295.99 213.532   8
  -1   3  10 1146.36 171.938  14
  -1   3  10 1129.81 213.485   4
   1  -3 -10 1179.05 199.074   7
  -1   3  10 1059.31 158.583  15
   1  -3  -9 12020.9 620.024   3
  -1   3   9 13865.1 525.795   2
  -1  -3   9 12146.5 676.830   8
  -1   3   9 13692.4 642.847   8
  -1   3   9 13067.7 565.740  14
  -1  -3   9 12110.5 554.079  16
  -1  -3   9 12663.1 684.531  14
   1  -3  -9 12044.1 603.913   7
  -1   3   9 13800.7 614.818  19
  -1   3   9 12513.1 630.009   9
  -1  -3   9 13228.9 443.636   5
   1   3  -9 12993.5 568.555   6
   1   3  -9 12513.8 362.586  11
  -1  -3   9 13573.6 402.387   4
  -1   3   9 12564.7 536.492  15
  -1  -3   9 12082.2 636.616  15
  -1  -3   9 13014.6 439.425  18
   1  -3  -9 12735.7 639.514  12
   1   3  -9 13464.7 678.928   7
   1   3  -9 11964.4 419.038   4
  -1  -3   9 13106.9 638.717   1
   1   3  -9 12358.3 647.189  13
  -1  -3   9 12112.7 686.311  19
  -1   3   9 13873.9 678.444   4
  -1  -3   8 38844.7 1328.12  19
  -1  -3   8 40380.1 1179.66  16
  -1  -3   8 40573.7 955.994  10
   1  -3  -8 37255.1 1224.04  12
  -1   3   8 40901.9 1232.06   8
  -1  -3   8 40164.3 934.621   4
  -1  -3   8 40836.9 1246.41   1
   1   3  -8 41668.3 1187.08   6
  -1   3   8 40956.7 1144.65  14
  -1  -3   8 37262.5 1258.16  15
  -1   3   8 40165.7 1294.06   4
  -1  -3   8 39223.2 982.762  18
   1   3  -8 38811.6 968.242   4
   1   3  -8 41105.3 1302.58   7
   1   3  -8 40390.9 1292.55  13
  -1  -3   8 38749.4 1308.77   8
  -1   3   8 41200.1 1097.37   2
  -1  -3   8 40917.0 991.127   5
   1  -3  -8 37914.8 1191.01   7
  -1   3   8 41216.5 1192.45  19
  -1   3   8 39104.4 1235.25   9
  -1  -3   8 39144.5 1319.99  14
   1  -3  -8 38141.3 1232.79   3
   1   3  -8 39153.4 949.760  10
   1   3  -8 40885.5 954.035  11
  -1  -3   7 365.185 104.911  16
  -1  -3   7 333.056 60.2308   5
  -1  -3   7 388.902 63.5070  10
  -1  -3   7 267.709 104.929   1
   1   3  -7 420.764 63.5081  11
  -1   3   7 400.677 108.245   8
   1   3  -7 357.771 51.3742   4
  -1   3   7 399.570 78.7443  13
   1   3  -7 401.099 61.4001  10
  -1   3   7 383.859 110.572   9
  -1  -3   7 233.106 107.595  15
  -1   3   7 313.649 85.7863  14
  -1  -3   7 299.107 119.305  14
   1  -3  -7 338.266 115.651   3
  -1  -3   7 311.638 53.6810  18
  -1   3   7 354.581 130.332   4
   1  -3  -7 437.381 112.263   7
  -1  -3   7 226.267 116.667  19
   1   3  -7 271.611 126.594  13
   1   3  -7 278.295 124.536   7
  -1  -3   7 482.256 138.895   8
   1  -3  -7 511.266 148.025   5
  -1   3   7 264.625 72.2289   2
  -1   3   7 505.415 108.608  19
   1  -3  -7 316.746 105.903  12
   1   3  -7 266.354 91.3657   6
  -1   3   6 931.957 132.288   8
  -1   3   6 1087.70 125.983   2
   1   3  -6 1082.50 90.8850  18
   1   3  -6 1116.76 100.925  10
  -1   3   6 1223.41 183.985   4
   1  -3  -6 1000.35 172.905   5
   1   3  -6 1040.60 77.2933   4
  -1  -3   6 979.929 100.221  10
   1   3  -6 961.506 97.8094  11
  -1   3   6 851.208 114.137  13
   1  -3  -6 1087.06 160.833   3
  -1  -3   6 930.401 159.299  19
  -1  -3   6 1096.78 178.093  15
  -1   3   6 957.231 127.783   7
  -1  -3   6 1073.07 156.627   1
  -1  -3   6 983.384 84.4210  18
   1  -3  -6 1000.48 132.925   7
  -1  -3   6 791.635 130.458  16
  -1  -3   6 1149.86 91.0541   5
   1   3  -6 1072.28 177.821  13
   1   3  -6 1197.91 168.339   7
   1   3  -6 1119.02 154.026   6
   1  -3  -6 907.555 139.755  12
  -1   3   6 956.404 142.212   9
  -1   3   6 1053.90 128.112  19
   1   3  -5 23990.7 783.519   6
   1  -3  -5 23806.3 849.036   5
  -1   3   5 23891.4 721.514   7
  -1  -3   5 23583.2 608.560  18
  -1   3   5 24124.2 744.345   9
  -1  -3   5 24003.9 785.276  16
  -1   3   5 24779.6 696.844  19
  -1   3   5 25288.4 724.508   8
   1   3  -5 26115.2 815.985   7
   1   3  -5 23902.5 605.739  18
  -1  -3   5 24022.6 677.493  10
  -1   3   5 23662.3 703.410   2
   1   3  -5 26124.3 812.128  16
  -1   3   5 24660.0 739.270  13
  -1   3   5 24045.4 750.095  12
   1  -3  -5 23133.7 751.683  12
   1   3  -5 24619.5 670.656  11
  -1  -3   5 24015.4 611.441   5
   1  -3  -5 22008.3 701.175   7
   1  -3  -5 24907.3 773.476   9
   1   3  -5 24090.0 666.296  10
  -1  -3   5 25103.5 775.622   1
   1   3  -5 24262.2 575.679   4
   1   3  -5 23842.5 837.782  13
   1  -3  -5 24173.8 791.788   3
  -1   3   5 25119.0 849.137   4
  -1   3   4 7581.39 285.016  19
   1   3  -4 7919.83 312.633  10
   1   3  -4 7894.73 362.166   7
   1   3  -4 7937.84 383.370  16
   1   3  -4 7610.04 403.728  13
   1  -3  -4 7232.23 292.246   7
   1  -3  -4 7813.16 413.135   5
  -1   3   4 7523.84 292.936   7
  -1  -3   4 7340.37 253.515  18
   1   3  -4 7582.19 245.367  18
  -1   3   4 7609.56 295.041   8
   1   3  -4 7899.70 373.359   1
  -1   3   4 7428.42 320.534  12
   1   3  -4 7418.60 372.860   6
  -1   3   4 8074.39 347.219  13
  -1   3   4 7683.35 325.921   2
   1  -3  -4 7538.89 368.149   3
  -1  -3   4 7270.66 371.278  16
  -1  -3   4 8121.74 382.372   7
  -1   3   4 8390.91 402.032   6
  -1   3   4 6989.73 311.194   9
   1   3  -4 7727.09 408.781   2
   1   3  -4 7000.56 213.591  17
   1  -3  -4 7840.30 331.090   2
   1   3  -4 6853.44 206.673  17
  -1  -3   4 7694.35 383.211  19
  -1  -3   4 7762.24 317.779  10
   1  -3  -4 6632.06 319.680  12
  -1  -3   4 7830.92 352.263   1
  -1  -3   4 7462.55 255.936   5
   1  -3  -4 7629.69 338.660   9
   1   3  -4 7691.53 311.620  11
   1   3  -4 7312.96 223.084   4
  -1   3   3 3620.31 215.142   2
   1   3  -3 4087.64 260.279  16
  -1   3   3 3568.89 190.869   1
   1   3  -3 3480.94 247.172   6
   1   3  -3 3632.30 156.296  18
   1  -3  -3 3873.44 216.143   2
   1  -3  -3 4303.79 215.275   9
  -1  -3   3 4228.16 237.603   3
   1   3  -3 3946.99 236.247   1
   1   3  -3 3684.20 146.368   4
  -1  -3   3 4028.79 176.384  18
   1   3  -3 3589.36 158.000  17
  -1  -3   3 3937.96 220.922  10
   1  -3  -3 3724.51 270.684   5
  -1   3   3 3766.51 158.268   8
   1   3  -3 4214.92 276.262  15
  -1  -3   3 3695.36 220.943   1
   1   3  -3 3720.72 264.588  13
   1  -3  -3 3678.81 165.503   7
  -1   3   3 3770.44 192.201  12
  -1   3   3 3756.52 191.401   9
   1  -3  -3 3318.39 194.538  12
  -1  -3   3 3843.14 220.321   9
   1   3  -3 3656.53 262.725   2
  -1  -3   3 3764.60 238.288  19
  -1  -3   3 3828.88 229.648   7
   1   3  -3 3707.34 211.941  10
  -1   3   3 3523.08 182.316  14
  -1  -3   3 4089.77 264.243  16
   1   3  -3 3867.01 160.640   5
   1  -3  -3 3867.12 241.866   3
  -1   3   3 4031.88 234.539  15
  -1   3   3 3846.85 161.933   7
  -1  -3   3 3842.20 174.670   5
   1   3  -3 4355.20 272.587  14
   1   3  -2 112823. 2463.80  16
  -1  -3   2 110573. 2359.08   3
   1  -3  -2 100609. 2275.81  12
   1   3  -2 105427. 2436.87   6
   1  -3  -2 109757. 2456.62   5
  -1  -3   2 106835. 2375.37  10
  -1   3   2 104348. 2245.54   9
   1   3  -2 112564. 2419.72  14
  -1  -3   2 107887. 2334.86   7
   1  -3  -2 113477. 2369.67   2
   1   3  -2 103298. 2253.83   5
  -1   3   2 107979. 2365.48   2
  -1   3   2 102351. 2189.89  19
  -1   3   2 104224. 2261.52   1
  -1  -3   2 107448. 2338.08   1
   1   3  -2 108649. 2355.64   1
  -1  -3   2 104573. 2386.14  14
  -1   3   2 112708. 2405.49  15
   1   3  -2 110613. 2452.32  13
   1   3  -2 111305. 2378.94  10
  -1  -3   2 112150. 2344.51   9
  -1   3   2 104753. 2299.58  14
  -1  -3   2 106094. 2285.03   5
   1  -3  -2 101332. 2162.51   7
   1  -3  -2 105062. 2280.12   9
  -1  -3   2 101950. 2331.42  19
   1  -3  -2 106757. 2383.83   3
   1   3  -2 116048. 2478.21  15
   1   3  -2 97942.6 2244.45  18
   1   3  -2 107637. 2440.70   2
  -1   3   2 104013. 2247.95  12
   1   3  -1 1498.41 117.339  18
  -1  -3   1 1355.15 125.127   1
   1  -3  -1 1542.37 123.051  14
   1   3  -1 1625.64 158.700  13
   1  -3  -1 1444.62 98.6012  12
  -1   3   1 1508.34 89.4994  19
  -1   3   1 1727.26 161.557  16
  -1  -3   1 1484.70 109.481   7
   1   3  -1 1477.15 123.484   1
   1   3  -1 1632.63 156.900  16
  -1  -3   1 1378.12 107.083  19
   1   3  -1 1603.87 154.006  15
  -1  -3   1 1583.19 131.655   5
  -1   3   1 1643.20 127.195  14
   1  -3  -1 1476.05 82.2054  19
  -1   3   1 1561.78 146.235   2
   1  -3  -1 1542.79 144.397   3
   1   3  -1 1517.32 143.863  10
   1  -3  -1 1349.85 100.653   1
   1   3  -1 1551.97 133.223  14
   1   3  -1 1405.80 147.613   2
  -1   3   1 1569.44 92.6479   9
  -1   3   1 1684.06 152.363  15
   1  -3  -1 1481.49 97.5209   9
  -1  -3   1 1527.73 132.601  14
   1  -3  -1 1666.22 163.493   5
   1   3  -1 1493.01 115.584   5
  -1  -3   1 1636.17 126.827   9
  -1  -3   1 1438.88 99.3586   8
   1   3  -1 1378.89 122.208   9
  -1   3   1 1359.65 93.9517   1
  -1  -3   1 1409.47 135.150   3
   1   3   0 1720.17 138.953   5
   1   3   0 1422.26 137.133   2
   1  -3   0 1774.78 157.041   5
   1   3   0 1623.58 127.057   9
  -1   3   0 1825.43 100.904   9
   1  -3   0 1581.98 103.472  19
  -1  -3   0 1775.08 137.574  12
  -1  -3   0 1513.68 86.5189  19
   1  -3   0 1858.94 144.222  14
   1  -3   0 1600.82 141.964   3
  -1   3   0 1707.46 139.721  14
   1   3   0 1705.32 160.015  16
   1  -3   0 1495.81 139.885  18
   1  -3   0 1651.31 104.347   1
  -1  -3   0 1624.11 133.574   1
  -1  -3   0 1690.80 101.554   8
  -1  -3   0 1703.53 143.739   2
   1   3   0 1729.95 142.720  18
  -1  -3   0 1667.42 119.914  14
   1   3   0 1620.78 154.598  10
  -1  -3   0 1594.35 141.939   5
  -1   3   0 1650.04 109.433  19
   1  -3   0 1621.34 95.0702   9
  -1   3   0 1500.50 150.521  15
  -1   3   0 1481.06 148.310   2
   1   3   0 1552.74 136.331   4
   1   3   0 1562.06 125.081   1
   1   3   0 1592.30 121.881  14
   1   3   0 1491.36 142.452  15
  -1  -3   0 1760.62 155.071  15
  -1  -3   0 1714.12 130.662   9
  -1   3   0 1763.87 105.354   1
  -1  -3   0 1564.96 142.332   3
  -1   3   0 1774.47 161.222  16
  -1   3  -1 54.8456 42.8045  14
   1  -3   1 35.6617 55.7758   5
  -1  -3  -1 12.5113 29.3497   2
   1   3   1 2.71433 36.8098  10
   1   3   1 10.9752 49.5600   2
  -1   3  -1 40.4505 40.0752  11
  -1   3  -1-10.7782 80.7575   2
   1   3   1 12.4341 44.0608   9
  -1   3  -1 29.9364 41.1935  15
   1   3   1-12.2576 35.4985  16
  -1   3  -1 43.3279 37.8350   5
  -1  -3  -1 51.2718 54.6020  12
  -1  -3  -1 55.4891 66.0427   5
   1  -3   1-4.02982 20.4578   7
   1  -3   1 23.1504 38.7535  18
   1  -3   1 19.2484 57.6679   3
  -1  -3  -1 40.1144 51.3628   1
  -1   3  -1-15.2353 53.0628  18
   1  -3   1 9.12132 39.6120  19
   1  -3   1 44.2606 27.1787   9
   1   3   1 13.7451 61.2040   4
   1   3   1-20.2101 33.5314   1
  -1   3  -1 4.27050 27.8713   1
   1   3   1-16.8577 25.8272   8
  -1  -3  -1-29.3844 55.0734  15
  -1   3  -1 7.51795 28.3204  19
   1   3   1 21.1446 33.9091  15
   1  -3   1 19.3219 36.7801   1
  -1   3  -1 3.56907 48.5305  17
   1   3   1 8.58897 23.2454  14
  -1   3  -1 15.8273 38.0997  16
  -1  -3  -1-21.2270 31.1800  14
  -1  -3  -1 56.6779 42.1836   9
  -1  -3  -1-29.1476 67.8723   3
   1   3   1 186.100 58.3152   5
   1  -3   1-5.46342 26.7281   8
  -1   3  -1 73.9676 31.1602   7
  -1  -3  -1 27.8867 26.2697   8
   1  -3   2 49936.0 1192.95  18
  -1  -3  -2 49828.4 1288.06   5
   1   3   2 47387.9 1097.86   8
  -1   3  -2 47404.9 1158.02  18
   1  -3   2 45858.4 1121.11   1
   1   3   2 51894.9 1305.38  10
  -1  -3  -2 46193.5 1135.34   7
  -1   3  -2 48480.4 1282.39   2
   1  -3   2 49646.0 1212.00   3
  -1   3  -2 48531.1 1156.89   1
  -1  -3  -2 47859.7 1166.77  15
  -1  -3  -2 48361.3 1214.11  12
   1   3   2 49882.1 1190.28  12
   1   3   2 49943.5 1268.19   4
   1  -3   2 49342.5 1189.12   5
   1   3   2 51658.3 1277.19  16
  -1  -3  -2 48610.4 1146.51   2
   1   3   2 48855.1 1181.07  15
  -1   3  -2 49272.5 1142.36   7
  -1   3  -2 51844.5 1306.44  15
  -1   3  -2 48967.8 1221.67  19
  -1   3  -2 46790.2 1141.89   4
  -1   3  -2 50428.0 1259.95  16
   1   3   2 48495.8 1187.63   1
   1  -3   2 47709.9 1152.43  12
  -1  -3  -2 48176.5 1139.59   8
  -1  -3  -2 50986.6 1230.07   9
   1  -3   2 46804.7 1131.42   7
   1   3   2 46762.7 1046.90  14
   1   3   2 48258.1 1174.06   9
  -1   3  -2 49882.7 1282.34  14
   1  -3   2 45639.8 1182.00  19
  -1   3  -2 45645.0 1140.60  17
   1  -3   2 48016.1 1120.81   9
  -1   3  -2 49602.2 1213.22  11
  -1  -3  -2 49675.3 1247.36   3
  -1  -3  -2 47949.9 1213.08   1
  -1   3  -2 47583.8 1168.54   5
   1   3   2 47406.6 1149.06   2
   1  -3   2 43552.1 1126.44   8
  -1  -3  -3 32737.7 963.197   5
  -1  -3  -3 32867.5 914.672   3
  -1  -3  -3 32523.9 907.412   9
   1   3   3 33571.7 950.956   4
   1   3   3 29806.0 774.441   2
  -1   3  -3 30497.2 804.251  18
   1   3   3 30647.8 850.278   9
  -1   3  -3 31931.3 899.237  16
  -1   3  -3 30008.3 789.786  10
   1   3   3 33757.4 960.088  10
   1  -3   3 30094.5 876.711  19
  -1   3  -3 31504.9 843.732   7
   1  -3   3 29724.9 806.181   1
  -1  -3  -3 30812.5 828.294   8
   1  -3   3 30673.9 826.556   5
   1   3   3 32361.8 910.256  16
  -1  -3  -3 30247.9 824.001   7
   1   3   3 29852.2 668.318  19
   1  -3   3 31724.0 849.656  12
   1   3   3 30354.9 783.978   8
  -1   3  -3 30899.0 846.987   1
  -1  -3  -3 30765.9 763.402   2
   1  -3   3 30165.9 837.670   7
  -1   3  -3 33049.6 959.629   2
  -1   3  -3 30651.2 787.242   4
   1  -3   3 32158.9 831.985  18
  -1   3  -3 31869.3 950.374  14
  -1   3  -3 30512.3 816.350  11
  -1   3  -3 32585.8 917.357  19
   1  -3   3 29781.7 835.363   8
  -1   3  -3 29146.7 754.818  17
  -1   3  -3 30475.3 813.627   5
  -1   3  -3 32257.5 950.507  15
   1   3   3 31364.4 807.647  15
   1   3   3 31799.8 863.067   1
   1  -3   3 31087.1 878.861  16
  -1  -3  -3 30669.6 890.058  12
   1   3   3 28420.2 664.434  14
   1   3   3 31058.2 859.889  12
   1   3   4 41367.6 1055.29   7
  -1  -3  -4 42729.0 971.168   2
  -1   3  -4 40401.1 991.391  11
  -1   3  -4 42965.1 1190.00  19
   1   3   4 40575.5 1102.65   9
  -1   3  -4 39858.3 969.912  10
  -1  -3  -4 42333.3 1096.34   8
   1  -3   4 41293.7 1117.73  12
  -1  -3  -4 43758.8 1170.06   9
  -1   3  -4 40796.5 1107.86   1
  -1   3  -4 41621.6 1036.86  18
  -1   3  -4 41859.4 1193.02  13
   1  -3   4 41406.1 1116.82   7
   1   3   4 40974.7 938.732  19
  -1   3  -4 38806.7 936.955  17
   1   3   4 41940.2 1117.09  12
   1   3   4 42712.5 1198.70   4
   1  -3   4 41370.5 1163.68  15
  -1   3  -4 42947.2 1117.38  16
   1   3   4 40758.4 976.735   2
  -1  -3  -4 39226.8 1076.33   7
   1  -3   4 39438.3 1102.95   8
   1  -3   4 43582.6 1053.78  18
  -1  -3  -4 41513.2 1149.75  12
  -1   3  -4 42793.2 1202.22   2
   1   3   4 41497.4 1047.61   8
  -1  -3  -4 42908.9 1162.64   3
   1   3   4 40889.6 1008.54  15
  -1   3  -4 42132.0 1115.30   7
   1  -3   4 42913.9 1049.55   5
   1  -3   4 39094.9 1063.23   1
   1  -3   4 40718.4 1092.39  16
   1   3   4 38260.5 869.707  14
  -1   3  -4 41310.4 1012.54   4
   1   3   4 44504.3 1144.66  16
   1   3   4 40634.6 886.761  14
   1   3   4 41040.1 1107.68   1
  -1   3  -5 14.5157 18.8499  17
   1  -3   5 6.52270 59.0248  16
   1   3   5 23.5868 32.8909   7
  -1   3  -5 43.9556 61.5431   6
   1   3   5 6.08135 30.9955  16
   1  -3   5 40.8538 72.2237  15
  -1  -3  -5-8.77620 93.2775   3
  -1  -3  -5 53.9025 49.9443   8
   1   3   5 93.2821 87.7402   4
   1   3   5 6.13493 30.8478  19
   1   3   5 9.74378 30.0874   2
   1  -3   5 72.6206 45.1161  18
   1  -3   5 49.1613 55.8964   5
   1   3   5 22.2744 29.2346  15
  -1   3  -5-30.3668 53.3493  18
  -1   3  -5-24.7123 103.350   2
   1   3   5 3.98425 25.3119  13
   1   3   5-12.7564 65.2183   8
   1  -3   5-60.1104 86.9581   1
  -1   3  -5 5.13737 23.8319  11
   1   3   5 28.0499 21.6294  14
  -1   3  -5 75.4012 77.8715   7
  -1  -3  -5 0.35823 72.1245  12
   1  -3   5-21.6784 29.1908   7
  -1   3  -5-83.3824 99.9794  13
  -1   3  -5 25.4577 18.9623  10
   1  -3   5 30.6653 46.9436   4
  -1   3  -5 128.370 48.1094   4
   1   3   5-9.80026 71.9728   9
  -1   3  -5-79.9363 44.2351  16
  -1  -3  -5 98.5548 75.6872   7
  -1   3  -6 14051.6 618.678  13
   1   3   6 15565.9 658.098   4
   1   3   6 14427.9 428.896   2
  -1   3  -6 14116.4 509.599  18
   1  -3   6 13026.7 597.233   8
   1  -3   6 15351.7 513.821  18
   1  -3   6 13755.3 520.714  16
   1  -3   6 14573.9 608.221  15
   1   3   6 13781.1 587.920   9
  -1   3  -6 14462.6 532.007   6
  -1   3  -6 14554.8 635.247   2
  -1   3  -6 14292.9 377.324  17
   1   3   6 14754.4 499.030  19
   1  -3   6 14309.8 475.315   4
  -1   3  -6 13656.4 598.606   7
  -1  -3  -6 15526.1 633.144   3
   1   3   6 15117.2 426.924  14
   1  -3   6 14401.3 631.653  19
   1   3   6 14578.2 452.283  15
   1  -3   6 13982.9 571.660   1
  -1   3  -6 15098.1 543.150  16
  -1   3  -6 14659.1 495.292   4
   1  -3   6 14238.8 498.970   5
   1   3   6 14775.5 557.524  16
   1   3   6 13343.1 448.079  13
  -1  -3  -6 14065.4 584.362   7
  -1  -3  -6 14356.2 620.902  12
   1   3   6 14190.0 546.104   6
   1   3   6 14202.6 560.706   8
   1   3   7 570.213 134.798   9
   1  -3   7 611.392 140.888  15
  -1   3  -7 820.016 117.893   6
  -1   3  -7 654.722 100.848  16
  -1   3  -7 772.552 104.526   4
  -1  -3  -7 650.989 160.918  12
   1   3   7 793.793 90.3995  14
   1   3   7 665.772 78.2715   2
  -1   3  -7 800.544 167.292  13
   1   3   7 809.141 118.153   6
   1   3   7 656.914 83.8089  13
  -1   3  -7 771.172 157.748   7
   1  -3   7 609.198 103.359  16
  -1  -3  -7 695.558 142.032   7
   1   3   7 804.419 121.110  16
   1  -3   7 670.444 149.112  19
  -1  -3  -7 741.269 154.376   3
   1   3   7 678.715 135.360   8
   1   3   7 589.156 149.613   4
   1  -3   7 719.693 154.276   8
   1  -3   7 640.697 96.0909   4
   1   3   7 615.865 78.7420  15
   1   3   7 760.065 113.843  19
   1  -3   7 735.193 159.468  14
   1  -3   7 881.491 113.003  18
   1  -3   7 655.665 140.986   1
  -1   3  -7 605.457 156.849   2
   1  -3   7 699.695 111.360   5
   1  -3   8 441.442 92.7209  16
  -1   3  -8-65.8622 39.7206   4
  -1   3  -8 493.362 101.266   6
   1  -3   8 486.018 105.162   5
  -1  -3  -8 425.584 136.734  12
   1   3   8 651.395 96.2985  14
   1   3   8 286.193 113.662   8
   1   3   8 595.441 76.2796   2
   1  -3   8 417.078 89.2279   4
   1   3   8 410.866 147.703   4
   1   3   8 533.064 113.478  19
  -1   3  -8 472.022 142.275   7
   1   3   8 564.975 77.9535  15
   1  -3   8 471.266 139.407  14
   1   3   8 687.927 112.555  16
  -1   3  -8 673.362 155.581  13
  -1  -3  -8 490.058 151.089   3
   1  -3   8 364.812 135.491   8
   1   3   8 547.390 80.4609  15
   1  -3   8 319.365 125.813  19
   1   3   8 442.951 137.409   9
   1   3   8 330.141 68.6462  13
   1  -3   8 573.566 145.027  15
  -1   3  -8 512.268 90.7134  16
  -1  -3  -8 593.656 148.558   7
   1  -3   8 540.051 141.252   1
   1   3   8 432.912 89.3789   6
   1   3   9 11959.3 448.341  13
  -1  -3  -9 11839.7 634.605   3
   1   3   9 12109.7 652.224   4
   1  -3   9 10796.8 581.752  15
   1   3   9 11764.0 634.612   9
   1  -3   9 10802.8 629.514  14
  -1   3  -9 12215.6 494.138  16
  -1  -3  -9 11092.7 633.786  12
   1   3   9 11830.6 612.975   8
  -1  -3  -9 11017.6 611.590   7
   1  -3   9 12735.7 476.250   4
  -1   3  -9 12799.4 495.612   6
  -1   3  -9 11966.2 624.632  13
   1   3   9 12809.4 445.803  15
   1  -3   9 12435.6 508.880   5
   1   3   9 13002.3 418.280   2
   1  -3   9 12004.9 670.477  19
   1  -3   9 12382.2 624.032   1
  -1   3  -9 11754.7 644.086   7
   1   3   9 12928.7 485.267  14
   1  -3   9 12355.0 492.664  16
   1   3   9 12731.0 571.182  19
   1  -3   9 11840.9 666.084   8
   1   3  10 17620.1 732.967  19
   1  -3  10 18144.9 657.994   5
  -1  -3 -10 16303.3 797.788   7
   1   3  10 17681.3 537.564   2
   1  -3  10 16307.5 842.313   8
   1  -3  10 17098.6 793.909   1
   1   3  10 17612.7 827.905   4
   1  -3  10 15411.5 800.542  14
   1   3  10 15444.6 788.535   9
   1  -3  10 18017.1 620.918  16
   1  -3  10 16950.6 765.126  15
   1   3  10 15361.6 766.308   8
  -1   3 -10 16413.3 776.888  13
  -1  -3 -10 16216.1 818.226  12
  -1  -3 -10 16044.3 794.986   3
  -1   3 -10 18145.9 619.481   6
   1   3  10 18912.6 583.109  15
   1  -3  10 16540.1 826.219   9
   1  -3  10 17026.6 602.607   4
   1   3  10 17713.5 635.478  14
  -1   3 -10 17123.2 837.447   7
   1  -3  10 16794.9 854.612  19
   1   3  11 284.258 84.3599  14
   1   3  11 117.068 116.860   8
  -1  -3 -11-35.7939 116.684   3
   1  -3  11 128.024 125.198   8
  -1   3 -11 446.436 149.305  13
   1  -3  11 211.157 65.4134  16
   1  -3  11 224.611 121.122  14
  -1   3 -11 311.789 81.0156   6
   1  -3  11 258.305 126.637  15
   1   3  11 101.948 117.760   4
  -1   3 -11 171.301 135.948   7
   1   3  11 95.0217 130.406   9
   1   3  11 190.887 55.1247   2
   1   3  11 113.794 62.9762  16
   1  -3  11 157.171 128.261   9
   1  -3  11 194.212 92.2669   5
   1  -3  11 281.807 159.662   1
   1   3  11 199.002 107.320  19
   1  -3  11 202.460 77.8418   4
  -1  -3 -11 26.9656 126.418   7
  -1  -3 -11 318.928 188.503  12
   1  -3  11 50.0370 131.114  19
   1   3  11 272.685 66.4711  15
   1   3  12 3602.27 287.124  14
   1  -3  12 3172.60 381.249  14
   1   3  12 3130.32 379.087   9
   1  -3  12 3809.79 293.995   5
   1  -3  12 3225.25 395.064   8
   1   3  12 3748.21 396.093   4
   1   3  12 3830.25 354.889  19
  -1   3 -12 3102.54 391.794   7
   1   3  12 3269.65 369.935   8
  -1  -3 -12 3399.25 388.499   3
   1  -3  12 3642.50 266.308   4
   1  -3  12 3181.66 363.573   1
  -1   3 -12 3245.46 355.426  13
  -1  -3 -12 3485.81 405.896  12
   1  -3  12 2814.31 316.640  15
   1  -3  12 3303.19 408.956  19
   1  -3  12 3043.24 383.082   9
  -1  -3 -12 3188.52 372.529   7
   1   3  13 0.87360 127.264   9
   1   3  13-129.405 99.6937  19
  -1   3 -13-41.5602 99.9369   7
   1  -3  13-62.0724 132.897  14
   1  -3  13-35.7505 116.838   1
   1  -3  13-29.1138 65.3189  15
  -1  -3 -13-24.0009 141.659   7
  -1   3 -13-139.456 115.784  13
  -1  -3 -13 177.481 146.273  12
   1   3  13-50.8858 117.271   8
   1  -3  13-6.86116 113.777   8
   1  -3  13-342.021 179.529  19
   1  -3  13 3.97658 69.1742   5
   1  -3  13 43.5457 129.953   9
   1   3  13-59.8886 117.504   4
   1  -3  14 848.158 201.586  15
  -1  -3 -14 1068.02 266.202  12
   1  -3  14 1051.62 230.307   1
   1  -3  14 836.019 222.535  19
   1   3  14 954.694 212.693  19
   1   3  14 986.919 214.359   4
  -1   3 -14 928.525 234.977   7
  -1   3 -14 1197.51 228.883  13
  -1  -3 -14 733.948 212.834   7
   1  -3  14 966.655 233.627  14
   1   3  14 740.949 210.610   8
   1  -3  14 868.608 256.753   9
   1   3  14 893.588 233.525   9
   1  -3  14 890.552 241.963   8
   1   3  15 1215.12 286.427   9
   1  -3  15 1244.73 299.306   8
   1  -3  15 1489.98 306.029   9
   1   3  15 1229.43 246.397  19
   1   3  15 1307.23 262.115   4
   1  -3  15 1413.16 318.299  19
  -1   3 -15 1319.84 300.239   7
   1  -3  15 1558.60 296.873   1
   1  -3  15 1059.04 266.144  14
  -1   3 -15 1355.20 249.511  13
   1   3  15 1158.35 264.776   8
  -1  -3 -15 973.010 261.470   7
  -1  -3 -15 996.506 268.290  12
   1  -3  16 780.221 257.322   9
   1   3  16 880.287 258.523   9
   1   3  16 477.136 190.224   4
  -1  -3 -16 857.590 240.644   7
   1   3  16 992.799 278.772   8
   1  -3  16 791.286 255.608   8
  -1   3 -16 959.215 266.195   7
   1  -3  16 1096.98 281.322  14
  -1  -3 -16 1275.02 313.815  12
   1  -3  16 1041.81 253.056   1
   1  -3  16 1130.42 281.656  19
  -1   4  16 409.057 191.936   8
  -1  -4  16 527.120 225.093   9
  -1  -4  16 665.187 228.528   8
  -1  -4  16 689.989 198.681  15
   1   4 -16 640.201 209.517  13
   1  -4 -16 567.825 196.752   7
  -1   4  16 539.056 195.746   9
  -1   4  16 227.162 154.794  18
  -1   4  16 470.261 181.596   1
  -1   4  16 566.196 202.723   4
   1   4 -16 274.218 180.232   7
   1  -4 -16 630.094 223.054  12
  -1  -4  15 7216.75 689.637   8
   1   4 -15 7458.88 663.565   7
  -1  -4  15 5663.29 556.604  15
   1   4 -15 6667.66 603.227  13
  -1   4  15 7042.61 603.257   4
  -1  -4  15 7105.17 690.413  19
  -1   4  15 5962.90 566.958   8
  -1  -4  15 5817.64 602.540   9
  -1  -4  15 6943.16 599.667   1
  -1   4  15 7459.44 631.338   9
   1  -4 -15 6432.51 605.130  12
   1  -4 -15 6153.83 565.781   7
  -1  -4  15 7766.70 691.267  14
   1   4 -14 718.977 215.974   7
  -1  -4  14 797.355 238.932   8
  -1  -4  14 736.326 245.898  19
  -1  -4  14 742.614 207.998  15
  -1   4  14 659.829 179.781  19
  -1   4  14 517.681 178.978   8
   1  -4 -14 852.189 225.020  12
   1   4 -14 1274.84 264.692  13
   1  -4 -14 815.892 210.279   7
  -1   4  14 578.210 195.414   4
  -1   4  14 556.870 183.560   9
  -1  -4  14 566.042 188.776   1
  -1  -4  14 650.989 227.751  14
   1  -4 -13 576.017 185.173   3
   1   4 -13 469.198 191.752   7
  -1   4  13 666.629 167.810  19
   1  -4 -13 726.513 203.740  12
  -1  -4  13 625.926 235.000  14
  -1  -4  13 446.582 179.322   8
  -1   4  13 605.666 189.332   9
  -1  -4  13 557.228 173.314  15
  -1   4  13 447.980 114.524  16
  -1  -4  13 1081.79 267.609  19
  -1  -4  13 459.594 167.338   1
  -1   4  13 691.787 197.071   8
  -1   4  13 539.081 186.023   4
   1   4 -13 838.031 212.383  13
   1  -4 -13 771.992 201.377   7
  -1  -4  12 770.851 216.491  19
  -1   4  12 708.094 191.074   8
  -1  -4  12 636.278 191.443  14
  -1   4  12 605.921 179.470   9
   1   4 -12 970.796 244.150   7
  -1  -4  12 702.609 186.899  15
  -1  -4  12 436.028 170.518   8
  -1   4  12 648.420 127.294  15
  -1   4  12 632.157 183.397   4
   1  -4 -12 662.225 167.375   7
  -1   4  12 903.212 140.099   2
   1   4 -12 1126.11 187.667   6
  -1  -4  12 777.833 154.454  16
   1  -4 -12 807.151 209.391  12
   1  -4 -12 692.794 207.847   3
  -1   4  12 834.403 171.184  19
  -1  -4  12 911.489 199.493   1
   1   4 -12 1080.17 244.153  13
  -1   4  12 697.072 143.901  14
  -1   4  11 3922.21 404.908   4
  -1   4  11 3879.12 374.086   9
  -1   4  11 3380.35 261.814   2
   1  -4 -11 3758.26 389.126   3
  -1  -4  11 2884.51 341.140  15
  -1  -4  11 3369.85 396.497   8
   1   4 -11 3861.28 406.460  13
  -1   4  11 3895.24 334.831  19
  -1   4  11 3689.27 352.886   8
  -1   4  11 3404.55 283.854  15
  -1  -4  11 3591.21 363.287   1
   1   4 -11 3957.56 330.267   6
   1  -4 -11 3684.18 352.980   7
  -1   4  11 3896.33 305.239  14
  -1  -4  11 3205.40 306.076  16
   1   4 -11 4130.60 407.886   7
  -1  -4  11 3808.82 420.537  14
   1  -4 -11 3624.98 368.403  12
  -1  -4  11 3337.66 400.725  19
   1  -4 -10 15034.5 760.990  12
  -1  -4  10 16502.5 769.397   1
  -1  -4  10 14670.0 822.769  19
  -1  -4  10 16826.9 536.963   5
  -1   4  10 15841.6 645.780  15
  -1  -4  10 14975.4 828.773  14
   1  -4 -10 15883.4 731.960   7
  -1   4  10 16691.9 661.934  14
   1  -4 -10 15331.4 777.748   3
   1   4 -10 16365.4 827.391  13
  -1  -4  10 15238.9 793.204  15
  -1  -4  10 15833.4 709.128  16
  -1   4  10 17538.3 642.161   2
  -1  -4  10 14299.9 803.306   8
  -1   4  10 14436.7 731.898   9
   1   4 -10 17237.8 727.453   6
  -1   4  10 16128.3 820.102   4
  -1   4  10 16902.0 703.970  19
  -1   4  10 16218.4 740.685   8
   1   4 -10 17467.6 836.920   7
  -1  -4   9 24809.9 688.891   5
   1  -4  -9 22421.4 927.124  12
   1   4  -9 22224.6 977.947  13
   1  -4  -9 22947.7 875.455   7
  -1   4   9 24700.3 797.594   2
  -1   4   9 22690.8 906.421   9
  -1  -4   9 21679.9 977.748   8
  -1   4   9 24828.0 903.283   8
  -1   4   9 24624.9 1013.17   4
  -1  -4   9 22469.1 1004.36  14
  -1  -4   9 23639.0 1023.23  19
  -1   4   9 24725.0 816.880  14
   1   4  -9 25812.6 1006.03   7
  -1  -4   9 23614.5 920.901   1
  -1  -4   9 23542.0 889.131  16
  -1  -4   9 21453.0 955.455  15
  -1   4   9 24671.6 847.408  19
   1  -4  -9 23536.2 957.727   3
   1   4  -9 24245.6 628.954  11
   1   4  -9 24724.0 905.532   6
   1  -4  -8 5714.43 365.059   7
  -1  -4   8 5720.04 391.504   1
  -1  -4   8 5326.23 430.448  14
   1   4  -8 6156.29 262.507  11
  -1   4   8 6300.89 350.030  19
   1  -4  -8 5781.24 404.530  12
  -1  -4   8 5177.50 412.814  15
  -1  -4   8 5117.54 416.288   8
   1  -4  -8 5550.01 410.587   3
  -1   4   8 6076.70 332.345  14
  -1   4   8 5861.41 392.307   9
   1   4  -8 5966.01 230.284   4
   1   4  -8 6501.20 410.631   6
  -1   4   8 5699.77 365.440   8
  -1  -4   8 6431.73 272.451   5
  -1  -4   8 5610.29 384.347  16
   1   4  -8 6370.64 436.274   7
   1   4  -8 6084.44 263.957  10
   1  -4  -8 5900.29 458.513   5
  -1  -4   8 5474.26 435.086  19
  -1  -4   8 6083.66 264.845  18
   1   4  -8 6436.82 462.521  13
  -1   4   8 5209.20 422.920   4
  -1   4   8 6518.99 345.159   2
   1   4  -7 16043.6 673.256   6
  -1   4   7 16389.3 570.688  19
  -1  -4   7 14595.3 695.849   8
  -1   4   7 15803.2 585.070   2
  -1  -4   7 15078.3 715.299  15
  -1   4   7 15318.1 596.944   8
  -1  -4   7 16027.0 487.232   5
   1  -4  -7 15193.3 654.799  12
   1  -4  -7 15312.9 601.087   7
  -1  -4   7 16292.1 661.683   1
   1  -4  -7 16040.2 702.046   3
   1   4  -7 16454.3 490.278  18
  -1   4   7 15532.7 633.729   9
   1   4  -7 15630.3 735.906  13
   1  -4  -7 15668.9 751.092   5
  -1  -4   7 14906.6 715.986  19
   1   4  -7 15097.0 436.692   4
  -1  -4   7 16222.5 489.985  18
  -1   4   7 16191.2 743.866   4
   1   4  -7 17402.9 718.420   7
  -1  -4   7 15129.4 728.533  14
   1   4  -7 16406.9 516.237  11
   1   4  -7 16582.0 518.832  10
  -1  -4   7 15359.8 662.789  16
  -1   4   6 3385.05 223.612   8
   1   4  -6 3622.58 185.316  18
   1   4  -6 3486.17 216.828  11
  -1   4   6 3595.76 214.481  19
  -1  -4   6 3466.32 314.567  14
  -1  -4   6 3586.30 190.568   5
  -1   4   6 3458.87 319.855  18
  -1  -4   6 3263.16 296.852  19
  -1  -4   6 3513.22 273.664   1
  -1  -4   6 3520.98 188.533  18
  -1  -4   6 2952.53 272.482   8
  -1   4   6 3304.05 247.520   9
  -1   4   6 3265.32 195.811  14
   1   4  -6 3461.00 282.351   7
   1   4  -6 3658.65 329.352  13
  -1   4   6 3262.79 223.251   7
  -1  -4   6 3245.92 281.234  16
   1  -4  -6 3789.41 309.335   3
   1  -4  -6 3087.51 219.222   7
  -1   4   6 3538.93 323.667   4
   1  -4  -6 3295.55 321.647   5
   1   4  -6 3436.02 155.141   4
   1  -4  -6 3258.96 263.780  12
  -1  -4   6 3294.62 305.818  15
   1   4  -6 3632.14 298.005   6
  -1   4   6 3516.11 245.161   2
   1   4  -6 3390.12 211.293  10
  -1  -4   5 10615.5 372.593   5
  -1   4   5 11308.1 374.017  19
  -1   4   5 10844.2 391.140   8
   1   4  -5 11075.4 359.504  18
   1   4  -5 11278.4 435.472  11
  -1   4   5 11089.6 398.918   7
  -1   4   5 10600.2 436.636   9
  -1  -4   5 10724.9 519.240  16
  -1   4   5 11185.2 448.801  12
  -1  -4   5 10245.6 528.682  14
   1  -4  -5 10825.3 469.542  12
   1   4  -5 10875.0 524.378   6
   1   4  -5 10527.9 288.276  17
   1  -4  -5 11342.5 577.026   5
  -1  -4   5 10768.6 374.725  18
  -1   4   5 9917.31 380.598  14
   1   4  -5 11873.5 580.273  13
   1   4  -5 10856.9 427.815  10
  -1  -4   5 11458.4 483.870   1
  -1  -4   5 10130.7 535.041  15
  -1   4   5 11104.5 454.955   2
   1   4  -5 10459.3 287.198  17
   1  -4  -5 10887.5 515.333   3
   1   4  -5 11207.2 327.974   4
   1  -4  -5 10580.6 400.467   7
   1  -4  -5 10945.5 473.950   9
  -1   4   5 12075.6 576.772   4
   1   4  -4 906.800 162.239   6
  -1   4   4 546.727 101.338   2
   1  -4  -4 969.780 121.744   9
  -1   4   4 932.068 83.0055   8
  -1   4   4 816.411 102.398   1
   1   4  -4 889.440 115.231  10
  -1  -4   4 1083.61 156.955   3
   1   4  -4 835.727 77.9659  17
  -1   4   4 921.287 110.245   9
   1  -4  -4 744.243 80.5641   7
  -1   4   4 969.417 108.279  12
  -1  -4   4 969.564 138.469   1
  -1   4   4 868.718 75.2130  19
   1  -4  -4 1111.28 181.992   5
  -1  -4   4 765.402 145.001  16
   1   4  -4 872.172 164.011   2
  -1   4   4 872.632 96.9848  14
   1  -4  -4 728.115 110.056  12
   1  -4  -4 847.992 151.966   3
  -1   4   4 692.233 71.6360   7
  -1  -4   4 671.020 108.567   7
  -1  -4   4 644.390 136.416  14
   1   4  -4 858.962 87.0166  18
  -1  -4   4 874.083 98.1382   5
   1   4  -4 904.280 77.6537   4
   1   4  -4 816.746 84.7914   5
  -1   4   4 883.564 62.2019  19
   1   4  -4 828.525 163.026  13
  -1  -4   4 830.308 91.6934  18
   1   4  -3 37005.2 939.856   5
   1   4  -3 42270.2 1185.01   6
  -1  -4   3 41246.6 1089.19   3
  -1   4   3 38123.1 958.697   9
   1   4  -3 37866.9 934.875  18
   1  -4  -3 37438.5 857.944   7
  -1   4   3 38633.8 987.466  14
  -1   4   3 37723.7 831.654   8
  -1   4   3 37937.8 1063.12   2
   1   4  -3 39869.4 1176.65   2
   1  -4  -3 39852.1 1120.31   3
  -1  -4   3 38478.4 1150.60  16
  -1  -4   3 36799.3 1051.81  19
  -1  -4   3 39667.6 1048.58   1
   1  -4  -3 38327.3 1010.46  12
   1  -4  -3 37495.0 1008.27   9
  -1  -4   3 40251.5 995.293   5
   1   4  -3 41316.5 1188.12  13
  -1   4   3 38242.1 979.249   1
  -1  -4   3 38391.1 1052.98   7
  -1   4   3 36971.2 838.178  19
   1  -4  -3 40752.5 1191.16   5
  -1   4   3 37229.0 961.150  12
   1   4  -3 40523.9 1078.34  10
   1  -4  -2 874.181 155.638   5
   1   4  -2 1123.84 124.967   1
   1  -4  -2 966.247 149.364   3
  -1  -4   2 1185.12 126.479   9
   1   4  -2 976.890 105.281   5
  -1   4   2 1067.09 112.334  14
   1  -4  -2 932.686 102.977  12
   1  -4  -2 1111.82 110.953   9
  -1  -4   2 1096.16 144.463   3
  -1  -4   2 899.935 119.935   1
  -1  -4   2 1000.87 118.521   5
   1   4  -2 1121.55 134.482  10
  -1  -4   2 971.654 112.215  19
   1   4  -2 1250.68 145.957  14
   1   4  -2 1065.59 107.415  18
  -1   4   2 1093.37 139.824   2
  -1  -4   2 1113.09 142.042  14
  -1  -4   2 1368.02 126.822   7
   1   4  -2 1292.49 169.356  13
  -1   4   2 1044.57 100.179   1
  -1   4   2 1114.52 98.2151   9
  -1   4   2 982.565 66.9691  19
   1   4  -2 941.609 150.854   2
  -1  -4   1 41792.6 1044.50  19
  -1   4   1 45221.8 1147.96  14
  -1  -4   1 44640.5 1157.18   5
   1  -4  -1 44895.7 1195.03   3
   1  -4  -1 44427.8 1236.69   5
  -1  -4   1 44765.0 1033.20   8
   1   4  -1 41558.5 1107.18  18
  -1   4   1 42914.0 1048.36   1
  -1  -4   1 46285.0 1135.32   9
  -1  -4   1 44667.2 1135.95   1
   1   4  -1 44242.7 1225.86   2
   1   4  -1 44094.9 1165.87  14
   1  -4  -1 42938.3 971.813  19
   1  -4  -1 43345.3 1059.93   9
   1  -4  -1 44888.3 1121.33  14
   1  -4  -1 41740.3 1051.52  12
  -1  -4   1 44379.5 1181.35   3
   1   4  -1 44992.1 1123.07   9
  -1  -4   1 43150.6 1141.63  14
   1   4  -1 43824.6 1129.21   1
   1   4  -1 46097.1 1250.48  13
  -1  -4   1 44448.6 1073.95   7
  -1   4   1 44166.6 1026.90   9
  -1   4   1 43703.3 1005.47  19
   1  -4  -1 43038.6 1071.14   1
   1   4  -1 44052.4 1124.82   5
  -1   4   1 43693.3 1200.51   2
  -1  -4   0 1870.74 115.875   8
  -1  -4   0 2137.02 194.482   3
  -1   4   0 1882.68 123.853   9
   1  -4   0 1876.25 119.566  19
  -1  -4   0 1727.80 156.733   1
   1   4   0 1462.91 149.395  18
   1  -4   0 1906.10 133.185   1
   1   4   0 1483.90 161.713   2
  -1   4   0 1943.09 133.375   1
  -1  -4   0 1541.13 136.117  14
  -1  -4   0 1775.48 97.9679  19
   1   4   0 1587.87 156.428   4
  -1  -4   0 1995.58 164.799  12
   1  -4   0 1626.41 168.716  18
   1   4   0 1950.73 154.457  14
   1  -4   0 1769.15 122.674   9
   1   4   0 1803.29 149.065   1
  -1   4   0 1793.52 190.046   2
   1   4   0 1847.08 179.457  15
   1  -4   0 1679.01 121.828  12
   1  -4   0 1923.77 165.467  14
   1   4   0 1881.45 152.025   9
  -1   4   0 2005.23 134.044  19
  -1  -4   0 1787.84 170.623   2
  -1  -4   0 1886.54 181.247   5
   1  -4   0 1553.72 173.128   5
   1   4   0 1934.17 168.106   5
  -1   4   0 1945.85 171.003  14
   1  -4   0 1795.53 177.986   3
  -1  -4   0 2022.79 162.624   9
  -1   4  -1 226332. 4538.80  14
  -1  -4  -1 216422. 4495.87  15
  -1  -4  -1 222811. 4548.55   5
   1  -4   1 208720. 4331.99   1
   1   4   1 215963. 4413.00   1
  -1   4  -1 218477. 4571.81   2
  -1   4  -1 204364. 4455.50  17
  -1  -4  -1 209600. 4304.68   7
   1  -4   1 207256. 4351.46  19
  -1  -4  -1 223464. 4475.11   2
   1   4   1 218660. 4514.48   4
   1  -4   1 223141. 4505.41  18
   1   4   1 226447. 4520.83  15
  -1   4  -1 219595. 4578.04  11
  -1   4  -1 215528. 4398.68  19
  -1  -4  -1 213133. 4444.89   1
   1  -4   1 217141. 4487.05   3
   1  -4   1 204092. 4242.43   7
   1  -4   1 216438. 4315.79   9
  -1  -4  -1 209868. 4437.17  12
  -1   4  -1 194465. 4422.76   5
   1   4   1 217678. 4394.70   9
  -1  -4  -1 211033. 4319.94  14
   1  -4   1 200047. 4247.12   8
  -1   4  -1 215495. 4358.17   1
   1  -4   1 220340. 4498.85   5
   1   4   1 217470. 4353.04  14
  -1  -4  -1 223197. 4519.77   3
  -1  -4  -1 220746. 4456.45   9
   1   4   1 217733. 4473.88   2
  -1  -4  -1 208780. 4300.67   8
  -1  -4  -2 16756.5 588.602   9
   1   4   2 16095.7 447.431   8
  -1  -4  -2 15966.7 606.291   3
  -1  -4  -2 16604.9 645.800   5
  -1  -4  -2 16060.4 486.803   8
   1  -4   2 15403.1 573.420   3
   1   4   2 15862.1 547.167   2
   1   4   2 16686.2 579.623  15
  -1   4  -2 16039.6 564.564  19
   1   4   2 16640.4 536.969   9
  -1   4  -2 15486.0 527.725  18
  -1   4  -2 15965.2 469.735   7
   1  -4   2 16417.1 488.850   9
   1  -4   2 15539.4 562.281  18
   1  -4   2 15834.7 565.272   5
  -1  -4  -2 15835.0 574.000   1
   1  -4   2 14956.0 526.285  19
   1   4   2 15838.3 539.736   1
   1  -4   2 15200.3 473.039   7
   1  -4   2 15243.9 476.862   8
  -1   4  -2 16369.1 647.639   2
  -1  -4  -2 15330.0 555.247  15
  -1   4  -2 14646.5 524.990  17
  -1  -4  -2 15594.4 481.988   7
   1   4   2 16515.9 627.533   4
  -1  -4  -2 15768.6 432.593  14
  -1  -4  -2 16126.7 574.708  12
  -1   4  -2 15708.9 521.878   1
  -1   4  -2 15822.0 570.571  10
   1  -4   2 15240.0 491.797   1
   1   4   2 15570.8 452.767  14
  -1   4  -2 16264.4 606.401  11
  -1  -4  -2 16685.5 549.556   2
  -1   4  -2 15817.4 539.900   5
  -1   4  -3 40608.3 1068.60   5
  -1   4  -3 42277.5 1241.70   2
  -1   4  -3 41721.9 1161.48  19
   1  -4   3 39752.9 1046.03   1
   1  -4   3 42590.1 1110.86  18
  -1  -4  -3 40671.0 1046.22   7
   1  -4   3 41246.2 1097.82   5
   1   4   3 40028.7 926.200  14
  -1   4  -3 41685.5 1131.35  11
  -1   4  -3 40421.5 1088.56  10
  -1  -4  -3 42021.1 1047.39   8
   1   4   3 42779.9 1222.79   4
   1  -4   3 39043.2 1057.27   8
  -1  -4  -3 41162.7 1053.17   2
   1   4   3 41656.7 1105.02  15
  -1   4  -3 42413.3 1060.39   7
  -1   4  -3 40498.8 1040.30   4
  -1   4  -3 39468.8 1026.86  17
   1  -4   3 40885.7 1175.37  16
   1   4   3 40120.2 983.594   8
   1  -4   3 39625.6 1057.17   7
  -1  -4  -3 41093.0 1150.75  12
  -1  -4  -3 41903.4 1190.32   3
   1  -4   3 41657.0 1047.34   9
   1   4   3 39172.7 1076.82   9
   1  -4   3 39738.6 1175.19  14
   1  -4   3 42601.5 1146.62   3
   1  -4   3 40100.2 1115.85  19
  -1   4  -3 41457.6 1100.00   1
   1  -4   3 41719.0 1096.25  12
  -1  -4  -3 43108.2 1249.05   5
   1   4   3 40611.5 1066.02   2
  -1   4  -3 39438.2 1054.24  18
   1  -4   4 4740.28 310.234  16
  -1   4  -4 4736.47 240.698   4
   1  -4   4 4749.70 340.087  15
   1  -4   4 3654.63 255.503  12
  -1   4  -4 4714.13 267.075  11
  -1  -4  -4 4985.73 325.137  12
  -1   4  -4 4924.57 356.340  13
  -1   4  -4 4903.89 361.135   2
  -1   4  -4 4530.24 252.979   5
   1   4   4 4807.59 285.599   9
   1   4   4 4773.96 263.942  15
  -1  -4  -4 4975.86 270.912   8
   1   4   4 4565.62 244.411   2
   1  -4   4 4479.98 261.364   1
   1  -4   4 4559.17 268.294   5
   1  -4   4 4915.24 273.487  18
   1   4   4 4333.07 153.015  14
  -1   4  -4 4576.21 251.205  18
  -1   4  -4 4507.04 246.753  10
  -1  -4  -4 5144.06 243.748   2
   1   4   4 4604.53 233.099   8
  -1  -4  -4 4908.13 357.800   5
  -1   4  -4 4606.00 284.867   1
   1  -4   4 4635.85 279.419   7
  -1   4  -4 4725.05 277.060   7
   1  -4   4 4687.91 284.577   8
   1   4   4 4663.13 341.149   4
  -1   4  -4 4762.75 219.270  17
  -1  -4  -4 4601.68 262.227   7
  -1  -4  -4 4953.96 333.223   3
   1  -4   5 14428.6 554.710   1
   1  -4   5 14783.1 534.304  18
   1  -4   5 14642.2 625.306  19
  -1   4  -5 15016.9 482.052  10
   1   4   5 14595.5 491.795   2
   1   4   5 15087.8 588.312   9
   1   4   5 14988.6 522.352   8
  -1  -4  -5 15030.0 637.755  12
  -1   4  -5 15194.0 500.959   4
  -1   4  -5 15661.3 602.414   7
  -1  -4  -5 14489.8 560.815   7
   1   4   5 14031.5 358.572  14
   1   4   5 14867.6 521.866  15
   1  -4   5 15199.1 542.100   5
   1   4   5 14961.9 396.401  19
  -1   4  -5 15531.2 429.603  17
   1  -4   5 14874.0 598.592  16
  -1   4  -5 15554.1 683.557  13
   1   4   5 14922.6 370.859  14
  -1  -4  -5 14700.5 562.487   8
   1  -4   5 14367.8 644.542  14
   1  -4   5 14674.8 650.746  15
  -1  -4  -5 15377.6 647.866   3
  -1   4  -5 15315.3 684.472   2
  -1   4  -5 15269.3 506.280  11
  -1  -4  -5 15525.2 487.064   2
   1   4   5 15213.3 677.206   4
  -1   4  -5 15334.5 616.343   6
   1  -4   6 260.789 103.303  19
   1   4   6 251.909 84.5421   8
  -1   4  -6 333.615 139.427   2
  -1   4  -6 465.517 50.3578  17
   1   4   6 295.125 109.583   9
   1   4   6 433.568 76.0937   2
   1  -4   6 241.556 94.9286   8
  -1  -4  -6 303.376 130.334   3
  -1  -4  -6 418.592 98.5001   7
  -1   4  -6 297.412 57.0760  11
  -1  -4  -6 330.259 113.691  12
   1   4   6 343.178 60.1283  19
   1  -4   6 319.060 90.2577   5
   1   4   6 328.696 125.404   4
   1  -4   6 251.357 95.4389  16
   1  -4   6 283.081 73.2032  18
  -1   4  -6 462.358 123.099   6
   1   4   6 443.920 75.7267  13
   1  -4   6 312.286 125.681  14
  -1   4  -6 416.856 75.2996   4
   1   4   6 434.179 45.2390  14
   1   4   6 348.813 36.5431  14
  -1   4  -6 360.985 151.017  13
  -1   4  -6 160.319 106.808   7
  -1   4  -6 379.520 58.7865  10
   1  -4   6 242.636 113.879  15
   1   4   6 429.284 79.9249  15
   1  -4   6 416.693 107.382   1
  -1  -4  -7 24513.1 917.770  12
  -1   4  -7 27329.6 848.195   6
  -1   4  -7 26215.8 911.139   7
   1  -4   7 24817.8 943.257  14
  -1   4  -7 26839.3 557.174  11
   1  -4   7 24501.4 929.136  19
   1  -4   7 25319.7 847.700   1
  -1   4  -7 25977.8 975.582   2
   1  -4   7 27050.1 773.706   5
  -1   4  -7 24749.1 562.099  11
   1   4   7 25255.7 813.817   8
  -1  -4  -7 26593.8 946.966   3
   1   4   7 27352.0 708.754  19
   1   4   7 23274.9 686.650  13
   1   4   7 26996.1 683.826   2
  -1  -4  -7 24747.8 851.074   7
  -1   4  -7 26124.8 554.741  10
   1   4   7 28015.3 601.126  14
   1   4   7 26146.7 564.120  14
  -1   4  -7 26569.6 967.974  13
   1  -4   7 25359.7 924.869  15
   1   4   7 24907.7 869.462   9
   1   4   7 26396.0 720.825  15
   1  -4   7 25431.8 918.890   8
   1  -4   7 25878.2 828.959  16
   1   4   7 28166.6 1006.47   4
  -1   4  -8 57.3439 97.0908  13
   1   4   8 177.988 53.3462  13
  -1   4  -8 171.300 129.027   7
  -1   4  -8 258.726 107.687   6
   1   4   8 191.264 146.649   4
   1   4   8 154.722 53.0562   2
   1  -4   8 222.330 115.253  14
   1  -4   8 179.855 88.5615  16
   1   4   8 144.719 43.5625  14
  -1  -4  -8 172.175 125.287   3
   1  -4   8 269.181 135.921  15
   1   4   8 88.9934 44.3048  15
   1   4   8 293.769 116.525   9
  -1  -4  -8 105.125 118.251  12
   1   4   8 206.983 63.6901  19
  -1  -4  -8 207.718 103.744   7
   1  -4   8 135.107 91.5136  19
   1  -4   8 157.481 76.5179   5
   1  -4   8 18.2793 98.4666   8
  -1   4  -8 112.352 63.9649  18
   1   4   8 78.0162 87.9323   8
   1  -4   8 172.196 110.088   1
   1   4   9 1100.65 122.772  15
  -1   4  -9 1097.01 212.719  13
  -1   4  -9 1112.82 210.389   7
   1   4   9 1360.88 207.199   8
   1   4   9 1159.66 113.441   2
  -1   4  -9 1258.62 171.068   6
   1  -4   9 1125.92 157.217  16
   1   4   9 1357.92 161.093  19
   1  -4   9 972.500 199.638   8
   1  -4   9 842.848 200.898  14
  -1  -4  -9 1357.15 228.120  12
   1   4   9 825.702 179.380   9
   1  -4   9 807.304 188.301  19
   1   4   9 1136.27 109.983  14
   1  -4   9 1332.04 160.079   5
   1  -4   9 786.153 178.654  15
   1  -4   9 1046.56 188.295   1
  -1  -4  -9 768.784 175.408   7
  -1  -4  -9 1084.39 219.751   3
   1   4   9 1177.20 234.095   4
   1   4  10 1107.70 229.858   4
   1   4  10 1025.06 116.034  14
   1   4  10 1006.86 118.469  15
  -1   4 -10 1193.04 234.257  13
  -1  -4 -10 1034.80 200.467   7
  -1  -4 -10 925.647 230.018   3
   1  -4  10 653.737 178.348  19
   1  -4  10 874.773 142.208   5
   1  -4  10 769.009 112.581   4
   1   4  10 618.807 174.725   9
   1  -4  10 714.364 189.977  14
   1  -4  10 794.892 191.499   1
   1  -4  10 802.803 138.878  16
   1  -4  10 963.718 207.961   8
  -1  -4 -10 737.892 189.405  12
   1   4  10 805.452 96.5189   2
   1   4  10 806.323 144.010  19
   1  -4  10 834.450 185.262  15
  -1   4 -10 706.228 188.673   7
   1   4  10 896.268 178.152   8
  -1   4 -10 775.209 136.944   6
   1   4  11 9499.83 629.168   9
   1  -4  11 8756.49 636.981  14
  -1  -4 -11 10834.6 685.006   3
   1   4  11 10516.2 677.017   4
  -1   4 -11 10172.2 661.652   7
   1   4  11 9762.87 597.958   8
   1  -4  11 10740.6 501.763  16
  -1   4 -11 10139.2 487.297   6
   1   4  11 10623.3 543.107  19
   1  -4  11 8647.75 645.023  19
   1  -4  11 9113.10 653.471   8
   1  -4  11 10536.0 492.997   5
  -1   4 -11 11276.1 681.239  13
   1  -4  11 9742.71 615.634  15
  -1  -4 -11 9572.04 654.082  12
   1  -4  11 10429.3 447.307   4
   1  -4  11 8361.99 617.101   9
   1  -4  11 9620.98 604.638   1
  -1  -4 -11 9712.29 620.473   7
   1  -4  12 363.524 177.891   9
   1  -4  12 423.549 158.740  14
   1  -4  12 701.505 134.419   5
  -1   4 -12 566.798 196.264   7
   1  -4  12 359.512 163.375   1
  -1  -4 -12 526.630 190.173  12
   1   4  12 433.586 188.817   9
   1  -4  12 738.687 217.446  19
  -1  -4 -12 413.299 167.404   7
   1   4  12 354.866 182.573   4
   1  -4  12 702.194 185.120  15
  -1   4 -12 497.920 161.473  13
   1   4  12 607.865 142.995  19
   1  -4  12 465.632 186.512   8
   1   4  12 540.521 196.027   8
  -1  -4 -12 659.640 199.265   3
   1  -4  13 15788.3 929.342  14
   1  -4  13 16023.7 962.150   8
   1  -4  13 14618.2 824.472  15
   1  -4  13 15656.3 854.148   1
  -1   4 -13 15115.9 906.953   7
   1   4  13 16233.4 772.571  19
   1   4  13 16172.5 870.384   8
   1  -4  13 15891.5 965.751  19
  -1  -4 -13 14539.3 856.120   7
   1   4  13 16886.8 923.732   4
   1  -4  13 15123.6 916.713   9
  -1  -4 -13 16729.0 936.512   3
  -1  -4 -13 15917.5 931.219  12
  -1   4 -13 15968.4 885.313  13
   1   4  13 15751.1 898.990   9
   1  -4  14 3214.22 397.874   1
   1   4  14 3671.74 429.758   4
  -1   4 -14 3278.66 397.061  13
   1  -4  14 3160.67 439.147   8
  -1  -4 -14 2414.52 358.161   7
   1   4  14 3234.76 420.690   9
  -1   4 -14 3407.27 444.237   7
   1  -4  14 2949.20 407.334  14
   1  -4  14 2929.94 414.537  19
   1  -4  14 2708.12 404.411   9
   1  -4  14 2902.52 365.521  15
  -1  -4 -14 2872.00 413.220  12
   1   4  14 3180.85 394.658   8
   1   4  15 5046.88 539.171   9
   1  -4  15 4597.05 495.075   1
   1   4  15 5145.46 531.389   4
   1  -4  15 4487.46 531.800   9
   1  -4  15 4315.77 532.599  19
   1  -4  15 4415.88 521.739  14
   1   4  15 4732.03 506.129   8
  -1  -4 -15 4110.98 485.757   7
  -1   4 -15 4856.17 499.179  13
  -1   4 -15 4446.84 519.068   7
   1  -4  15 5021.78 486.516  15
   1  -4  15 5186.12 583.253   8
  -1  -4 -15 5303.79 574.137  12
  -1  -4 -16 2222.31 381.010   7
   1   4  16 2118.25 366.594   4
   1   4  16 2041.05 353.642   8
  -1  -5  16 273.730 144.621  15
   1   5 -16 542.571 196.313  13
  -1  -5  15 278.740 168.679  15
   1  -5 -15 130.885 133.455   3
   1   5 -15 282.937 179.070   7
   1   5 -15 482.700 202.945  13
  -1   5  15 369.996 180.474  18
  -1  -5  15-35.1314 158.896  14
  -1  -5  15 183.158 163.269   1
  -1   5  15 544.366 202.898   4
   1  -5 -15 101.152 129.763  12
  -1  -5  15 522.618 190.197   9
  -1  -5  15 351.724 209.969  19
  -1   5  15 297.444 185.089   9
  -1  -5  15 214.701 138.068   8
  -1   5  14 1132.14 264.957   4
  -1  -5  14 1098.20 275.375  19
  -1   5  14 731.830 205.434   9
   1  -5 -14 1206.61 263.284  12
   1  -5 -14 1334.32 288.213   3
  -1  -5  14 857.626 228.591  15
   1  -5 -14 898.139 211.068   7
   1   5 -14 814.616 233.466   7
  -1  -5  14 676.160 234.448  14
  -1  -5  14 960.656 219.641   1
  -1   5  14 1051.51 222.730   8
  -1   5  14 748.476 237.587  18
   1   5 -14 1350.97 286.774  13
  -1  -5  14 1128.98 285.724   8
  -1   5  13 1234.92 277.370  18
  -1  -5  13 908.420 255.342   8
   1  -5 -13 1072.60 220.372   7
  -1   5  13 790.002 200.769   9
  -1  -5  13 1229.08 267.175  15
   1  -5 -13 1023.27 251.246   3
  -1  -5  13 1278.43 292.735  19
   1   5 -13 891.346 228.704   7
  -1  -5  13 1064.54 249.935  14
   1   5 -13 1329.95 270.954  13
  -1   5  13 1123.24 218.806   8
   1  -5 -13 1028.55 245.374  12
  -1  -5  13 967.862 221.845   1
  -1   5  13 1097.18 240.967   4
  -1   5  12 7304.48 604.828   4
  -1  -5  12 7582.38 554.280   1
   1   5 -12 7458.95 619.712  13
  -1  -5  12 7692.60 639.474  14
   1   5 -12 7602.52 597.908   7
  -1  -5  12 6920.95 608.249   8
   1  -5 -12 7148.98 581.876   3
  -1   5  12 6959.38 500.076   8
  -1   5  12 6287.05 512.894   9
  -1  -5  12 6832.70 490.181  16
  -1  -5  12 5818.47 565.629  19
  -1   5  12 6934.11 610.253  18
  -1  -5  12 6502.12 566.354  15
   1  -5 -12 7480.04 577.433  12
   1  -5 -12 7213.57 514.948   7
   1   5 -12 8212.64 523.701   6
   1   5 -11 1916.75 249.225   6
   1  -5 -11 1770.12 278.548  12
  -1   5  11 1323.30 231.054   9
  -1   5  11 1593.35 284.201   4
  -1  -5  11 1543.18 286.098  14
  -1   5  11 1550.52 298.156  18
  -1  -5  11 1636.74 239.314  16
   1   5 -11 1701.35 271.060   7
  -1  -5  11 1647.41 278.022  15
  -1  -5  11 1800.10 268.265   1
  -1   5  11 1584.68 226.084   8
  -1  -5  11 1300.50 259.440   8
   1  -5 -11 2041.34 307.867   3
   1   5 -11 1647.86 290.638  13
  -1   5  11 1718.21 197.270   2
  -1  -5  11 1213.70 267.074  19
  -1   5  11 1178.13 173.659  15
   1  -5 -11 1710.28 235.009   7
   1   5 -10 1733.92 243.986   6
  -1   5  10 1817.82 310.461  18
  -1  -5  10 1679.94 275.238  15
  -1  -5  10 1623.83 278.919  19
   1  -5 -10 1904.01 278.963   3
  -1   5  10 1913.26 193.786  14
  -1   5  10 1606.13 231.574   9
  -1   5  10 2179.50 219.633   2
   1  -5 -10 1861.48 262.610  12
  -1  -5  10 1730.07 283.792   8
  -1   5  10 1799.00 192.874  19
  -1   5  10 1361.12 268.002   4
  -1  -5  10 2299.60 291.149   1
   1   5 -10 2010.25 285.968   7
   1   5 -10 1869.12 298.160  13
  -1  -5  10 2017.12 255.333  16
  -1   5  10 1891.95 230.825   8
  -1  -5  10 1950.11 300.450  14
   1  -5 -10 2078.17 249.452   7
   1   5  -9 2047.67 276.428   7
  -1   5   9 1774.09 203.180   8
  -1  -5   9 1479.54 246.243   8
   1   5  -9 2099.20 262.243   6
  -1  -5   9 1868.15 148.581   5
  -1   5   9 1244.51 241.481  18
   1   5  -9 1784.50 139.491  11
  -1  -5   9 1487.83 230.545  16
  -1  -5   9 1930.00 289.958  14
  -1   5   9 1726.06 177.171  14
  -1   5   9 1902.34 182.500  19
  -1   5   9 1881.28 203.084   2
   1  -5  -9 1727.49 207.845   7
   1  -5  -9 1399.67 248.203   3
  -1  -5   9 1379.41 248.982  19
  -1   5   9 1426.56 205.917   9
   1   5  -9 1907.68 293.606  13
  -1   5   9 1636.15 266.642   4
   1  -5  -9 1823.68 250.395  12
  -1  -5   9 2056.57 254.264   1
  -1  -5   9 1504.15 247.131  15
   1   5  -8 493.608 85.1918  11
  -1   5   8 699.123 201.595  18
   1  -5  -8 569.748 180.602   3
  -1   5   8 562.519 98.8079  14
   1   5  -8 508.753 75.7225  18
  -1  -5   8 458.534 128.210  16
  -1   5   8 600.105 123.580   2
  -1   5   8 419.246 120.136   9
   1   5  -8 549.856 139.659   7
  -1   5   8 701.844 102.638  19
   1   5  -8 602.903 176.816  13
  -1  -5   8 717.585 195.158  14
   1  -5  -8 686.139 155.346  12
   1   5  -8 692.034 165.482   6
  -1  -5   8 640.049 94.2242   5
   1  -5  -8 388.718 175.628   5
  -1  -5   8 489.921 162.028  15
  -1  -5   8 739.562 169.830   1
  -1  -5   8 657.880 165.916   8
   1  -5  -8 524.709 115.557   7
  -1  -5   8 548.649 163.773  19
  -1   5   8 387.522 169.076   4
  -1   5   8 372.044 100.653   8
   1  -5  -7 24915.6 1053.43   5
  -1  -5   7 22500.4 955.453  19
  -1  -5   7 26856.5 743.391   5
  -1  -5   7 23805.9 953.677  16
   1   5  -7 25794.0 781.562  10
   1  -5  -7 25260.8 922.512  12
  -1  -5   7 23647.0 996.173  14
   1  -5  -7 26763.8 1005.56   3
  -1   5   7 27270.1 720.247  19
  -1   5   7 24672.8 860.699   9
   1   5  -7 27384.0 725.797  18
  -1   5   7 25735.0 859.243   2
  -1   5   7 25801.1 1043.30   4
   1   5  -7 25969.6 1056.26  13
  -1   5   7 23926.9 734.617  14
  -1   5   7 24307.8 1029.82  18
   1   5  -7 25365.4 968.565   6
  -1   5   7 26639.7 793.432   8
   1   5  -7 24481.8 647.648   4
   1  -5  -7 25689.1 813.608   7
  -1   5   7 25826.3 789.511   7
  -1  -5   7 24590.1 725.653  18
  -1  -5   7 24567.4 902.041   1
  -1  -5   7 24372.9 967.221   8
   1   5  -7 27112.7 793.013  11
  -1  -5   7 24579.8 1017.08  15
   1  -5  -6-21.5897 115.236   5
  -1   5   6 57.1736 39.4834   7
  -1   5   6 70.5000 27.4511  19
  -1  -5   6-7.14348 79.8178   8
  -1   5   6 85.6708 36.4994  14
  -1  -5   6-16.8431 47.0950   5
   1   5  -6 165.974 127.934  13
   1  -5  -6 183.904 91.8628  12
  -1  -5   6 200.647 125.400  15
  -1   5   6 72.6534 23.1455  19
  -1  -5   6 264.634 119.077  16
  -1   5   6-70.7674 120.227  18
   1  -5  -6-18.6320 44.1160   7
   1  -5  -6 63.5528 96.7692   3
  -1  -5   6 113.710 93.0786  19
   1   5  -6 155.064 83.1172  11
   1   5  -6 143.070 50.3043  18
  -1   5   6 112.702 129.568   4
   1   5  -6 51.7759 55.0606  10
  -1   5   6 77.3943 70.5540   2
  -1  -5   6 7.99914 26.0236  18
  -1   5   6 27.0156 63.1831   9
   1   5  -6 105.366 101.403   6
  -1  -5   6 23.4198 98.4182   1
  -1  -5   6 0.55294 108.394  14
  -1   5   6 103.762 45.0319   8
  -1  -5   6 107.268 118.982   3
   1   5  -6 222.285 43.8262   4
   1   5  -5 10771.3 354.327   4
   1   5  -5 10866.3 605.170  13
  -1   5   5 10847.8 344.862   8
  -1   5   5 10251.8 484.236   2
  -1  -5   5 10761.8 567.667  16
   1   5  -5 10369.0 560.187   6
   1   5  -5 10987.5 383.319  18
   1   5  -5 10446.2 380.924   5
  -1   5   5 10048.9 573.276  18
   1   5  -5 10644.3 347.326  17
   1  -5  -5 10486.1 598.298   5
  -1  -5   5 10191.2 550.754  14
  -1  -5   5 10297.7 577.222  15
  -1   5   5 10268.7 581.354   4
  -1  -5   5 10108.1 515.294  19
   1   5  -5 10734.6 599.280   2
  -1   5   5 10089.3 404.141  14
   1  -5  -5 10752.9 492.416  12
  -1  -5   5 10718.5 421.784   5
  -1  -5   5 10202.1 486.642   1
   1   5  -5 11221.8 356.630  17
   1  -5  -5 11033.1 560.677   3
  -1   5   5 9810.25 264.605  19
  -1  -5   5 11842.2 538.410   3
  -1   5   5 10523.8 441.242   9
   1  -5  -5 11066.3 380.457   7
  -1   5   4 260.099 123.304  18
  -1  -5   4 265.002 103.155  14
   1   5  -4 409.900 70.7523   5
   1  -5  -4 493.178 98.2646   9
  -1  -5   4 526.052 144.941   3
   1   5  -4 468.957 81.5492  18
  -1   5   4 435.924 42.9791   8
   1   5  -4 353.070 132.427  13
  -1   5   4 531.369 84.7749  12
  -1  -5   4 292.337 115.325  15
   1   5  -4 402.902 142.284   6
  -1   5   4 317.204 72.8405   9
   1  -5  -4 459.120 53.8372   7
   1  -5  -4 318.923 88.8584  12
  -1   5   4 351.042 68.6892  14
   1   5  -4 343.324 60.6632   4
  -1  -5   4 481.325 143.161  16
   1   5  -4 303.207 60.1521  17
  -1  -5   4 362.663 109.132   1
   1   5  -4 340.332 146.680   2
   1  -5  -4 372.049 134.815   5
  -1   5   4 421.257 101.801   2
  -1  -5   4 346.379 84.7993   5
   1  -5  -4 468.955 146.488   3
  -1  -5   3 1198.45 191.985  15
  -1   5   3 863.885 142.350   2
  -1  -5   3 953.368 132.702  19
  -1  -5   3 976.974 158.553  14
  -1  -5   3 856.902 122.049   5
  -1  -5   3 855.921 143.072   1
   1  -5  -3 1113.19 131.590   9
   1  -5  -3 1357.77 198.698   3
   1   5  -3 1077.90 115.449   5
   1   5  -3 985.061 112.611  18
  -1  -5   3 1108.45 176.151   3
  -1   5   3 1097.46 123.131  14
  -1   5   3 730.469 149.411  18
   1  -5  -3 930.501 125.077  12
   1   5  -3 1127.78 193.740  13
  -1   5   3 1048.38 114.817   9
  -1   5   3 1374.27 129.585   1
   1   5  -3 945.865 182.268   6
   1   5  -3 894.267 173.280   2
   1  -5  -3 1062.56 184.093   5
  -1  -5   3 1199.16 137.145   7
  -1  -5   3 893.502 164.611  16
  -1  -5   2 1095.70 187.419  16
   1   5  -2 900.234 171.639   2
  -1   5   2 915.768 121.324  14
  -1   5   2 1009.67 153.360   2
  -1   5   2 900.091 102.989   1
  -1  -5   2 888.115 110.739   7
   1   5  -2 871.808 109.673   5
   1   5  -2 676.882 150.102  13
  -1   5   2 897.293 55.0463  19
   1  -5  -2 948.131 173.806   5
  -1  -5   2 1030.51 101.853   8
   1  -5  -2 1038.01 119.182   9
   1   5  -2 940.559 116.903  18
  -1  -5   2 765.479 152.865   3
  -1  -5   2 1314.54 157.478   1
  -1  -5   2 1046.16 119.742  19
  -1   5   2 921.713 100.678   9
  -1   5   2 680.562 131.082  18
   1  -5  -2 1019.49 119.698  12
  -1  -5   2 996.866 172.087  15
   1  -5  -2 974.187 171.487   3
  -1  -5   2 895.059 129.928   5
  -1   5   1 26368.9 830.488  14
  -1   5   1 26701.0 719.638   9
   1  -5  -1 27193.2 930.950   5
   1   5  -1 26758.8 803.677   9
  -1  -5   1 26588.5 706.576  19
  -1   5   1 26517.8 663.326  19
   1   5  -1 27713.6 862.558  14
  -1   5   1 25562.7 871.173  18
   1   5  -1 27207.5 938.208  13
  -1  -5   1 26903.3 883.842   3
   1  -5  -1 26233.8 904.443  15
  -1  -5   1 26338.9 737.161   7
  -1  -5   1 26281.6 817.245   1
   1   5  -1 26576.7 916.609   2
   1  -5  -1 27249.6 895.747   3
  -1   5   1 24832.1 731.864   1
  -1   5   1 25976.7 895.884   2
   1  -5  -1 26925.7 773.876   1
  -1  -5   1 25249.4 905.611  15
   1  -5  -1 26301.1 751.833  12
  -1  -5   1 26644.1 959.932  16
  -1  -5   1 25288.4 689.860   8
   1  -5  -1 26741.8 755.707   9
  -1  -5   1 26776.4 857.790   5
  -1  -5   0 21416.1 708.483   1
   1   5   0 20576.2 765.890   2
  -1   5   0 21013.9 792.006   2
  -1  -5   0 21213.7 700.047  12
  -1  -5   0 20899.7 573.401   8
   1  -5   0 20937.6 791.029  15
   1  -5   0 21480.6 762.069   3
  -1   5   0 20569.2 628.673   1
   1  -5   0 21259.7 626.065  12
  -1  -5   0 20730.6 515.268  19
  -1   5   0 20190.9 723.574  18
   1  -5   0 21170.1 782.313   5
  -1  -5   0 21242.8 596.513   7
   1   5   0 20555.7 732.962   4
   1  -5   0 21448.7 645.318   1
   1  -5   0 21392.3 572.447  19
   1   5   0 21081.6 693.192  14
  -1  -5   0 21284.1 759.089   5
  -1  -5   0 21901.8 674.465  14
  -1  -5   0 20329.9 772.117  15
  -1  -5   0 20039.9 750.897   3
   1  -5   0 20645.4 621.547   9
   1   5   0 21644.2 678.146   9
  -1   5   0 21291.0 609.305  19
  -1   5  -1 917.573 109.200   1
   1   5   1 1101.08 133.180   9
  -1  -5  -1 965.263 108.769  14
   1  -5   1 1026.41 105.415   9
   1   5   1 1000.98 157.804   4
   1  -5   1 882.809 154.115   5
   1  -5   1 953.798 112.309   1
   1  -5   1 1009.32 168.186   3
   1  -5   1 969.945 72.6203   8
  -1  -5  -1 1003.33 95.5598   7
  -1  -5  -1 1069.13 96.8188   8
  -1   5  -1 748.630 150.607   2
   1  -5   1 963.588 170.397  15
   1   5   1 1070.91 157.021   2
  -1   5  -1 854.926 134.755  18
  -1  -5  -1 989.895 143.173  12
   1  -5   1 1053.11 112.372  19
  -1  -5  -1 1051.86 172.257   3
  -1  -5  -1 865.841 145.753  15
   1  -5   1 1004.26 68.4877   7
   1   5   1 869.709 106.714  14
  -1   5  -1 1142.61 124.127  19
   1   5   1 908.889 150.804  18
   1  -5   1 1048.42 152.049  14
  -1  -5  -1 1046.60 142.188   1
  -1  -5  -1 1055.98 172.135   5
   1  -5   1 1051.96 64.9383   8
  -1  -5  -2 14662.7 584.947   1
   1   5   2 13324.9 602.812  18
   1  -5   2 14109.0 650.747  15
   1  -5   2 14587.3 505.549   1
   1  -5   2 14981.9 492.767   9
   1  -5   2 14837.6 595.171   5
   1  -5   2 13836.6 450.120   8
  -1   5  -2 14772.7 532.138   1
  -1  -5  -2 14807.2 468.434   7
   1   5   2 14464.9 525.177   9
  -1  -5  -2 15007.6 633.614   3
   1   5   2 14286.3 475.369  14
  -1   5  -2 15004.9 560.715  19
  -1  -5  -2 14279.4 448.979  14
   1   5   2 14411.8 576.763   2
  -1  -5  -2 14748.3 652.298   5
   1   5   2 14899.5 639.140   4
   1  -5   2 13958.3 598.028  14
   1  -5   2 14118.3 443.801   7
  -1  -5  -2 15610.2 594.390  12
  -1  -5  -2 14087.6 459.782   8
   1  -5   2 14567.0 522.468  19
   1  -5   2 15079.2 609.204   3
  -1   5  -2 14351.6 660.428   2
  -1  -5  -3 29573.0 739.745   8
   1   5   3 29774.4 810.259   9
   1  -5   3 29803.8 926.676  14
   1  -5   3 30643.5 992.116  15
   1   5   3 31061.8 674.284   8
  -1  -5  -3 31177.5 748.522   7
   1  -5   3 30692.1 770.380   9
  -1  -5  -3 32083.3 969.804   3
  -1   5  -3 31575.0 1020.56   2
   1  -5   3 31996.4 924.054   3
   1   5   3 29315.5 840.364   2
   1  -5   3 29457.2 760.796   8
   1  -5   3 28362.1 745.848   7
   1   5   3 30480.2 972.322   4
   1  -5   3 31752.1 884.631   5
   1   5   3 29880.5 673.506  14
   1  -5   3 30465.8 785.938   1
  -1  -5  -3 29805.1 988.498   5
  -1   5  -3 28522.2 785.116  17
  -1  -5  -3 30376.7 901.274  12
   1  -5   4 13363.4 600.696  15
  -1   5  -4 13439.7 472.922  10
   1  -5   4 12830.5 502.830  19
  -1  -5  -4 14998.0 606.995   3
  -1   5  -4 14534.4 465.492   7
  -1   5  -4 13870.2 627.323   2
  -1   5  -4 13207.3 399.162  17
  -1  -5  -4 13255.9 427.590   7
  -1  -5  -4 13264.3 427.031   8
   1  -5   4 13593.1 455.416   1
   1   5   4 13965.8 293.742  14
   1   5   4 14412.4 373.853   8
   1  -5   4 14174.5 502.225   5
  -1  -5  -4 13577.1 550.298  12
   1   5   4 12987.4 458.670   2
  -1   5  -4 14188.0 638.179  13
   1  -5   4 12774.6 560.358  14
   1  -5   4 14173.7 550.917   3
   1  -5   4 12864.3 450.607   7
   1   5   4 12896.4 466.589   9
   1   5   4 13819.0 609.103   4
  -1  -5  -4 14542.7 640.267   5
   1  -5   4 14020.3 479.714   8
  -1   5  -5 3879.80 199.957  17
   1   5   5 3559.92 127.257  14
  -1   5  -5 3671.73 256.061  11
  -1  -5  -5 3794.43 253.834   8
   1  -5   5 3851.49 316.789   3
  -1   5  -5 3426.73 235.008  10
   1  -5   5 3746.52 325.894  14
  -1  -5  -5 3404.42 342.457   5
  -1   5  -5 3946.71 360.917  13
   1  -5   5 3576.60 333.226  15
  -1  -5  -5 2732.47 200.157   2
   1  -5   5 3709.89 308.386  16
  -1   5  -5 3412.34 309.815   6
  -1  -5  -5 3835.01 333.544   3
  -1   5  -5 3742.69 273.297   7
   1   5   5 4054.97 355.529   4
   1  -5   5 3874.23 270.208   5
   1   5   5 3550.87 214.560   8
  -1   5  -5 3533.76 344.271   2
   1  -5   5 3271.03 283.578  19
  -1  -5  -5 3371.95 243.714   7
   1  -5   5 3449.74 255.215   1
  -1  -5  -5 3783.24 316.552  12
   1   5   5 3648.63 244.309   2
   1   5   5 3048.73 251.933   9
   1   5   6 591.711 99.7015   2
   1  -5   6 587.368 158.109  14
  -1   5  -6 731.174 140.191   7
   1  -5   6 657.541 124.905   5
  -1   5  -6 758.604 101.007  10
  -1   5  -6 857.447 78.5082  17
  -1  -5  -6 737.885 172.014  12
  -1   5  -6 661.595 100.750  11
   1  -5   6 620.263 131.461   8
  -1  -5  -6 852.982 105.797   2
   1  -5   6 693.223 144.524  16
   1   5   6 637.952 112.584  15
  -1  -5  -6 699.214 177.023   3
   1   5   6 417.756 113.023   9
   1   5   6 640.285 105.669   8
  -1   5  -6 860.013 174.230   6
   1  -5   6 840.332 143.985   1
   1  -5   6 608.560 147.760  19
  -1   5  -6 799.882 120.816  18
   1  -5   6 706.935 174.479  15
  -1   5  -6 960.294 208.903   2
  -1  -5  -6 665.244 121.372   7
   1   5   6 726.985 181.710   4
  -1   5  -6 904.918 197.927  13
   1  -5   7 3206.07 277.416   1
   1  -5   7 3269.44 307.757   8
  -1   5  -7 3254.93 243.166  18
   1  -5   7 3352.03 339.381  15
  -1   5  -7 3229.72 185.020  10
   1   5   7 3282.94 249.668   8
   1   5   7 3473.93 364.452   4
   1   5   7 3648.68 158.177  19
   1  -5   7 3614.95 264.782   5
   1  -5   7 2670.87 294.200  19
  -1  -5  -7 3395.46 344.725   3
  -1   5  -7 3602.69 195.396  11
   1  -5   7 2985.84 316.959  14
  -1  -5  -7 3375.90 280.397   7
  -1   5  -7 3036.31 192.392  11
  -1   5  -7 3472.89 366.703   2
  -1   5  -7 3492.71 305.310   6
  -1   5  -7 3526.70 357.986  13
   1  -5   7 2795.74 273.657  16
  -1  -5  -7 3508.71 337.102  12
  -1   5  -7 3556.86 307.908   7
   1   5   7 2915.94 279.054   9
   1   5   7 3038.92 214.957   2
  -1   5  -8-37.8348 150.290   2
   1   5   8-44.5676 71.9650   8
  -1   5  -8-0.47941 18.0857  11
  -1   5  -8-19.6251 89.6017   6
   1  -5   8-18.3299 103.914   8
   1  -5   8-21.5512 80.0470  16
   1  -5   8-17.2960 91.2157  15
   1  -5   8-22.2215 53.8858   5
  -1   5  -8-8.63599 68.1568  18
   1   5   8-11.8094 34.5288  19
   1  -5   8 69.9655 94.2404  19
   1   5   8-6.52808 42.3253   2
  -1  -5  -8 64.8736 65.7957   7
   1   5   8 37.0327 108.034   4
   1  -5   8-45.5587 123.091  14
   1  -5   8-21.3619 89.0845   1
  -1   5  -8-44.8562 119.591  13
  -1  -5  -8-78.2102 119.077  12
   1   5   8 117.232 109.389   9
  -1  -5  -8-15.9569 119.189   3
  -1   5  -8-50.4166 94.9765   7
   1   5   9 14624.0 806.391   4
  -1  -5  -9 14081.1 686.696   7
   1  -5   9 13198.1 738.200  15
   1  -5   9 12599.0 747.214  14
   1   5   9 14206.3 642.402   8
  -1   5  -9 14660.7 802.536  13
   1   5   9 14810.3 514.094   2
  -1   5  -9 16247.0 694.537   6
   1  -5   9 14842.6 671.347  16
  -1  -5  -9 14254.5 769.202  12
   1  -5   9 13378.8 733.485   8
  -1   5  -9 14584.7 741.210   7
   1  -5   9 13557.0 669.329   1
  -1  -5  -9 14658.6 781.990   3
   1   5   9 15237.9 520.300  19
  -1   5  -9 14763.8 601.580  18
   1  -5   9 12131.4 723.393  19
   1  -5   9 14603.4 596.487   5
   1   5   9 12701.2 677.843   9
   1  -5  10 2495.28 330.041   8
  -1  -5 -10 3252.00 332.302   7
   1   5  10 2800.65 319.759   9
  -1   5 -10 3025.58 367.142  13
   1  -5  10 3541.04 273.680   5
   1  -5  10 2985.45 371.484  14
  -1  -5 -10 3575.70 388.284  12
   1  -5  10 3397.46 370.192  15
   1  -5  10 2544.45 335.983  19
  -1   5 -10 3811.36 320.159   6
   1   5  10 3144.12 305.282   8
   1   5  10 2908.68 370.697   4
  -1   5 -10 3302.23 361.721   7
  -1  -5 -10 3305.42 382.407   3
   1  -5  10 3690.88 347.336   1
   1  -5  11 801.198 182.127   1
   1   5  11 770.619 182.444   8
  -1   5 -11 546.925 129.545   6
   1   5  11 588.684 188.745   4
   1   5  11 420.060 160.181   9
  -1  -5 -11 570.361 164.097   7
   1  -5  11 839.653 214.168  15
  -1  -5 -11 428.253 190.460   3
   1  -5  11 429.403 161.651  14
  -1  -5 -11 754.194 203.102  12
   1  -5  11 329.469 157.678  19
   1  -5  11 603.055 133.943   5
  -1   5 -11 498.858 171.849   7
   1  -5  11 644.010 177.407   8
  -1   5 -11 571.074 190.680  13
   1  -5  12 579.614 187.577   1
   1   5  12 497.995 179.841   9
  -1  -5 -12 513.130 167.988   7
   1   5  12 285.856 183.296   4
  -1  -5 -12 561.781 186.088   3
   1   5  12 512.211 162.239   8
   1  -5  12 512.126 193.860   9
  -1   5 -12 417.849 165.359   7
   1  -5  12 400.518 174.093  19
   1  -5  12 682.908 221.659  14
   1  -5  12 523.800 162.735  15
   1  -5  12 621.199 216.855   8
  -1  -5 -12 846.169 232.428  12
  -1   5 -12 709.144 208.028  13
   1   5  13 3530.17 382.952   8
   1  -5  13 2883.10 374.235  15
   1  -5  13 3760.16 463.632   8
   1  -5  13 3206.66 379.433   1
   1  -5  13 2926.81 401.412   9
   1   5  13 2928.47 381.054   9
   1   5  13 3184.80 424.148   4
   1  -5  13 3282.41 438.472  19
  -1   5 -13 3357.72 427.839  13
   1  -5  13 3079.37 423.701  14
  -1  -5 -13 2725.09 357.857   7
  -1   5 -13 2782.80 381.934   7
  -1  -5 -13 3157.08 423.672  12
  -1  -5 -13 3481.71 443.877   3
   1   5  14 111.825 100.400   8
   1  -5  14 129.696 104.117  15
   1  -5  14 125.645 122.573  19
   1  -5  14 270.899 165.011  14
  -1  -5 -14-19.4531 56.8098   7
   1  -5  14 184.236 156.616   1
  -1  -5 -14 405.215 215.342   3
  -1   5 -14 389.766 187.803   7
  -1   5 -14 24.0590 63.4777  13
   1  -5  14 89.4297 137.844   8
   1   5  14 223.309 156.740   4
   1  -5  14 184.935 133.228   9
   1   5  14 207.454 146.066   9
  -1  -5 -14-178.063 135.319  12
   1   5  15 868.713 213.726   8
  -1  -5 -15 1243.79 301.563  12
   1  -5  15 1096.33 245.897   1
   1  -5  15 868.627 229.419  15
   1  -5  15 1112.78 278.278   9
   1   5  15 918.577 226.953   9
  -1   5 -15 769.728 233.373   7
   1  -5  15 971.694 263.651   8
  -1  -5 -15 1086.19 260.370   7
  -1   5 -15 1453.06 293.511  13
  -1   6  15 2046.05 331.726   9
   1  -6 -15 1906.54 339.157  12
  -1  -6  14 378.833 200.973  19
  -1   6  14 1031.92 267.372   4
   1  -6 -14 750.302 205.230  12
  -1  -6  14 652.185 234.008   8
  -1  -6  14 688.890 247.093  14
  -1   6  14 552.253 181.713   9
  -1  -6  14 542.979 177.620   1
  -1   6  14 443.004 201.033  18
   1   6 -14 869.192 247.941  13
  -1  -6  14 952.138 253.777  15
   1  -6 -14 620.325 233.720   3
  -1  -6  13 3191.67 440.009   8
  -1   6  13 3948.58 492.106  18
  -1  -6  13 3217.12 448.799  14
  -1   6  13 3220.27 433.514   4
  -1  -6  13 3648.63 467.632  19
  -1  -6  13 3799.32 418.296   1
   1  -6 -13 3230.60 411.946  12
   1   6 -13 4069.09 495.380  13
   1  -6 -13 3561.64 457.812   3
  -1   6  13 2652.29 347.854   9
  -1  -6  13 3230.06 431.968  15
  -1   6  12 309.716 139.121   9
  -1  -6  12 484.272 166.520   1
  -1  -6  12 196.020 114.207  16
  -1   6  12 826.423 255.934  18
  -1  -6  12 229.335 132.278  15
  -1  -6  12 369.601 189.865  19
  -1   6  12 224.956 159.343   4
  -1  -6  12 315.095 163.797   8
   1  -6 -12 558.618 182.436  12
   1   6 -12 655.878 167.991   6
   1   6 -12 454.171 219.634  13
  -1  -6  12 487.449 203.025  14
   1  -6 -12 283.770 190.316   3
  -1  -6  11 379.498 161.991   8
  -1   6  11 566.651 220.249  18
  -1  -6  11 16.6322 110.466  19
  -1  -6  11 126.258 145.559  15
  -1   6  11 497.653 148.520   9
   1  -6 -11 263.247 149.744   3
  -1   6  11 610.599 187.505   4
  -1  -6  11 488.799 148.488  16
   1  -6 -11 136.040 113.594  12
  -1  -6  11 595.414 188.382  14
  -1  -6  11 459.261 149.036   1
   1   6 -11 416.770 142.461   6
   1   6 -11 363.490 162.624  13
  -1   6  10 3083.04 314.570   9
  -1   6  10 3346.23 423.214  18
  -1   6  10 3153.87 282.119   2
   1  -6 -10 3303.37 390.858   3
  -1  -6  10 3686.49 361.027   1
  -1  -6  10 3248.52 353.852  16
  -1  -6  10 3105.48 390.027  15
  -1  -6  10 3285.81 397.486  14
   1   6 -10 3660.84 373.066   6
  -1  -6  10 3022.34 367.733   8
   1  -6 -10 3475.50 365.279  12
   1   6 -10 3822.05 441.988  13
   1  -6 -10 3266.58 291.514   7
  -1  -6  10 3317.35 387.225  19
  -1   6  10 3056.04 392.488   4
  -1  -6   9 11908.5 635.507   1
  -1   6   9 12302.6 577.558   2
  -1  -6   9 10629.3 669.878   8
  -1  -6   9 10501.3 698.082  14
  -1   6   9 11184.4 582.822   9
  -1  -6   9 10890.2 631.605   3
   1  -6  -9 11699.4 537.814   7
  -1  -6   9 10532.7 642.509  16
   1  -6  -9 11768.9 714.479   3
  -1  -6   9 10418.8 672.429  19
   1   6  -9 11659.5 752.940  13
  -1   6   9 10959.3 736.082  18
  -1   6   9 10892.9 720.152   4
   1  -6  -9 11406.0 646.811  12
  -1   6   9 11334.4 500.440   8
   1   6  -9 10790.6 645.659   6
  -1  -6   9 10143.0 689.888  15
   1   6  -8 3655.87 259.618  11
  -1  -6   8 3235.18 345.750  16
  -1   6   8 3767.08 304.871   9
   1  -6  -8 4120.19 442.065   5
  -1   6   8 3985.46 424.514   4
  -1  -6   8 3599.88 329.980   1
   1  -6  -8 4051.03 398.719   3
  -1   6   8 3784.67 243.912   8
  -1  -6   8 4073.76 385.935  19
  -1   6   8 4100.80 255.232  14
  -1  -6   8 3683.04 366.020   8
  -1   6   8 4277.49 326.370   2
   1   6  -8 4140.89 434.147  13
  -1   6   8 3621.27 403.317  18
  -1  -6   8 3008.92 367.149  15
  -1  -6   8 3363.02 376.861  14
   1   6  -8 4069.14 384.574   6
   1  -6  -8 3926.83 272.476   7
   1  -6  -8 4376.20 368.984  12
  -1  -6   8 4345.11 378.059   3
  -1  -6   7 1409.45 229.869   3
  -1   6   7 1125.57 171.325   2
  -1   6   7 1117.10 113.249   8
   1   6  -7 1246.23 163.087  11
  -1  -6   7 1239.53 203.704   8
   1  -6  -7 854.933 219.990   5
  -1  -6   7 1103.99 221.862  14
   1  -6  -7 1059.99 126.437   7
  -1   6   7 951.339 151.484   9
  -1   6   7 998.190 225.549  18
   1  -6  -7 1223.51 225.731   3
  -1  -6   7 1150.91 204.559  19
  -1   6   7 1405.27 260.117   4
   1   6  -7 1328.89 129.023  18
   1   6  -7 1171.78 215.391   6
  -1  -6   7 1122.62 136.441   5
  -1  -6   7 928.755 197.345  16
   1  -6  -7 1227.07 196.372  12
  -1  -6   7 896.016 214.369  15
  -1  -6   7 1123.71 181.080   1
   1   6  -7 1440.27 269.694  13
   1   6  -6 181.517 86.3714  11
  -1   6   6 146.025 80.2501   2
  -1  -6   6 150.020 133.209  15
  -1   6   6 138.213 149.842   4
  -1   6   6 143.238 107.797  18
   1  -6  -6 31.4518 123.754   3
   1  -6  -6 153.731 48.1740   7
   1  -6  -6 238.945 105.225  12
  -1  -6   6 93.5879 99.9010  14
  -1  -6   6 246.710 104.901  19
   1   6  -6 213.449 40.3530  17
  -1   6   6 209.957 95.3377   9
  -1   6   6 161.484 38.6622   8
  -1  -6   6 208.518 133.520   3
  -1  -6   6 107.531 92.9404   8
   1   6  -6 164.734 53.8975  18
  -1  -6   6 99.6691 95.3847   1
  -1  -6   6 303.075 123.417  16
   1   6  -6 214.045 130.629  13
   1   6  -6 250.756 124.769   6
  -1  -6   6 13.4640 52.5555   5
   1  -6  -6 153.896 149.651   5
   1  -6  -5 23930.8 837.984  12
  -1  -6   5 20002.5 881.818  14
   1   6  -5 24125.3 684.479  17
   1  -6  -5 22441.2 990.206   5
   1   6  -5 21727.9 938.198   6
  -1  -6   5 21959.3 941.554  16
  -1   6   5 21200.4 939.226  18
  -1  -6   5 22789.8 854.132  19
  -1  -6   5 24289.7 770.337   5
  -1   6   5 23050.2 526.601   8
  -1  -6   5 22474.3 967.439  15
   1   6  -5 22083.6 660.255  17
   1   6  -5 20155.8 635.468   4
  -1   6   5 23545.8 747.289   9
   1  -6  -5 23734.2 949.493   3
  -1  -6   5 22996.1 882.214   3
  -1   6   5 22836.8 854.420   2
   1   6  -5 23250.8 997.065  13
  -1  -6   5 23069.2 832.258   1
  -1  -6   5 22297.9 839.860   8
   1  -6  -5 23684.2 568.199   7
  -1   6   5 22466.2 968.779   4
   1   6  -5 23354.3 1002.38   2
  -1  -6   4 26548.7 942.505  14
  -1  -6   4 28528.8 879.346   1
  -1   6   4 25597.0 979.477  18
   1   6  -4 29245.3 1066.38  13
  -1  -6   4 29327.0 846.008   5
   1   6  -4 27543.3 763.103  17
  -1  -6   4 26271.8 1007.74  16
   1  -6  -4 28041.7 1055.19   5
  -1  -6   4 27217.9 1025.13  15
  -1   6   4 26480.3 1010.33   4
   1   6  -4 27470.4 1021.91   6
  -1   6   4 26875.3 783.455  14
   1  -6  -4 29220.6 1005.44   3
  -1  -6   4 27664.6 866.719  19
  -1   6   4 27881.2 758.430   9
  -1   6   4 28571.9 934.751   2
   1   6  -4 28135.5 791.032  17
  -1  -6   4 28256.3 944.308   3
   1   6  -4 29086.4 1063.27   2
   1  -6  -4 29926.3 873.127  12
   1   6  -3 2801.09 316.278   2
   1  -6  -3 2886.53 317.418   5
  -1  -6   3 2775.59 308.909  16
   1   6  -3 2870.51 319.435   6
  -1   6   3 2621.18 282.804  18
   1  -6  -3 3259.17 246.798  12
   1  -6  -3 3054.18 307.843   3
  -1  -6   3 3252.40 204.330   8
  -1   6   3 3046.13 282.853   2
  -1  -6   3 2958.40 278.210  14
  -1  -6   3 3052.35 228.299   7
  -1  -6   3 3082.00 254.089   5
  -1   6   3 2812.71 197.754   9
   1   6  -3 2817.92 307.788  13
  -1  -6   3 2524.68 267.958   3
  -1  -6   3 2325.29 283.976  15
  -1  -6   3 3017.42 256.717   1
  -1  -6   2 13950.4 457.697   8
   1   6  -2 12794.9 523.574  18
  -1  -6   2 14701.0 609.006   5
  -1  -6   2 12864.2 679.821  16
  -1  -6   2 13146.3 564.989   1
  -1  -6   2 13006.9 486.489  19
   1  -6  -2 13163.1 671.286   5
  -1   6   2 11880.7 609.552  18
  -1   6   2 14442.3 487.625   9
  -1  -6   2 14135.9 638.952   3
  -1  -6   2 12988.0 583.681  14
  -1  -6   2 13366.8 670.995  15
   1  -6  -2 13588.4 650.562   3
   1   6  -2 13717.0 685.603  13
  -1   6   2 13193.9 630.013   2
  -1  -6   2 12741.7 486.419   7
   1  -6  -2 13728.8 532.323  12
   1  -6  -2 13584.5 530.673   9
   1   6  -2 13203.1 665.609   2
  -1  -6   1 13520.2 666.627  15
   1  -6  -1 14274.6 680.175   5
   1  -6  -1 13967.2 527.644   9
  -1  -6   1 14173.0 580.518  14
  -1  -6   1 14727.6 455.008   8
  -1  -6   1 13169.5 691.670  16
   1   6  -1 13662.5 569.993  18
   1  -6  -1 14167.1 529.992  12
  -1  -6   1 13960.5 584.427   1
  -1   6   1 14022.4 494.439   9
  -1  -6   1 15492.6 646.532   5
  -1  -6   1 15480.9 454.080  19
   1   6  -1 14027.7 603.218   4
   1  -6  -1 13982.6 562.719  14
   1   6  -1 13894.2 681.985  13
  -1  -6   1 13877.6 481.055   7
  -1   6   1 12761.4 608.390  18
  -1   6   1 14291.1 668.205   2
  -1  -6   1 13785.3 643.083   3
   1  -6  -1 13642.2 649.901   3
  -1  -6   1 14710.2 586.332  12
   1   6  -1 13478.6 663.973   2
   1  -6  -1 14723.4 554.299   1
   1   6   0 1327.60 186.424   4
  -1  -6   0 1136.75 190.541   3
   1  -6   0 1326.09 146.507  12
   1  -6   0 1121.86 189.390   5
  -1  -6   0 1189.73 163.727  12
   1  -6   0 1294.99 138.410   9
  -1  -6   0 1095.69 105.393   7
   1   6   0 1100.24 164.110  18
  -1  -6   0 1365.08 206.670  15
   1   6   0 1188.69 151.149   9
  -1  -6   0 1171.48 58.3207  19
  -1  -6   0 1281.21 107.810   8
  -1   6   0 1141.65 195.723   2
   1  -6   0 1081.37 181.181   3
  -1   6   0 1231.25 113.447  19
  -1  -6   0 1200.00 170.170   1
   1  -6   0 1319.35 102.434  19
   1   6   0 1206.73 196.140   2
   1  -6   0 1148.52 142.699   1
  -1   6   0 1109.07 161.750  18
  -1  -6   0 1052.04 179.195   5
   1  -6   0 1042.09 151.007  14
   1  -6   0 1135.20 188.055  15
  -1  -6  -1 21281.5 770.226  12
  -1   6  -1 19977.5 795.207  17
   1   6   1 19588.7 698.651  14
   1  -6   1 23317.9 652.190  19
   1   6   1 20768.4 816.479   2
   1  -6   1 21335.9 834.685   5
  -1   6  -1 20850.3 677.577  19
   1  -6   1 22242.1 685.425  12
  -1   6  -1 19112.5 737.432  18
  -1  -6  -1 22062.6 594.985   7
  -1   6  -1 21479.5 880.641   2
  -1  -6  -1 22405.6 688.472  14
  -1  -6  -1 21295.3 592.497   7
   1   6   1 19983.3 791.438  18
   1  -6   1 21754.2 701.649   1
  -1  -6  -1 20896.8 775.075   1
  -1  -6  -1 21068.2 841.501   3
  -1  -6  -1 21888.0 599.668   8
  -1  -6  -1 20702.2 824.252  15
   1  -6   1 20395.3 859.712  15
   1   6   1 20974.0 712.621   9
   1  -6   1 21502.3 831.185   3
  -1  -6  -1 21247.8 851.587   5
   1  -6   1 20241.5 774.688  14
   1  -6   1 20668.8 668.144   9
   1   6   1 19872.5 809.292   4
  -1  -6  -2 16060.9 484.661   8
   1  -6   2 16568.7 434.071   8
   1  -6   2 15233.1 662.863  14
  -1   6  -2 16386.5 762.000   2
   1   6   2 15028.7 683.065  18
   1   6   2 15484.1 579.128   9
   1  -6   2 17082.6 699.541   5
  -1  -6  -2 16347.6 682.309  15
  -1  -6  -2 15955.9 735.054   5
  -1  -6  -2 16462.5 662.637  12
   1  -6   2 17223.2 470.336   8
  -1  -6  -2 17032.5 489.216   7
   1   6   2 16064.7 671.767   2
   1   6   2 15214.1 542.156  14
   1  -6   2 17142.5 586.797   1
   1   6   2 16074.0 719.304   4
   1  -6   2 14991.8 721.302  15
   1  -6   2 15458.4 447.654   7
  -1  -6  -2 16707.4 669.720   1
  -1   6  -2 15799.7 595.971  19
  -1  -6  -2 16127.3 715.319   3
   1  -6   2 15945.5 688.848   3
  -1   6  -2 15499.9 635.917  17
  -1   6  -2 14697.2 596.082  18
  -1  -6  -3 15.9545 37.0167   7
  -1  -6  -3 117.911 120.350   3
  -1  -6  -3-161.160 132.400   5
   1   6   3-14.2848 22.9582  14
  -1  -6  -3 265.410 109.504  12
  -1   6  -3-42.8200 73.3750  18
   1  -6   3-7.60708 101.930  15
  -1  -6  -3 18.1536 25.5638   8
   1  -6   3-3.73894 37.6920   7
   1  -6   3 22.9104 42.9739   8
   1  -6   3 44.7257 103.684   3
   1   6   3 210.831 135.604   4
   1   6   3 41.9180 66.3170   9
  -1   6  -3-99.6693 123.768   2
   1   6   3-14.4393 86.4108  18
   1  -6   3 41.9383 65.7754   1
   1  -6   3 35.1548 93.3521   5
   1  -6   3-43.0410 104.508  14
   1   6   3 19.6923 74.2507   2
  -1   6  -4 2439.43 306.957  13
  -1  -6  -4 2278.36 253.640  12
   1  -6   4 1611.82 171.973   8
   1  -6   4 2092.19 219.704  19
  -1   6  -4 2115.12 202.055  18
   1  -6   4 2186.84 252.530  14
   1  -6   4 2311.82 191.607   7
   1  -6   4 2190.13 264.104   3
  -1  -6  -4 2385.64 177.483   8
   1   6   4 2544.79 148.105  14
   1  -6   4 2386.50 209.770   1
   1   6   4 2810.44 248.018   2
  -1  -6  -4 2268.66 176.678   7
  -1   6  -4 2284.05 299.406   2
   1   6   4 2040.80 267.050  18
   1   6   4 2602.02 156.175   8
  -1  -6  -4 2446.35 283.323   3
   1  -6   4 2491.57 246.164   5
   1  -6   4 2009.23 277.529  15
   1   6   4 2231.25 284.932   4
   1   6   4 2195.77 214.361   9
  -1  -6  -4 2046.66 279.099   5
   1   6   5 4811.73 417.608  18
   1  -6   5 5265.59 371.893  19
  -1   6  -5 6037.83 287.187  17
  -1   6  -5 4668.14 394.796   6
   1  -6   5 4196.41 376.168  14
   1  -6   5 5426.70 396.833   3
   1   6   5 4938.41 331.777   9
   1  -6   5 5203.13 436.895  15
  -1   6  -5 5130.35 447.788   2
  -1  -6  -5 5370.08 299.094   7
   1   6   5 5396.10 341.674   2
  -1   6  -5 5634.56 465.188  13
   1   6   5 5345.24 440.914   4
   1   6   5 5351.79 255.048   8
  -1   6  -5 5449.28 324.292  18
   1  -6   5 5765.75 367.866   5
  -1  -6  -5 5142.48 396.274  12
  -1  -6  -5 5275.38 456.418   5
   1  -6   5 5548.37 341.589   1
  -1  -6  -5 5687.11 436.802   3
   1  -6   6 1457.64 186.859   5
  -1   6  -6 1399.33 116.526  17
   1   6   6 1056.96 229.919   4
  -1   6  -6 1410.67 180.948   7
   1  -6   6 1388.10 188.276   1
   1  -6   6 1530.24 235.800   3
   1  -6   6 1254.82 219.897  14
  -1  -6  -6 1158.45 224.875   3
   1  -6   6 1192.19 174.172   8
  -1   6  -6 1546.82 232.870   6
   1  -6   6 1205.49 194.121  19
  -1  -6  -6 1347.30 164.895   7
  -1   6  -6 1595.95 263.865  13
   1  -6   6 973.010 202.512  15
   1   6   6 1371.00 166.467   2
   1   6   6 1166.93 128.592   8
   1   6   6 1154.87 175.950   9
  -1   6  -6 1289.47 246.169   2
  -1  -6  -6 1310.19 216.401  12
  -1   6  -6 1435.89 169.825  18
  -1  -6  -7 10596.9 625.359  12
   1   6   7 8693.80 505.886   9
   1  -6   7 9731.64 623.396  14
  -1  -6  -7 10585.9 647.982   3
   1   6   7 10693.1 451.578   8
  -1   6  -7 10518.0 602.875   6
  -1   6  -7 10737.9 445.678  11
   1   6   7 10945.4 684.222   4
  -1   6  -7 12553.0 597.485   7
   1  -6   7 10717.7 516.424   5
   1   6   7 11516.4 498.111   2
  -1   6  -7 10662.9 689.332   2
  -1   6  -7 10440.4 677.841  13
   1  -6   7 9542.69 582.657  19
  -1  -6  -7 11176.7 520.421   7
   1  -6   7 11413.9 619.645   3
   1  -6   7 10879.6 539.323   1
   1  -6   7 10322.9 569.315   8
   1  -6   7 9986.06 643.268  15
  -1   6  -7 10838.9 493.095  18
   1  -6   8 944.737 150.591   5
  -1   6  -8 452.724 181.657  13
   1  -6   8 894.339 173.069   1
  -1  -6  -8 1034.78 249.450   3
   1  -6   8 1247.35 210.412   8
  -1   6  -8 854.528 181.215   6
   1  -6   8 683.474 172.446  19
  -1  -6  -8 958.953 217.890  12
   1   6   8 931.417 177.971   9
   1  -6   8 794.635 199.401  15
   1   6   8 960.083 142.082   8
   1  -6   8 916.327 192.899   3
   1   6   8 948.099 240.024   4
  -1  -6  -8 917.104 154.523   7
  -1   6  -8 767.010 171.562   7
   1   6   8 885.320 128.662   2
  -1   6  -8 727.023 215.935   2
  -1   6  -8 770.872 126.557  18
   1  -6   8 705.573 195.946  14
  -1  -6  -9 1271.39 240.450  12
  -1  -6  -9 1632.16 271.851   3
  -1   6  -9 1626.54 238.526   6
   1  -6   9 1597.72 231.163   1
   1   6   9 1515.10 189.555   8
  -1  -6  -9 1923.35 230.811   7
   1  -6   9 1477.99 238.566   8
   1  -6   9 1081.20 235.120  15
   1  -6   9 1352.81 245.319  19
   1   6   9 1536.15 231.974   9
  -1   6  -9 1651.05 191.143  18
   1  -6   9 1826.87 204.357   5
  -1   6  -9 1626.22 242.835   7
   1   6   9 1494.69 284.127   4
   1  -6   9 1485.06 266.680  14
  -1   6  -9 1555.25 292.826  13
  -1  -6 -10 6345.95 549.200   3
   1  -6  10 5977.75 504.631   8
   1   6  10 5403.21 449.569   9
   1  -6  10 5849.76 517.151  19
   1  -6  10 5883.83 526.300  15
  -1  -6 -10 5886.36 441.643   7
  -1   6 -10 6379.37 566.374  13
  -1   6 -10 6336.21 497.084   7
   1   6  10 5736.63 393.274   8
   1  -6  10 6435.18 465.543   1
   1  -6  10 5676.41 528.229  14
  -1  -6 -10 7012.73 565.307  12
  -1   6 -10 7229.98 491.564   6
   1   6  10 6253.10 564.732   4
  -1   6 -11 410.992 194.765  13
  -1  -6 -11 571.510 199.406  12
   1  -6  11 807.157 193.405   1
   1  -6  11 693.736 200.258  19
   1  -6  11 782.229 236.871  14
  -1  -6 -11 323.495 126.071   7
   1  -6  11 370.237 156.639  15
   1   6  11 406.963 114.187   8
  -1   6 -11 851.051 199.429   7
   1   6  11 415.955 204.307   4
  -1  -6 -11 451.964 174.451   3
   1  -6  11 579.469 186.356   8
   1   6  11 595.227 177.110   9
  -1  -6 -12 6844.79 608.336  12
   1  -6  12 5757.70 571.515  19
   1  -6  12 6036.66 559.797   9
   1  -6  12 6083.25 570.369  15
   1  -6  12 6288.30 512.756   1
  -1   6 -12 7047.81 581.784   7
  -1  -6 -12 7445.17 637.625   3
   1   6  12 6975.58 631.572   4
  -1   6 -12 6267.29 592.123  13
   1  -6  12 6585.92 612.014  14
   1  -6  12 5993.12 558.032   8
   1   6  12 5137.44 482.668   9
   1  -6  13-18.6297 99.1752  19
   1  -6  13-11.0274 159.920  14
   1  -6  13 56.7410 133.218   8
  -1   6 -13 22.4969 86.4426  13
  -1   6 -13-43.8754 90.5775   7
   1   6  13 206.685 143.804   9
   1  -6  13 65.0010 117.746   1
  -1  -6 -13-51.1506 135.412   3
   1  -6  13 11.4406 129.265   9
   1   6  13 33.2488 113.875   4
   1  -6  13 17.9350 86.4167  15
  -1  -6 -13 64.1252 148.916  12
  -1   6 -14 1511.85 305.481   7
   1  -6  14 910.805 252.403  15
  -1  -6 -14 1013.00 271.425  12
   1  -6  14 1414.10 269.016   1
   1  -6  14 1197.20 286.079   8
   1  -6  14 1379.87 304.255  19
   1  -6  14 958.378 243.229   9
  -1   6 -14 952.241 247.326  13
   1   6  14 1043.42 262.513   9
  -1  -7  14 6003.74 623.695   8
  -1  -7  13 236.614 154.430  19
  -1  -7  13 338.798 165.724   8
  -1  -7  13 572.072 197.031   1
   1   7 -13 678.344 232.902  13
  -1  -7  13 423.899 182.851  15
   1  -7 -12 3161.14 432.088   3
  -1  -7  12 2406.70 383.414  15
  -1   7  12 3127.52 455.369  18
  -1  -7  12 2842.55 417.824  14
  -1   7  12 2921.59 340.623   9
  -1   7  12 3017.01 427.152   4
  -1  -7  12 3204.19 420.997   8
  -1  -7  12 2680.54 394.870  19
  -1  -7  12 2753.11 353.297   1
   1  -7 -12 2464.47 349.089  12
   1   7 -12 2699.44 420.968  13
  -1  -7  12 3195.86 389.348   3
  -1   7  11 16160.8 1000.92  18
  -1  -7  11 15295.5 950.623  15
   1  -7 -11 15206.4 923.758   3
   1  -7 -11 15352.0 850.215  12
  -1  -7  11 15228.1 845.056   3
  -1   7  11 15679.7 963.492   4
  -1   7  11 13863.3 739.591   9
  -1  -7  11 14757.9 804.880   1
  -1  -7  11 14638.5 930.721  14
  -1  -7  11 13885.4 875.721  19
  -1  -7  11 12879.6 806.383  16
   1   7 -11 16791.8 1016.13  13
  -1  -7  11 14733.2 887.965   8
   1   7 -11 14956.6 846.473   6
  -1   7  10 3594.39 451.548  18
   1   7 -10 4126.87 483.613  13
  -1  -7  10 2725.62 356.462   8
  -1  -7  10 3568.91 393.986   3
   1   7 -10 3291.29 385.999   6
   1  -7 -10 3032.85 399.155   3
  -1  -7  10 2626.21 346.533  16
  -1   7  10 2852.07 403.399   4
  -1  -7  10 3486.84 356.842   1
  -1  -7  10 3242.62 416.682  14
  -1  -7  10 3975.73 468.709  15
  -1  -7  10 2687.08 359.637  19
  -1   7  10 2916.63 305.786   9
   1  -7 -10 3334.91 369.196  12
  -1   7   9 3078.18 406.866   4
  -1   7   9 2818.97 390.075  18
  -1  -7   9 3175.77 412.087  15
  -1   7   9 2631.13 272.742   9
  -1  -7   9 2957.32 348.547   8
  -1  -7   9 3157.00 330.852   1
  -1  -7   9 2849.53 356.024  16
  -1  -7   9 2654.47 361.098  14
  -1  -7   9 3182.83 360.721   3
  -1  -7   9 2449.99 324.577  19
   1  -7  -9 3083.76 339.469  12
   1  -7  -9 2874.40 378.151   3
   1   7  -9 2821.44 382.261  13
   1   7  -9 3387.62 382.320   6
  -1  -7   8 1197.57 233.914   3
  -1  -7   8 1093.08 228.979  16
  -1  -7   8 831.572 187.586   8
   1  -7  -8 984.373 216.516   3
  -1   7   8 943.069 232.182   4
  -1  -7   8 921.482 235.385  15
   1  -7  -8 817.234 241.790   5
   1  -7  -8 1017.78 193.664  12
  -1  -7   8 1089.84 196.649   1
  -1   7   8 1135.04 178.679   9
   1   7  -8 1234.91 249.903   6
  -1  -7   8 855.027 214.919  14
   1   7  -8 967.611 234.301  13
  -1   7   8 908.896 223.114  18
  -1  -7   8 871.599 200.932  19
  -1   7   8 887.626 168.283   2
  -1   7   7 27450.2 1195.62  18
  -1   7   7 25265.7 1168.31   4
  -1   7   7 27163.5 1011.41   2
  -1  -7   7 25671.3 1126.18  16
   1   7  -7 26168.3 1128.18   6
   1  -7  -7 28089.8 1033.03  12
  -1   7   7 26123.8 898.531   9
  -1  -7   7 27517.4 1050.12   8
  -1  -7   7 25078.6 1161.21  15
  -1  -7   7 25694.8 1040.42  19
   1   7  -7 24691.6 1170.68  13
  -1  -7   7 26496.1 998.911   1
  -1  -7   7 24855.1 1106.21  14
   1  -7  -7 25462.0 1199.22   5
  -1  -7   7 26036.4 1065.80   3
   1  -7  -7 27269.4 1153.63   3
   1   7  -7 27445.7 946.012  11
   1  -7  -6 168.760 95.0617  12
   1  -7  -6 115.355 129.591   3
   1   7  -6 289.520 166.166   6
  -1  -7   6 371.026 143.600   3
  -1  -7   6 293.625 120.143   1
  -1  -7   6 156.070 72.7873   5
  -1  -7   6 197.771 128.766  14
  -1   7   6 154.305 121.370  18
  -1  -7   6 153.144 81.7992   8
   1   7  -6 624.928 202.447  13
  -1   7   6 159.720 79.5623   9
   1  -7  -6 185.148 145.402   5
  -1  -7   6 266.143 156.572  16
   1   7  -6 505.879 125.096  11
  -1   7   6 204.097 92.7270   2
  -1  -7   6 215.772 150.929  15
  -1   7   6 118.039 153.023   4
  -1  -7   6 86.5341 81.5017  19
  -1  -7   5 3543.17 313.943   1
   1  -7  -5 3530.85 395.411   5
   1  -7  -5 3279.68 365.573   3
  -1  -7   5 3601.21 305.564  19
  -1   7   5 3558.19 331.645   2
  -1  -7   5 3431.43 344.857  14
   1   7  -5 3255.03 370.832   6
  -1   7   5 3419.44 384.232   4
  -1  -7   5 3684.79 356.183   3
  -1  -7   5 3455.80 291.378   8
  -1   7   5 3673.78 257.645   9
   1   7  -5 3420.52 248.112   4
   1   7  -5 3257.46 384.326  13
  -1  -7   5 2962.23 358.065  15
   1  -7  -5 3770.28 307.994  12
   1   7  -5 3620.16 399.389   2
   1   7  -5 3707.49 244.828  18
  -1   7   5 3068.06 356.492  18
  -1  -7   5 2909.65 348.201  16
  -1  -7   5 4316.67 309.537   5
  -1   7   4-54.2203 116.866  18
   1   7  -4 126.120 135.291   6
   1   7  -4-10.4223 64.2534   4
  -1  -7   4 4.56866 88.3644  14
  -1  -7   4-30.2175 101.495  15
  -1  -7   4-17.6269 50.2407  19
   1   7  -4-37.2130 57.2454  18
   1   7  -4-96.5598 116.788   2
  -1   7   4 43.0806 58.3687   9
  -1   7   4-45.6065 128.934   4
   1  -7  -4 166.068 150.071   3
  -1  -7   4 23.8760 105.101  16
  -1   7   4-7.79543 86.3113   2
  -1  -7   4 70.4973 103.327   3
   1  -7  -4-142.424 171.211   5
  -1  -7   4-17.6738 71.6327   5
   1   7  -4 292.743 149.868  13
  -1  -7   4 68.4234 87.1064   1
   1  -7  -4-7.89534 60.0844  12
   1   7  -3 1643.52 267.595  13
   1   7  -3 1859.67 188.649  18
   1  -7  -3 2026.23 210.708  12
   1   7  -3 2039.97 293.511   6
  -1  -7   3 1838.05 219.809   5
  -1  -7   3 2131.77 247.491  14
   1  -7  -3 1939.98 266.937   3
  -1  -7   3 1837.48 284.012  16
   1   7  -3 2313.71 228.358   4
   1   7  -3 2095.94 298.124   2
  -1   7   3 2051.69 273.049  18
  -1  -7   3 2158.98 232.158   1
  -1  -7   3 1849.84 268.863  15
  -1   7   3 1853.02 171.305   9
   1  -7  -3 1772.74 276.785   5
  -1   7   3 1904.34 248.976   2
  -1  -7   3 1607.20 236.216   3
  -1  -7   2 394.923 119.807  14
  -1   7   2 213.996 100.080   2
   1  -7  -2 280.041 144.635   3
  -1  -7   2 120.125 133.229   3
  -1   7   2 245.713 121.257  18
  -1   7   2 321.722 85.5900   9
   1   7  -2 218.460 80.9936  18
   1  -7  -2 263.345 160.980   5
  -1  -7   2 262.352 110.588   5
  -1  -7   2 272.025 63.3206  19
   1   7  -2 178.423 86.1251   4
  -1  -7   2 214.468 106.900   1
   1   7  -2 392.460 168.699   6
   1  -7  -2 365.903 94.7668  12
   1   7  -2 324.671 140.885  13
  -1  -7   2 247.030 100.148  12
  -1  -7   2 417.286 158.761  15
   1   7  -2 188.569 130.534   2
   1  -7  -1 1161.05 164.147   1
   1  -7  -1 1254.46 154.133  12
   1   7  -1 778.355 141.420  18
  -1  -7   1 1135.33 176.782   1
  -1  -7   1 987.592 205.221  15
   1   7  -1 902.811 201.452   2
  -1   7   1 627.237 169.257   2
   1   7  -1 1015.72 177.460   4
  -1   7   1 759.592 159.423  18
  -1  -7   1 839.460 148.033  14
  -1  -7   1 656.668 169.714   3
   1  -7  -1 1141.00 215.526   3
   1  -7  -1 746.420 183.882   5
   1   7  -1 918.387 215.488  13
   1  -7  -1 1127.93 158.756  14
  -1  -7   1 1086.63 88.2838  19
  -1  -7   1 1214.03 174.765  12
  -1  -7   1 1182.55 193.163   5
  -1  -7   0 50359.4 1562.40   3
   1  -7   0 48347.8 1539.52   3
   1  -7   0 48919.3 1420.92  14
  -1  -7   0 47201.9 1545.80  15
  -1   7   0 48377.4 1575.41   2
   1  -7   0 52433.6 1342.46  12
   1  -7   0 48023.5 1553.22   5
  -1  -7   0 52383.5 1378.80  14
   1  -7   0 50505.7 1363.62   1
  -1   7   0 46930.7 1526.85  17
   1   7   0 47981.7 1541.77   2
   1   7   0 47983.8 1364.00   9
   1   7   0 48146.0 1489.24   4
  -1  -7   0 49572.4 1138.88   7
   1   7   0 47761.2 1567.15  13
   1   7   0 46258.4 1420.02  18
  -1  -7   0 47808.2 1518.98   5
   1  -7   0 47469.9 1564.20  15
  -1   7   0 44032.9 1420.60  18
  -1  -7   0 48304.4 1419.19  12
  -1  -7   0 48710.6 1439.43   1
  -1  -7  -1 280.362 107.838  12
   1  -7   1 149.874 69.1181  12
  -1   7  -1 192.104 101.848  17
   1   7   1 113.667 80.2070  18
  -1  -7  -1 176.734 39.4821   7
  -1   7  -1 80.0777 128.952   2
   1  -7   1 207.384 88.2901   1
   1   7   1 302.561 130.537   4
   1  -7   1 192.894 128.883  15
   1   7   1 231.807 97.4948   9
  -1  -7  -1 336.976 144.277  15
  -1  -7  -1 283.224 118.933   1
   1  -7   1 107.220 103.662   5
   1  -7   1 243.785 60.7871  19
   1  -7   1 93.8814 87.7057  14
   1  -7   1 247.704 144.542   3
  -1  -7  -1 284.831 162.595   3
   1   7   1 299.491 136.418   2
  -1   7  -1 156.724 98.5591  18
  -1  -7  -1 274.644 132.975   5
  -1  -7  -2 86.3153 117.031   5
  -1  -7  -2 226.219 103.955  12
   1   7   2 388.469 159.772   4
   1   7   2 167.404 84.8930   9
   1  -7   2 185.213 140.552   3
  -1  -7  -2 101.811 30.4625   7
   1  -7   2 46.4847 113.681   5
   1  -7   2 120.367 82.3520   1
   1   7   2 527.281 154.597   2
   1  -7   2 144.961 111.079  15
   1  -7   2 51.3615 66.0526  12
   1  -7   2 152.528 101.933  14
  -1   7  -2 186.812 128.369   2
  -1   7  -2 152.812 80.2100  18
  -1   7  -2 188.802 93.5059  17
   1   7   2-26.8383 97.2135  18
  -1  -7  -2 37.0904 103.961   3
  -1   7  -3 183.033 88.0491  17
   1  -7   3 192.733 50.8197   8
   1  -7   3 192.569 76.5108  19
  -1  -7  -3 330.535 132.420  12
   1  -7   3 364.665 124.262   5
   1  -7   3 219.216 141.695  15
  -1  -7  -3 271.442 129.584   3
   1   7   3 304.940 102.856   9
   1   7   3 241.337 102.618   2
  -1  -7  -3 337.391 145.135   5
   1   7   3 207.863 112.807  18
   1  -7   3 323.556 142.815   3
  -1   7  -3 87.2486 118.401   2
   1   7   3 415.498 155.932   4
  -1   7  -3 127.909 79.2976  18
   1  -7   3 255.627 91.5776   1
   1  -7   3 173.507 88.1033  14
  -1   7  -3 352.623 157.829  13
   1  -7   4 13459.7 694.301   3
  -1   7  -4 11668.2 726.542   2
  -1  -7  -4 13693.7 733.678   3
   1  -7   4 12054.2 485.527   8
  -1   7  -4 12958.7 543.734  17
   1   7   4 11957.5 550.663   9
   1   7   4 11491.9 674.366  18
   1   7   4 13367.4 632.694   2
   1  -7   4 11992.6 714.741  15
  -1   7  -4 11312.0 536.408  18
  -1  -7  -4 12289.2 726.829   5
   1  -7   4 12271.7 621.370   5
   1  -7   4 13142.2 564.804   1
   1   7   4 12427.4 710.065   4
   1  -7   4 11335.9 643.529  14
  -1  -7  -4 13604.9 674.898  12
  -1   7  -4 12380.2 743.672  13
   1  -7   4 13941.8 596.442  19
   1  -7   5 11512.6 719.037  15
   1   7   5 13925.3 632.135   2
   1  -7   5 11162.0 664.997  14
   1  -7   5 12578.5 680.084   3
   1  -7   5 12835.1 616.469  19
  -1   7  -5 11668.0 697.566   6
   1   7   5 12225.6 571.658   9
  -1  -7  -5 12672.7 730.487   3
  -1   7  -5 12889.7 775.541   2
  -1   7  -5 12777.2 773.172  13
   1   7   5 12832.4 746.455   4
  -1   7  -5 12889.0 561.038  18
   1  -7   5 13241.1 637.273   5
   1  -7   5 13491.3 587.344   1
   1   7   5 12041.5 715.656  18
  -1  -7  -5 13032.1 681.798  12
  -1  -7  -6 1408.98 230.033  12
   1  -7   6 1395.24 213.791  19
   1  -7   6 1274.18 234.819  14
   1   7   6 1224.61 183.370   9
   1   7   6 1332.90 257.074  18
   1   7   6 1777.12 291.078   4
  -1   7  -6 1012.15 249.388  13
   1  -7   6 1891.69 272.902   3
   1  -7   6 1791.91 222.825   5
  -1   7  -6 1528.46 301.118   2
   1   7   6 1620.17 206.799   2
  -1   7  -6 1669.92 268.893   6
   1  -7   6 1346.35 185.380   8
  -1  -7  -6 1249.96 261.256   3
   1  -7   6 1820.88 215.139   1
   1  -7   6 1353.18 257.738  15
  -1   7  -6 1329.01 168.866  18
   1  -7   7 1748.92 225.717   8
   1  -7   7 1576.50 273.934  15
  -1   7  -7 2035.22 288.742   6
  -1   7  -7 2464.03 366.778   2
   1  -7   7 1892.10 255.602  19
  -1   7  -7 2145.85 333.400  13
   1   7   7 1670.55 223.654   9
   1  -7   7 2139.11 238.180   5
   1   7   7 2014.96 218.926   2
  -1  -7  -7 2053.55 309.748   3
  -1   7  -7 2381.68 229.652  18
   1   7   7 2058.41 329.782   4
   1  -7   7 2016.82 286.615   3
  -1  -7  -7 2150.63 294.124  12
   1  -7   7 2292.75 317.337  14
   1  -7   7 2199.96 244.985   1
   1   7   7 1932.13 304.626  18
  -1  -7  -8-26.0327 151.331   3
   1  -7   8 7.57740 129.645   3
   1   7   8-0.54409 81.3514   9
   1  -7   8 59.9587 104.260  15
  -1   7  -8-71.5770 98.2730   6
   1  -7   8-140.610 110.896  19
   1  -7   8 84.7739 91.7109   1
  -1   7  -8 36.9916 170.171   2
   1  -7   8 44.8190 109.057   8
  -1   7  -8-47.3322 116.655  13
   1   7   8-96.6312 163.414   4
   1   7   8-88.1397 118.049  18
   1  -7   8-48.6838 126.895  14
  -1  -7  -8 37.0298 136.687  12
   1  -7   9 112.110 114.692  14
   1   7   9 320.383 133.649   9
   1  -7   9 425.953 177.890  15
   1  -7   9 490.803 154.891  19
   1  -7   9 502.699 147.355   1
   1   7   9 499.449 205.663   4
  -1   7  -9 337.961 155.976   6
   1  -7   9 353.140 131.410   8
  -1   7  -9 262.411 170.850  13
   1  -7   9 443.641 163.416   3
   1   7   9 44.8909 131.346  18
  -1  -7  -9 425.742 174.121   3
  -1  -7  -9 536.784 168.944  12
   1   7  10-91.5514 106.600   9
  -1   7 -10 214.143 112.379   6
   1  -7  10 138.551 137.070   3
   1  -7  10 10.0725 86.5962   1
   1  -7  10 95.8730 158.388  14
   1  -7  10-17.2941 115.543  15
  -1  -7 -10-40.7890 104.931  12
   1   7  10-88.8705 174.909  18
  -1  -7 -10-0.95988 108.302   3
   1  -7  10 18.9180 105.871  19
  -1   7 -10 78.3807 161.447  13
   1  -7  10-52.7719 77.3376   8
   1   7  10-122.725 170.539   4
   1   7  11 966.507 213.267   9
   1  -7  11 1150.51 274.147  14
  -1  -7 -11 1141.66 243.326  12
  -1  -7 -11 1179.83 290.038   3
   1  -7  11 1185.07 265.626  19
   1  -7  11 1295.81 249.617   8
   1   7  11 1130.49 283.056  18
   1  -7  11 1101.03 259.078  15
   1   7  11 1158.76 286.071   4
   1  -7  11 1078.69 239.368   3
   1  -7  11 1353.00 236.458   1
  -1   7 -11 918.143 253.669  13
  -1   7 -12 2357.27 388.404  13
  -1  -7 -12 2564.63 403.061   3
   1  -7  12 2133.80 347.710   9
   1  -7  12 1789.85 296.804   3
   1  -7  12 2245.80 310.646   1
   1  -7  12 1893.08 312.605   8
   1  -7  12 1813.89 332.003  15
   1   7  12 2751.65 414.118   4
   1   7  12 2160.36 316.162   9
  -1  -7 -12 1694.62 325.966  12
   1  -7  12 1971.75 341.455  19
   1  -7  12 2397.87 392.559  14
   1   7  12 1706.06 349.234  18
   1  -7  13 6497.19 621.987   9
   1  -7  13 7554.16 661.752   8
   1  -7  13 8471.07 715.656  15
   1  -7  13 7028.07 660.766  19
   1  -7  13 7964.27 598.210   1
   1   7  13 7478.05 601.404   9
  -1  -7 -13 9158.86 745.762  12
  -1  -8  12 7369.37 588.296   1
  -1  -8  12 6321.01 612.304  19
   1   8 -11 249.967 135.651   6
   1  -8 -11 170.788 171.248   3
  -1  -8  11 154.043 97.7986  19
  -1  -8  11 336.130 140.024   1
  -1  -8  11 364.320 162.577  14
  -1  -8  11 254.954 168.924  15
   1   8 -11 222.124 189.215  13
  -1  -8  11 158.841 135.876   3
  -1  -8  10 4894.03 488.362   3
   1   8 -10 4396.18 526.559  13
  -1  -8  10 3810.72 467.602  14
  -1  -8  10 4795.81 530.363  15
  -1   8  10 4206.92 508.229  18
   1   8 -10 4202.38 467.668   6
   1  -8 -10 5728.99 576.453   3
  -1   8  10 5307.42 563.156   4
  -1  -8  10 4381.59 422.406   1
  -1  -8  10 4263.49 453.188  19
   1  -8  -9 1467.16 298.005   3
  -1  -8   9 872.611 236.128  14
  -1   8   9 1065.57 275.356   4
  -1  -8   9 575.871 219.666  15
  -1  -8   9 914.026 231.379  16
  -1  -8   9 1056.72 220.941  19
  -1  -8   9 968.677 205.609   1
   1   8  -9 1350.16 274.563   6
  -1  -8   9 1022.05 236.515   3
   1   8  -9 1288.39 294.537  13
  -1   8   9 1231.00 284.826  18
   1  -8  -8 3654.08 475.112   5
  -1  -8   8 4314.11 452.356  14
   1  -8  -8 3760.07 448.948   3
  -1  -8   8 3748.90 368.425   1
  -1  -8   8 3815.61 418.029   3
   1   8  -8 3378.14 444.062  13
  -1  -8   8 4290.97 403.692  19
  -1   8   8 4300.64 478.736  18
  -1  -8   8 3497.67 422.027  16
  -1  -8   8 4263.70 487.681  15
   1   8  -8 3867.65 445.668   6
  -1   8   8 4397.50 504.130   4
   1  -8  -7 40.7109 133.139   3
  -1  -8   7-116.811 145.004   3
  -1  -8   7-105.518 82.8516  19
  -1   8   7-365.948 175.095  18
  -1   8   7-255.246 118.241   2
  -1  -8   7 37.5437 104.839  16
  -1  -8   7-27.2462 101.336   1
   1  -8  -7-158.130 199.437   5
  -1  -8   7-172.234 113.359  14
   1   8  -7-42.7409 142.698   6
  -1  -8   7-102.575 137.633  15
  -1   8   7-19.1367 149.614   4
   1   8  -7-90.7401 174.103  13
   1  -8  -6 374.004 125.066  12
  -1  -8   6 133.170 133.459   3
  -1  -8   6 252.932 131.841   1
  -1  -8   6 294.682 136.850  14
   1   8  -6 126.060 136.330  13
  -1   8   6 50.8390 117.716  18
   1   8  -6 259.834 115.095  11
  -1  -8   6 216.333 100.169  19
   1  -8  -6 221.960 155.400   3
  -1   8   6 387.824 197.674   4
  -1  -8   6-35.7198 127.017  15
  -1   8   6 132.633 103.269   2
   1  -8  -6 221.124 193.480   5
   1   8  -6 104.974 127.477   6
   1  -8  -5 88.1408 120.959   3
  -1  -8   5 89.5950 117.872  15
  -1  -8   5 257.272 170.882   3
  -1  -8   5 326.960 122.287   1
  -1   8   5 103.478 74.2371   9
   1  -8  -5 58.8221 63.4838  12
   1   8  -5 51.5602 121.421  13
   1   8  -5 96.9894 136.224   2
  -1  -8   5 35.4524 56.3192  19
  -1   8   5 34.4407 83.6978   2
   1   8  -5 301.408 189.445   6
  -1  -8   5 108.205 117.459  14
  -1   8   5 134.636 85.6159  18
   1  -8  -5 13.5598 138.282   5
  -1  -8   4 4989.95 486.543  15
  -1   8   4 4658.72 440.691  18
   1  -8  -4 5686.22 522.464   5
  -1   8   4 5338.79 445.218   2
  -1  -8   4 5788.51 412.958   1
   1   8  -4 4964.11 324.706  18
   1  -8  -4 5732.78 386.402  12
   1   8  -4 4815.26 486.134   2
  -1   8   4 5032.69 487.083   4
   1   8  -4 5516.98 366.992   4
  -1  -8   4 4742.27 409.806  14
   1   8  -4 4776.81 481.372  13
   1   8  -4 4439.05 331.049  17
  -1   8   4 4862.76 307.073   9
  -1  -8   4 4886.89 438.599   3
  -1  -8   4 5894.40 407.437   5
   1  -8  -4 5877.80 507.369   3
   1   8  -4 5026.77 493.895   6
  -1   8   3 2261.18 299.965   2
  -1   8   3 2802.72 327.998  18
   1  -8  -3 2678.55 254.635  12
   1  -8  -3 2416.58 350.577   5
  -1  -8   3 3193.11 310.720   5
   1   8  -3 2790.91 365.665   6
  -1  -8   3 2631.51 284.225   1
   1   8  -3 2652.16 273.322  17
  -1  -8   3 2836.36 307.555  14
  -1  -8   3 2999.95 291.013  12
   1   8  -3 2674.29 243.578  18
   1   8  -3 2793.48 373.572  13
  -1  -8   3 2175.29 308.022   3
  -1   8   3 2459.48 213.669   9
   1   8  -3 2168.90 328.882   2
  -1   8   3 2001.01 300.957   4
   1  -8  -3 2965.59 358.992   3
  -1  -8   3 2662.69 354.268  15
   1   8  -3 3020.57 285.335   4
  -1  -8   2 3936.96 391.981   3
  -1  -8   2 3524.86 322.147  14
   1  -8  -2 4035.80 407.698   3
   1  -8  -2 3685.98 292.213  12
  -1  -8   2 3558.64 391.076  15
  -1   8   2 3063.35 332.479  18
  -1   8   2 3381.82 375.220   4
   1   8  -2 3126.94 279.235  18
   1   8  -2 4069.85 342.054   4
  -1  -8   2 4254.38 343.636  12
  -1  -8   2 4203.91 350.596   1
   1   8  -2 3072.52 379.623  13
  -1   8   2 3152.79 357.213   2
  -1  -8   2 3747.20 350.837   5
   1   8  -2 3319.74 380.636   2
   1   8  -2 4119.55 438.179   6
   1  -8  -2 3460.45 390.133   5
  -1   8   2 3246.19 379.770  17
   1  -8  -1 1122.34 161.766  12
  -1  -8   1 738.741 158.381  12
   1   8  -1 814.478 204.419   2
  -1  -8   1 523.406 176.417   3
  -1   8   1 766.213 176.907  18
   1  -8  -1 867.205 201.439   5
  -1  -8   1 900.822 204.335  15
  -1   8   1 803.830 201.296   2
   1   8  -1 815.764 174.001   4
  -1  -8   1 946.975 162.525  14
  -1  -8   1 923.811 181.144   1
   1   8  -1 745.301 145.035  18
   1   8  -1 1052.36 228.916  13
  -1   8   1 791.165 194.607  17
  -1  -8   1 838.180 182.034   5
   1  -8  -1 1248.35 256.332   3
   1  -8   0 2895.83 348.736   3
  -1  -8   0 2189.12 292.856   5
  -1  -8   0 2317.33 321.480   3
   1  -8   0 2114.99 303.016   5
  -1  -8   0 2289.83 268.772   1
   1   8   0 2014.34 245.683  18
   1  -8   0 2478.09 229.646  12
   1   8   0 2026.43 295.775  13
  -1  -8   0 2197.22 298.133  15
  -1   8   0 1960.94 250.543  18
   1   8   0 2401.34 297.358   4
  -1   8   0 1961.10 280.408  17
  -1  -8   0 2147.93 226.635  14
   1   8   0 1960.07 292.859   2
  -1  -8   0 2257.33 261.150  12
   1  -8   0 2340.72 236.658   1
  -1   8   0 2140.68 312.612   2
   1  -8   0 2355.99 259.224  14
   1  -8   1 10670.7 582.514  14
  -1   8  -1 11050.9 630.842  17
   1   8   1 9888.21 512.740   9
  -1   8  -1 8967.23 533.408  18
   1   8   1 10168.8 625.814   4
  -1   8  -1 9718.01 660.581   2
   1  -8   1 10184.9 667.026  15
   1  -8   1 11974.5 551.570   1
  -1  -8  -1 11709.4 607.588  12
  -1  -8  -1 11696.6 621.497   1
  -1  -8  -1 9717.76 632.779   5
   1  -8   1 10425.8 652.355   3
   1   8   1 10576.8 642.677   2
   1  -8   1 10088.1 633.089   5
  -1  -8  -1 9929.17 629.284  15
  -1  -8  -1 10576.4 666.285   3
  -1  -8  -1 10490.8 485.134  14
   1   8   1 9891.69 581.911  18
   1  -8   1 10733.8 500.500  12
   1   8   1 10015.2 645.259  13
   1   8   2 214.981 132.115   4
  -1   8  -2 36.6597 73.5655  18
   1   8   2 106.512 77.6254   9
   1  -8   2-16.0301 104.190   3
   1  -8   2-241.085 138.393   5
   1  -8   2 2.35434 90.1512  14
   1  -8   2 60.2670 72.9297  12
  -1   8  -2-5.83376 149.229  13
  -1  -8  -2 196.461 122.623   5
   1   8   2 283.906 120.372   2
   1   8   2 102.767 95.3605  18
  -1   8  -2 275.175 112.671  17
   1  -8   2 42.6557 148.374  15
  -1   8  -2 131.648 140.296   2
   1   8   2 41.1843 109.092  13
  -1  -8  -2 143.780 105.115  12
   1  -8   2 134.579 85.7584   1
  -1  -8  -2-116.852 150.718   3
   1  -8   3 126.418 76.7191  12
   1  -8   3-8.15595 58.2233   1
  -1   8  -3-67.8072 152.343   2
   1  -8   3-20.3708 116.466   3
   1   8   3 41.2408 144.994   4
   1  -8   3-32.7705 113.257   5
   1   8   3-142.413 114.513  18
   1   8   3-66.9738 81.2172   9
  -1  -8  -3-251.720 124.409  12
   1  -8   3 13.3651 94.9694  14
  -1  -8  -3-148.024 134.179   3
   1  -8   3-22.8022 94.9041  15
  -1  -8  -3-126.176 124.123   5
  -1   8  -3-12.8867 45.2290  17
  -1   8  -3-61.1310 74.8703  18
  -1   8  -3 179.284 139.885  13
   1   8   3-21.8716 88.2294   2
   1   8   4 1680.92 206.251   9
   1  -8   4 2341.67 231.013  19
  -1   8  -4 2088.85 318.933   6
  -1  -8  -4 1641.52 288.190   5
   1   8   4 2401.57 282.779   2
   1  -8   4 2766.62 360.203  15
   1   8   4 2035.59 294.177  18
   1  -8   4 2389.67 313.440   3
   1  -8   4 1965.48 220.007   1
  -1  -8  -4 2344.24 341.365   3
  -1   8  -4 1910.20 210.858  17
   1  -8   4 1955.32 276.025  14
  -1   8  -4 2178.91 335.134   2
  -1  -8  -4 2202.13 278.641  12
   1  -8   4 2275.44 279.918   5
  -1   8  -4 2352.94 241.887  18
   1   8   4 2338.16 330.373   4
  -1   8  -4 2441.36 349.618  13
   1  -8   5-194.395 132.575  15
   1  -8   5-55.2904 84.7100  14
   1   8   5-2.55274 139.111   4
  -1   8  -5-72.7840 134.360   6
   1   8   5 59.6886 84.8544   9
  -1  -8  -5-127.050 133.670   3
   1   8   5 76.5832 80.0432   2
  -1   8  -5-63.4605 65.5374  18
   1  -8   5-16.7846 70.4667  19
   1  -8   5-25.4550 151.754   3
   1  -8   5-3.54020 84.7650   5
  -1  -8  -5-164.838 110.928  12
   1   8   5-20.2199 102.569  18
  -1   8  -5-92.1661 120.545  13
   1  -8   5 76.8176 83.9125   1
  -1   8  -5 98.7208 156.491   2
  -1  -8  -6 21893.1 1086.52   3
  -1   8  -6 22464.0 1143.81   2
   1   8   6 21230.9 849.134   9
   1  -8   6 21296.1 1003.85   3
   1   8   6 20970.2 1076.76   4
   1  -8   6 23335.3 880.302   1
   1  -8   6 21802.4 1098.30  15
   1  -8   6 20652.2 1010.66  14
   1  -8   6 21148.4 898.299  19
   1   8   6 19766.5 1028.33  18
  -1  -8  -6 22433.0 1010.53  12
   1  -8   6 23751.6 937.937   5
  -1   8  -6 21437.5 822.064  18
  -1   8  -6 19984.8 1015.09   6
  -1   8  -6 21769.9 1125.27  13
  -1   8  -7 304.482 186.544   2
  -1   8  -7 287.310 143.641  13
   1   8   7 889.892 178.411   9
   1  -8   7 563.819 198.991  15
  -1  -8  -7 568.043 171.375  12
   1   8   7 529.796 191.931  18
   1  -8   7 918.683 222.401  14
   1   8   7 480.559 206.489   4
   1  -8   7 582.764 178.773   3
   1  -8   7 457.922 144.771  19
  -1  -8  -7 298.307 171.511   3
  -1   8  -7 136.678 122.265   6
   1  -8   7 648.176 157.159   1
   1  -8   8 696.960 182.582  19
  -1   8  -8 639.649 196.306   6
  -1  -8  -8 990.379 240.543  12
   1   8   8 1047.74 275.345   4
  -1  -8  -8 588.084 216.020   3
   1  -8   8 714.027 204.709  14
  -1   8  -8 932.555 250.533  13
   1  -8   8 664.498 213.648  15
   1   8   8 814.394 248.424  18
   1  -8   8 763.734 167.039   1
   1  -8   8 645.469 185.342   3
   1   8   8 467.713 138.434   9
  -1  -8  -9 116.594 173.087   3
   1   8   9-33.2327 153.130  18
  -1  -8  -9-144.465 107.646  12
   1   8   9 74.0704 134.956   4
   1  -8   9 84.9569 81.3725   1
   1  -8   9-98.2777 115.547  19
   1  -8   9 77.1055 118.884  15
   1  -8   9-60.5403 113.864  14
   1  -8   9 6.72524 129.212   3
  -1   8  -9 107.334 127.094   6
  -1   8  -9 55.7258 105.291  13
   1   8   9-30.2677 87.1127   9
   1  -8  10 1630.92 293.563   3
   1  -8  10 997.997 253.694  15
   1   8  10 1445.99 242.050   9
   1  -8  10 1165.59 245.940  19
  -1   8 -10 1429.93 314.103  13
   1  -8  10 1718.42 320.983  14
  -1   8 -10 1214.14 243.558   6
   1   8  10 1877.30 351.219   4
  -1  -8 -10 1173.14 268.521  12
   1   8  10 1502.35 324.881  18
   1  -8  10 1327.67 226.479   1
  -1  -8 -10 1850.33 349.815   3
   1  -8  11 3104.73 404.662  19
   1   8  11 3096.49 352.053   9
   1  -8  11 3757.08 385.182   1
  -1  -8 -11 3451.69 431.825  12
   1  -8  12 16325.7 995.721  19
   1   9 -10 858.108 240.001   6
  -1  -9  10 677.127 176.928   1
  -1  -9   9 273.883 131.481   1
   1   9  -9 628.025 227.647   6
  -1  -9   9 423.220 168.316  14
   1   9  -8 1398.45 276.407  13
  -1  -9   8 894.279 244.497   3
  -1  -9   8 1514.54 327.569  15
   1   9  -8 1178.83 259.409   6
  -1  -9   8 1567.63 294.632  14
  -1   9   8 1283.61 296.084   4
  -1   9   8 1506.09 302.869  18
  -1  -9   8 1129.95 224.000   1
   1  -9  -8 1999.11 345.280   3
  -1  -9   7 1847.70 270.241   1
   1   9  -7 2326.94 364.321   6
   1  -9  -7 1942.64 330.297   3
   1   9  -7 1648.10 334.049  13
  -1  -9   7 1521.72 293.009   3
  -1  -9   7 2193.18 375.656  15
  -1   9   7 1872.28 338.876  18
  -1   9   7 2057.94 366.879   4
  -1  -9   7 1692.43 294.354  14
   1  -9  -7 1694.76 349.165   5
  -1   9   6 2033.45 283.554   2
  -1  -9   6 2513.92 300.689   1
  -1  -9   6 1900.62 301.328  14
  -1  -9   6 2620.15 365.596   3
  -1   9   6 2655.70 373.157  18
  -1  -9   6 2599.00 385.829  15
   1   9  -6 2564.91 380.661   6
   1   9  -6 2507.70 388.799  13
   1  -9  -6 2258.11 372.669   5
   1  -9  -6 3141.63 408.526   3
  -1   9   6 2471.16 381.067   4
   1   9  -5 3035.40 409.539   6
   1  -9  -5 3124.54 439.352   5
  -1  -9   5 2730.22 345.345  14
  -1  -9   5 3371.04 436.116  15
  -1   9   5 2460.90 386.202   4
  -1   9   5 2215.96 334.082  18
  -1  -9   5 3296.50 407.329   3
  -1  -9   5 3970.74 361.471  12
  -1  -9   5 3286.67 340.937   1
   1   9  -5 2991.85 418.453  13
  -1   9   5 2324.05 384.087  17
  -1   9   5 3018.15 364.696   2
   1  -9  -5 4076.80 465.517   3
  -1  -9   4 150.330 101.887  12
   1  -9  -4-127.212 157.201   3
   1   9  -4 203.334 157.018   2
  -1   9   4 65.9047 143.820  18
  -1   9   4 67.7986 153.396   4
  -1  -9   4-176.602 112.943  14
  -1   9   4-86.0085 130.595  17
   1   9  -4-445.915 198.741  13
  -1  -9   4-76.4730 172.853  15
   1   9  -4 142.640 154.371   6
  -1  -9   4 10.5487 91.0966   1
   1  -9  -4 29.5852 156.632   5
  -1   9   4 36.9876 95.4056   2
  -1  -9   4 28.5759 142.955   3
   1   9  -3 12329.2 835.916   6
  -1  -9   3 14353.3 831.144   3
  -1   9   3 11820.8 734.081  18
   1  -9  -3 13090.3 844.415   5
  -1  -9   3 13212.8 701.356   1
  -1   9   3 12392.6 828.877  17
   1   9  -3 12979.6 846.328  13
   1   9  -3 14212.6 877.714   2
  -1  -9   3 13421.8 684.823  12
  -1   9   3 13174.5 829.378   4
  -1  -9   3 12866.9 832.988  15
   1  -9  -3 14080.7 854.922   3
  -1  -9   3 13885.4 729.898  14
  -1   9   3 13044.9 792.239   2
  -1   9   2 3180.55 387.776   2
  -1  -9   2 3606.25 424.185  15
   1   9  -2 3330.86 430.964   6
  -1  -9   2 3527.71 362.185   5
   1   9  -2 3276.44 346.603  17
  -1  -9   2 4186.79 365.082  14
  -1  -9   2 3767.27 348.191  12
  -1   9   2 3580.16 426.430  17
  -1   9   2 3066.13 353.705  18
   1   9  -2 2867.41 382.352   2
   1   9  -2 3803.27 450.423  13
   1  -9  -2 4042.54 454.387   3
   1   9  -2 3069.64 291.774  18
   1   9  -2 3642.88 351.310   4
   1  -9  -2 3924.79 448.114   5
  -1  -9   2 3518.48 412.536   3
  -1  -9   2 3503.63 348.619   1
  -1   9   2 3572.84 417.666   4
  -1   9   1 35.2549 91.1060  18
   1   9  -1 47.7702 123.592   6
  -1  -9   1 140.977 118.809   1
  -1  -9   1-38.2453 112.490   5
   1  -9  -1 11.1785 119.111   5
   1  -9  -1 111.836 149.308   3
   1   9  -1-77.7878 118.773  17
  -1  -9   1-94.1614 156.724   3
   1   9  -1 109.033 102.477   4
  -1   9   1-107.877 119.066   2
   1   9  -1 99.1270 114.605  13
   1   9  -1-180.171 136.858   2
  -1  -9   1-128.647 103.776  12
  -1  -9   1-104.200 74.5108  14
  -1  -9   1 121.129 113.873  15
  -1   9   1-100.530 133.912   4
   1   9  -1-20.1320 96.1751  18
  -1   9   1-336.075 160.376  17
   1   9   0 1777.17 272.830   4
   1  -9   0 1193.97 259.491   5
   1   9   0 1505.20 230.040  18
   1  -9   0 1741.92 303.171   3
  -1  -9   0 1575.29 273.203  15
  -1  -9   0 1376.45 263.554   5
  -1   9   0 1564.31 237.097  18
   1   9   0 1254.27 265.697   2
  -1   9   0 1800.40 280.847   4
  -1  -9   0 1906.46 322.829   3
  -1  -9   0 1787.07 256.891   1
   1  -9   0 1676.89 229.897  14
  -1   9   0 1706.55 280.072  17
   1   9   0 1372.50 261.513  13
  -1  -9   0 1566.94 229.869  12
   1   9   0 1565.88 299.820   6
  -1   9   0 1321.31 258.019   2
   1  -9   1 2252.30 274.851  14
  -1   9  -1 2349.92 362.486  13
  -1   9  -1 2233.50 275.427  18
   1  -9   1 2084.79 324.661   3
  -1   9  -1 2290.76 301.506  17
  -1   9  -1 1927.00 331.967   2
   1   9   1 2467.73 329.414   4
  -1  -9  -1 2253.84 339.599   3
   1   9   1 2182.35 281.202  18
   1  -9   1 1928.31 291.432   5
  -1  -9  -1 1636.61 284.602   5
   1   9   1 2082.11 318.086  13
   1   9   1 1552.43 270.413   2
  -1  -9  -1 2446.26 288.463  12
  -1   9  -2 13344.2 841.458   2
   1  -9   2 12876.1 704.435  14
  -1  -9  -2 10965.8 745.560   5
  -1   9  -2 11542.9 661.807  17
   1   9   2 13063.1 783.616  13
   1  -9   2 11696.6 784.634  15
   1   9   2 11065.3 685.368  18
   1   9   2 11876.9 601.608   9
  -1   9  -2 13109.9 852.809  13
   1   9   2 13198.0 776.683   4
   1   9   2 11976.7 737.354   2
   1  -9   2 12642.0 754.018   5
  -1   9  -2 11555.4 630.014  18
   1  -9   2 13161.6 798.949   3
  -1  -9  -2 13718.8 717.197  12
  -1  -9  -2 13575.3 828.613   3
   1   9   3 593.588 180.099  13
  -1  -9  -3 570.694 215.025   3
   1  -9   3 734.144 217.441   3
   1   9   3 401.345 162.484   2
  -1  -9  -3 630.163 210.286   5
  -1   9  -3 572.027 141.970  18
   1   9   3 594.060 140.652   9
  -1   9  -3 618.495 226.065  13
  -1   9  -3 484.582 210.289   2
   1  -9   3 568.080 166.268  14
   1   9   3 911.883 232.078   4
   1  -9   3 777.993 188.981   5
  -1  -9  -3 817.909 180.368  12
   1  -9   3 688.731 215.420  15
   1   9   3 552.038 163.472  18
   1   9   4 1612.07 249.711   2
  -1   9  -4 2028.75 239.141  18
  -1   9  -4 1777.73 328.091   6
   1   9   4 1691.55 276.040  13
   1   9   4 1708.44 285.859  18
  -1   9  -4 2074.61 352.864   2
   1   9   4 1826.42 227.015   9
   1  -9   4 1893.75 341.666  15
  -1  -9  -4 2277.88 350.301   3
   1  -9   4 1702.13 266.496   5
   1  -9   4 2165.55 295.752  14
   1  -9   4 2701.48 364.193   3
   1   9   4 2046.21 331.688   4
  -1  -9  -4 2135.68 284.446  12
  -1   9  -4 2000.54 337.980  13
   1  -9   5 20.8123 140.630   3
  -1   9  -5 171.777 136.622  13
   1   9   5 42.0929 96.4966  18
  -1  -9  -5 216.711 157.205   3
  -1  -9  -5 100.808 71.1309  12
  -1   9  -5-440.174 213.090   2
  -1   9  -5 259.983 150.069   6
   1   9   5 236.384 126.145  13
   1  -9   5-81.0705 113.992  14
   1   9   5-6.76874 140.749   4
   1  -9   5 59.5224 139.713  15
  -1   9  -6 303.227 175.283   6
   1   9   6 176.738 139.228  18
   1  -9   6-11.4844 140.718  15
   1  -9   6 103.585 134.413   3
  -1   9  -6 173.826 136.478  13
   1  -9   6-199.743 128.991  14
  -1  -9  -6 254.885 182.226   3
   1   9   6 356.154 172.247   4
  -1   9  -6 192.690 152.963   2
   1   9   7 3678.45 467.966   4
  -1   9  -7 2409.09 360.074   6
   1  -9   7 3231.76 446.408  15
   1  -9   7 2757.74 374.808  14
  -1   9  -7 2867.57 443.894   2
   1   9   7 2919.87 406.357  18
   1  -9   7 3251.22 407.668   3
  -1  -9  -7 3588.73 469.435   3
  -1   9  -7 2658.53 428.888  13
   1   9   8 801.738 239.169   4
  -1  -9  -8 781.781 254.329   3
  -1   9  -8 1130.89 248.919   6
   1  -9   8 637.705 201.790  14
   1   9   8 940.943 257.055  18
   1  -9   8 1398.92 311.661  15
   1  -9   8 1155.01 284.556   3
  -1   9  -8 1342.46 335.339  13
   1  -9   9 19706.3 1112.85  14
  -1   9  -9 19859.6 1069.31   6
  -1 -10   7 3496.19 434.224  14
  -1  10   6 174.096 151.239  18
  -1 -10   6 111.069 96.7345  14
   1 -10  -6 256.565 214.196   5
  -1  10   5 8604.74 681.915  18
   1 -10  -5 7358.55 697.315   5
  -1 -10   5 7936.71 606.845  14
  -1  10   5 9426.16 761.905   4
  -1  10   5 8880.07 775.009  17
   1  10  -5 8822.22 759.971  13
   1  10  -5 8406.83 730.404   6
  -1 -10   5 8905.09 747.911  15
  -1 -10   4 297.175 178.135  15
  -1  10   4 233.147 168.176  17
  -1  10   4 164.961 146.265  18
   1 -10  -4 376.791 198.034   3
  -1 -10   4 321.328 171.864   3
   1  10  -4 145.133 161.845   6
  -1  10   4 324.932 196.300   4
  -1  10   4 210.150 137.132   2
   1  10  -4 175.737 161.652  13
   1 -10  -4 189.103 160.725   5
  -1 -10   3 7366.31 657.226  15
  -1  10   3 7439.65 630.251   2
   1  10  -3 6720.91 651.257  13
  -1  10   3 6934.12 629.174   4
   1 -10  -3 7519.95 673.772   5
   1  10  -3 8125.48 709.364   6
  -1 -10   3 7989.30 667.235   3
   1 -10  -3 7558.46 670.552   3
  -1  10   3 7121.15 585.791  18
  -1  10   3 6528.39 632.581  17
  -1 -10   2 1470.13 301.826  15
  -1  10   2 2158.67 352.404   4
   1 -10  -2 1316.22 277.378   5
  -1  10   2 1747.75 308.223   2
  -1  10   2 2288.16 320.754  18
  -1  10   2 2020.90 338.729  17
  -1 -10   2 2210.04 359.562   3
   1  10  -2 2099.50 379.238   6
   1 -10  -2 2947.59 414.846   3
   1  10  -2 1670.92 330.026   2
   1  10  -2 1652.89 315.747  13
  -1  10   1 8106.17 689.226  13
  -1  10   1 6911.31 607.728  17
   1 -10  -1 7554.27 652.336   5
   1  10  -1 6502.48 609.372   2
  -1  10   1 6962.96 622.146   2
   1 -10  -1 8056.72 675.537   3
  -1  10   1 7756.78 634.879   4
   1  10  -1 7658.46 692.165   6
   1  10  -1 7422.05 657.743  13
  -1  10   1 7068.57 547.696  18
  -1 -10   1 8616.29 687.531   3
  -1  10   0 398.889 152.665  17
   1  10   0 166.202 123.263   2
   1 -10   0 756.166 239.992   3
  -1  10   0 404.363 175.601   4
  -1 -10   0 436.862 157.895   5
  -1  10   0-244.032 159.546  13
   1  10   0 319.276 163.640  13
   1  10   0 363.965 193.610   6
   1  10   0 144.829 71.8775  18
   1  10   0 482.288 169.375  17
   1 -10   0 711.003 214.144   5
  -1  10   0 86.8160 140.476   2
  -1  10   0 279.466 121.259  18
  -1 -10   0 230.008 166.004   3
  -1  10  -1 1977.99 273.860  18
  -1 -10  -1 2040.55 329.387   5
   1  10   1 1813.11 352.179   6
  -1 -10  -1 1713.59 321.521   3
   1  10   1 1723.22 267.157  18
   1  10   1 2075.82 323.297   4
  -1  10  -1 1771.98 334.728   2
  -1  10  -1 1734.33 327.685  13
   1  10   1 1175.61 278.337  13
   1 -10   1 1633.49 302.591   5
  -1  10  -1 1572.67 278.882   4
   1 -10   1 2476.50 374.773   3
   1  10   1 1427.92 292.007   2
   1  10   2-84.0025 121.482  13
   1  10   2-31.3290 109.328  18
  -1  10  -2-538.026 228.527   6
   1  10   2 35.3065 113.565   2
  -1 -10  -2 376.638 189.360   3
  -1  10  -2 83.1560 74.6332  18
   1 -10   2 43.8646 144.875   3
  -1  10  -2-156.215 149.517  13
  -1  10  -2-159.701 156.935   2
   1  10   2-139.573 122.580   4
   1 -10   3 8.99872 127.586   3
  -1  10  -3 469.538 212.431   2
  -1  10  -3 230.870 161.556  13
   1  10   3 31.2778 90.6024  18
   1 -10   3-117.620 78.7061  14
  -1 -10  -3-275.851 169.936   3
   1  10   3 228.734 147.281   4
  -1  10  -3 221.433 196.905   6
   1  10   3-146.966 122.340  13
   1  10   4 246.613 145.810  18
   1 -10   4 7.04385 132.904   3
  -1  10  -4 34.1922 126.061   2
  -1  10  -4 196.125 187.289   6
   1 -10   4 269.639 146.716  14
  -1 -10  -4 113.709 142.976   3
   1 -10   4-45.9503 135.971  15
  -1  10  -4 109.296 150.750  13
   1  10   4-16.3736 144.657   4
   1  10   4 393.265 156.269  13
  -1  10  -5 3766.56 487.602   6
   1 -10   5 3038.27 387.670  14
   1  10   5 4058.36 464.941  18
   1  10   5 3768.72 471.864   4
  -1  10  -6 279.008 168.071   6
   1  10   6 427.332 193.128   4
   1  10   6 183.556 143.495  18
   1 -10   6 373.511 158.934  14
   1 -11  -2 6042.21 622.523   5
  -1  11   2 5285.78 497.300  18
  -1  11   2 4893.39 550.635   2
   1  11   0 7484.87 671.766   2
  -2   0  18 7810.67 689.020  14
  -2   0  17 327.809 177.134   1
  -2   0  17 33.8117 102.801  14
   2   0 -17-294.993 154.596   7
  -2   0  17 251.566 192.148  19
  -2   0  17-193.793 168.090   8
  -2   0  17 128.950 169.214   9
  -2   0  16 1217.35 261.349   1
  -2   0  16 1089.15 288.698   8
   2   0 -16 1342.31 293.599   7
  -2   0  16 1131.42 264.712   9
   2   0 -16 1288.04 239.764  13
  -2   0  16 1120.75 246.071  14
  -2   0  16 781.760 246.069  19
  -2   0  15 313.983 191.252   9
  -2   0  15-66.7622 104.278  14
  -2   0  15 62.1635 123.192   1
  -2   0  15 25.3423 159.573   8
   2   0 -15-105.576 118.351   7
  -2   0  15-130.558 90.2697   4
  -2   0  15-15.0097 82.6052  15
   2   0 -15 17.4701 102.757  13
  -2   0  15 252.263 172.778  19
  -2   0  14 27525.6 1270.06   9
   2   0 -14 29945.7 1154.81  13
   2   0 -14 29486.5 1289.04   7
  -2   0  14 27629.0 1302.94   8
  -2   0  14 30368.1 1034.67   4
  -2   0  14 27151.1 1222.47  14
   2   0 -14 28383.8 1009.79   6
  -2   0  14 30208.3 1345.05  19
  -2   0  14 30109.5 1280.52   1
  -2   0  14 30067.7 1169.04  15
  -2   0  13 11.0815 82.6224  15
  -2   0  13-22.1049 61.4854  16
  -2   0  13 73.4286 135.304   9
   2   0 -13-96.6315 136.658   7
  -2   0  13-168.870 153.398   1
  -2   0  13-71.5517 58.3612  10
  -2   0  13-70.3254 75.2899  17
  -2   0  13 273.199 101.665   4
  -2   0  13-240.784 137.659  14
   2   0 -13 69.2624 109.136  13
  -2   0  13 3.46408 148.838  19
   2   0 -13-138.981 77.4767   6
  -2   0  13-65.5075 118.163   8
   2   0 -13 58.9769 138.863  12
  -2   0  12 6924.85 392.907  17
  -2   0  12 6334.86 512.943   9
   2   0 -12 6844.64 529.227   7
   2   0 -12 7781.42 490.348  13
  -2   0  12 6942.77 523.766   1
  -2   0  12 6119.19 521.079  19
  -2   0  12 6381.15 451.467  15
   2   0 -12 7375.54 539.991  12
  -2   0  12 5842.69 520.116   8
  -2   0  12 6180.88 493.981  14
   2   0 -12 6529.86 407.612   6
  -2   0  12 6465.98 349.760  10
  -2   0  12 6803.44 405.756   4
  -2   0  12 6690.48 400.120  16
  -2   0  11 91.7734 116.226   1
  -2   0  11-2.49960 58.5864  17
  -2   0  11 211.062 163.641  19
   2   0 -11 35.2739 109.126   7
  -2   0  11-158.571 80.1139  16
  -2   0  11-8.42651 140.651   8
  -2   0  11-29.0338 103.390  14
  -2   0  11-48.6968 49.3311  10
  -2   0  11 15.3843 80.8290  15
   2   0 -11-245.137 94.0757   6
   2   0 -11-27.4161 90.6427  13
   2   0 -11 115.438 125.575  12
  -2   0  11-163.752 84.2387   4
  -2   0  11 17.7245 129.076   9
   2   0 -10 349.853 117.100  13
   2   0 -10 334.339 81.2510  11
  -2   0  10 458.616 110.644   4
  -2   0  10 385.846 103.611  16
  -2   0  10 443.460 93.1570  11
  -2   0  10 448.055 141.230  14
   2   0 -10 438.344 155.095  12
  -2   0  10 469.141 97.0939  10
   2   0 -10 524.860 123.504   6
  -2   0  10 454.191 148.243   1
  -2   0  10 261.235 121.518  19
   2   0 -10 589.397 180.868   7
  -2   0  10 497.914 129.042  15
  -2   0  10 225.348 81.1599  17
  -2   0  10 319.294 153.080   8
  -2   0   9 37.0438 97.0620   1
   2   0  -9 43.2057 86.4912  12
   2   0  -9 49.4253 68.8114   6
   2   0  -9-65.4255 93.6605  13
  -2   0   9 12.9748 34.8017  11
  -2   0   9 64.7684 114.085  19
  -2   0   9-32.0553 58.7255  16
  -2   0   9 107.597 107.841  14
   2   0  -9-21.2258 118.468   7
  -2   0   9 40.6330 85.7978  15
  -2   0   9 73.5308 96.5031   8
  -2   0   9 5.18635 68.9871   4
  -2   0   9 2.95482 57.4318  17
   2   0  -9-11.9828 55.4123  11
  -2   0   9 68.5679 61.8289  10
   2   0  -8 13395.3 525.176  11
  -2   0   8 14485.9 519.142  11
   2   0  -8 15252.6 647.423  12
  -2   0   8 13973.6 510.048  10
  -2   0   8 14343.3 548.757   6
  -2   0   8 14464.7 627.690   1
  -2   0   8 14949.1 560.423  16
  -2   0   8 14006.3 632.419  14
  -2   0   8 14269.0 524.944  17
   2   0  -8 14410.2 590.772  13
   2   0  -8 14208.2 559.598   6
  -2   0   8 14728.3 668.136   8
  -2   0   8 14421.2 662.648  19
  -2   0   8 14315.2 595.597  15
  -2   0   8 13718.4 522.140   4
  -2   0   8 14474.6 568.823   5
   2   0  -8 14250.1 641.064   7
  -2   0   7-16.9201 76.0388  15
   2   0  -7 23.2735 75.9891  13
  -2   0   7-15.2903 56.3441  17
  -2   0   7-29.3145 38.5011   6
  -2   0   7 11.8661 28.9575  11
  -2   0   7-45.7611 69.0826   1
  -2   0   7-11.7605 36.5323   5
   2   0  -7-8.89862 86.3126  12
   2   0  -7 50.8621 62.1634   6
   2   0  -7-23.6186 58.2217  11
  -2   0   7-27.5578 53.7436   4
  -2   0   7-8.09795 84.3256  14
  -2   0   7-12.5790 91.8176  19
   2   0  -7-12.3347 84.1036   7
  -2   0   7 26.4573 46.3276  10
  -2   0   7 14.4832 60.5784  16
  -2   0   6 2282.54 181.116   3
   2   0  -6 2297.16 219.973   7
   2   0  -6 2074.08 169.627  11
  -2   0   6 2326.92 166.353  17
  -2   0   6 2352.51 185.391  16
  -2   0   6 1989.77 192.118   1
  -2   0   6 2241.14 169.396   5
  -2   0   6 2102.88 156.207   4
  -2   0   6 2191.70 165.660  10
   2   0  -6 2130.99 202.423  12
  -2   0   6 2187.86 193.319  15
  -2   0   6 2386.99 198.577  13
  -2   0   6 2287.31 178.315   6
  -2   0   6 2165.79 162.581  11
   2   0  -6 2080.84 177.941   6
   2   0  -6 2112.85 190.185  13
  -2   0   6 1970.46 202.158  14
   2   0  -5-13.8696 58.3243   6
  -2   0   5 27.9462 41.3261   4
  -2   0   5 12.4529 46.2174  10
  -2   0   5-9.97265 32.0316  11
   2   0  -5 203.476 98.3239   7
  -2   0   5-30.4390 55.1780  16
  -2   0   5-7.51899 30.4006   5
  -2   0   5-25.0243 47.6536   6
   2   0  -5 62.8437 69.8555  12
   2   0  -5 42.4635 62.3595  13
  -2   0   5 36.8317 57.5001  15
  -2   0   5-33.0288 66.1625   1
   2   0  -5-42.4938 50.2162  11
  -2   0   5 59.3202 46.8084  17
  -2   0   5 26.0641 31.5041   3
  -2   0   5 23.3533 43.5137  13
  -2   0   4 25525.4 693.234  11
  -2   0   4 25036.7 706.020   1
  -2   0   4 25209.9 687.941  10
  -2   0   4 24232.0 707.235  16
  -2   0   4 25785.3 713.309   6
   2   0  -4 25197.6 699.386  10
  -2   0   4 26310.2 658.769   5
   2   0  -4 26178.2 742.908   7
  -2   0   4 25417.6 652.067  18
  -2   0   4 24367.4 661.829  17
   2   0  -4 24486.3 695.256  11
   2   0  -4 24779.3 720.789  13
  -2   0   4 25785.3 675.212   3
   2   0  -4 25432.7 714.954   6
   2   0  -4 25889.4 727.264  16
   2   0  -4 24264.5 653.092   5
   2   0  -3 11.2379 34.3218   5
  -2   0   3-13.2384 35.3185  11
  -2   0   3-1.23989 26.3887   3
  -2   0   3-0.29869 26.2879   5
   2   0  -3-6.04529 29.8947  17
  -2   0   3-4.14472 31.6345  18
   2   0  -3-31.1965 58.8409  13
  -2   0   3 39.0781 45.1881   1
   2   0  -3 3.03478 36.3472  16
  -2   0   3 32.0840 46.2840  10
   2   0  -3-10.9148 51.7402  11
   2   0  -3 35.9806 35.7510  10
   2   0  -3 0.34434 58.9454   6
  -2   0   3 0.12484 39.2469  17
  -2   0   2 385838. 7681.44   1
   2   0  -2 390836. 7741.24  10
  -2   0   2 383217. 7654.60  18
   2   0  -2 386529. 7711.71  17
   2   0  -2 378986. 7661.65   5
   2   0  -2 377635. 7740.86   6
  -2   0   2 365958. 7659.28   5
  -2   0   2 373351. 7630.62   3
   2   0  -2 377789. 7741.54  13
   2   0  -2 372193. 7662.98  18
   2   0  -2 383605. 7736.35  11
   2   0  -2 390424. 7757.02  16
   2   0  -1 16.4874 42.5558   6
   2   0  -1 49.0913 25.9907  18
  -2   0   1 9.07163 22.6915   9
   2   0  -1 17.2679 32.0301  13
  -2   0   1-3.77955 26.5159   1
   2   0  -1 18.3478 31.2621  16
   2   0  -1-9.83117 27.8064  17
   2   0  -1-6.31875 29.3472   4
  -2   0   1-11.9083 24.1025   8
   2   0  -1 26.8096 42.6230  11
   2   0  -1 67.7705 32.6200   5
   2   0  -1-10.7598 29.3690  10
   2   0   0 42379.6 971.182  16
   2   0   0 42035.1 954.046   4
   2   0   0 42407.5 981.180  10
   2   0   0 43054.0 978.234  11
   2   0   0 41322.6 961.809   6
  -2   0   0 41725.5 931.758   1
   2   0   0 42543.1 956.405   5
  -2   0   0 43014.1 969.181  19
  -2   0   0 44084.5 950.142   2
  -2   0   0 42822.7 967.957   8
   2   0   0 44470.2 982.820  17
  -2   0   0 42569.8 944.017   9
   2   0   0 42436.7 952.623  13
  -2   0   0 42021.7 941.774  12
   2   0   0 43143.1 957.470  18
   2   0   1 23.0306 27.9289  18
   2   0   1 13.1904 26.9137  10
  -2   0  -1 23.7310 30.5205  14
  -2   0  -1 25.4681 26.0579   2
   2   0   1-1.17276 32.1286  14
   2   0   1 5.33094 20.1055   2
   2   0   1 27.9279 30.9355   6
   2   0   1 29.7533 33.5039  17
   2   0   1 7.23276 25.0032  16
  -2   0  -1 11.3063 35.7545  12
  -2   0  -1 12.5930 31.2485   8
   2   0   1 48.6784 39.3716  11
  -2   0  -1 14.3600 42.5782   7
  -2   0  -1-0.98267 24.1558   9
  -2   0  -1 20.0037 32.9829  19
   2   0   1 87.7406 51.7705   4
   2   0   2 315076. 6453.75  11
   2   0   2 316219. 6457.59  10
  -2   0  -2 319493. 6527.12  12
   2   0   2 333537. 6523.20  18
  -2   0  -2 327563. 6493.27  14
   2   0   2 329849. 6510.95  17
  -2   0  -2 321446. 6427.62   2
  -2   0  -2 307642. 6414.05  15
  -2   0  -2 342931. 6552.26  19
  -2   0  -2 305192. 6391.99  16
  -2   0  -2 325398. 6533.44   9
   2   0   2 324327. 6507.15   4
   2   0   2 318425. 6419.96   2
  -2   0  -2 330212. 6555.84   7
   2   0   2 321861. 6478.49  14
  -2   0  -2 310335. 6460.50  10
   2   0   2 315992. 6391.89   6
  -2   0  -2 349034. 6572.19   8
  -2   0  -2 303930. 6391.59   6
   2   0   3 4.80623 65.2756   4
   2   0   3-14.2257 33.2395  11
   2   0   3-8.25970 23.4000  10
  -2   0  -3 11.6256 37.2174  19
  -2   0  -3 5.12884 37.0815   8
   2   0   3-17.4342 42.1349  14
   2   0   3-3.11774 23.9725   2
  -2   0  -3 158.666 88.8381   7
  -2   0  -3 13.3319 27.2854   9
  -2   0  -3-15.9773 33.3331  10
  -2   0  -3 22.2101 33.4769  14
   2   0   3 16.7662 32.7216  18
  -2   0  -3 15.3386 22.2793  15
   2   0   3 3.25161 23.4576  15
   2   0   3 22.1602 36.0221  17
  -2   0  -3-36.2905 54.7564  12
  -2   0  -3 39.5629 31.3521   2
   2   0   4 300248. 6293.32  11
   2   0   4 310974. 6275.93  15
  -2   0  -4 296241. 6305.45  10
  -2   0  -4 311936. 6479.61  12
  -2   0  -4 297976. 6309.34   2
   2   0   4 328600. 6403.41  17
  -2   0  -4 330665. 6538.23   8
   2   0   4 310096. 6413.22   4
  -2   0  -4 320597. 6513.92   7
  -2   0  -4 302171. 6282.95  13
  -2   0  -4 305367. 6404.91  17
  -2   0  -4 292046. 6280.73  15
   2   0   4 312905. 6301.05   2
   2   0   4 306512. 6295.02  10
  -2   0  -4 326992. 6432.98  14
   2   0   4 308470. 6383.89  14
  -2   0  -4 338582. 6520.46  19
  -2   0  -4 321694. 6496.45   9
   2   0   4 323176. 6441.33  18
  -2   0  -5-14.7746 36.6417   8
   2   0   5-3.88881 25.9316  10
  -2   0  -5 16.2818 30.3258  13
   2   0   5-21.9619 28.5019   2
   2   0   5-85.7839 90.6389  19
  -2   0  -5 0.37483 23.3176  15
  -2   0  -5-24.2039 42.6188  19
   2   0   5 6.06333 70.9315   4
   2   0   5-44.6308 61.1136  14
  -2   0  -5-64.1396 91.6847  12
  -2   0  -5-100.073 48.1791  14
   2   0   5-16.1314 27.1961  15
   2   0   5-15.9293 36.7436  17
   2   0   5 20.3995 38.6495  18
  -2   0  -5-47.5628 102.655   7
   2   0   6 13239.8 550.664  19
  -2   0  -6 12466.8 409.070  13
  -2   0  -6 13592.8 586.115   7
  -2   0  -6 13939.5 531.883  14
  -2   0  -6 12885.5 411.475  15
   2   0   6 13421.6 501.362  14
   2   0   6 14162.9 488.675  17
   2   0   6 13958.2 510.163   4
   2   0   6 12874.2 405.717  15
  -2   0  -6 13245.7 565.420  12
   2   0   6 12839.7 386.369  10
   2   0   6 12342.7 421.447   2
  -2   0  -7 48.9680 36.8079  15
   2   0   7-12.0538 35.6614   2
   2   0   7 32.3797 35.3206  11
   2   0   7 51.0496 46.7673  15
   2   0   7-61.0299 38.2792  17
   2   0   7-1.06769 26.8416  10
   2   0   7-87.6510 98.0721   4
   2   0   7-8.46738 90.8147  19
   2   0   7-18.4629 63.3087  14
  -2   0  -7 35.8387 41.8871  14
  -2   0  -7-6.79167 39.5882  13
  -2   0  -7-66.8261 113.008   7
  -2   0  -7 112.472 101.673  12
  -2   0  -8 76675.0 2021.71  12
   2   0   8 75428.0 1988.43  19
   2   0   8 73408.3 1648.08  10
   2   0   8 76389.1 1879.52   4
   2   0   8 77443.6 2046.24   8
   2   0   8 74469.7 1764.30   2
  -2   0  -8 75611.1 1746.06  13
  -2   0  -8 73252.7 2029.29   7
   2   0   8 71992.5 1674.54  11
   2   0   8 75735.6 2029.17   9
   2   0   8 72628.9 1724.96  15
   2   0   8 75191.4 1889.65  14
  -2   0  -8 73651.6 1732.97  15
  -2   0  -9 32.7635 32.5835  15
  -2   0  -9-111.698 148.431   7
   2   0   9-97.9763 111.647   9
   2   0   9-16.4853 23.7479  11
   2   0   9 21.0055 49.8875  15
   2   0   9 29.5594 32.4302   2
  -2   0  -9 13.1696 45.1816  13
   2   0   9-43.1537 100.154   8
   2   0   9-104.266 86.6379  14
   2   0   9-24.3970 92.6735   4
  -2   0  -9-52.2985 128.978  12
   2   0   9-66.9362 119.981  19
   2   0   9-19.1294 27.7865  10
   2   0  10 2972.36 331.899   9
   2   0  10 2544.74 300.068  19
  -2   0 -10 3644.40 242.070  13
   2   0  10 3214.23 166.312  10
   2   0  10 3490.48 230.872  15
   2   0  10 2907.24 333.542   8
   2   0  10 3266.75 176.569  11
  -2   0 -10 2638.34 310.713  12
   2   0  10 3192.15 293.637  14
  -2   0 -10 2929.63 342.619   7
   2   0  10 2868.81 268.524   4
   2   0  10 3398.17 173.073  11
  -2   0 -11-66.1743 135.963   7
   2   0  11 6.91084 21.2163  11
  -2   0 -11-161.104 129.484  12
   2   0  11 3.34918 14.6712  10
   2   0  11-17.5832 94.0485   4
   2   0  11 40.0918 43.4198  15
   2   0  11-98.4099 134.545   9
   2   0  11 54.5131 96.4078  14
  -2   0 -11 12.6951 55.4265  13
   2   0  11-168.977 144.268  19
   2   0  11-62.9924 127.292   8
  -2   0 -12 3401.43 393.518   7
   2   0  12 3929.05 406.678  19
   2   0  12 3881.41 269.594  15
   2   0  12 3077.42 375.587   8
   2   0  12 3585.24 407.275   9
   2   0  12 4005.29 363.534  14
   2   0  12 3502.33 321.723   4
  -2   0 -12 4060.97 282.533  13
  -2   0 -12 3937.21 412.942  12
   2   0  13-167.740 141.067  19
   2   0  13-155.899 151.527   9
   2   0  13-18.8224 108.957  14
   2   0  13-102.061 143.600   1
   2   0  13-8.22646 94.9763   4
  -2   0 -13 37.1446 170.919   7
  -2   0 -13 143.277 138.285  12
   2   0  13-29.3874 138.560   8
   2   0  14 5396.25 523.984  19
  -2   0 -14 6320.92 590.462   7
   2   0  14 5630.79 551.067   9
   2   0  14 5687.60 567.962   8
   2   0  14 5135.77 511.069   1
   2   0  14 5485.93 431.796   4
   2   0  14 4862.47 440.398  14
  -2   0 -14 5097.47 515.419  12
  -2   0 -15-46.1497 170.304   7
   2   0  15-90.2643 167.018   9
   2   0  15 125.838 105.179   4
  -2   0 -15-71.8608 166.996  12
   2   0  15 156.127 150.586  19
   2   0  15-23.9445 85.0270  14
   2   0  15 27.7479 129.754   8
   2   0  15-57.4793 136.106   1
   2   0  16 4827.43 472.165  14
   2   0  16 4946.88 555.123   1
   2   0  16 5620.98 464.638   4
  -2   0 -16 5478.86 602.250   7
   2   0  16 5788.11 614.471   9
   2   0  16 5326.17 595.487   8
  -2   0 -16 5631.50 581.204  12
   2   0  16 5785.44 589.408  19
  -2  -1  17 1890.18 383.243   8
  -2   1  17 1953.36 349.746   1
  -2   1  17 1910.84 365.723   9
  -2   1  17 1204.75 304.952   8
  -2   1  17 1775.61 350.744  19
   2   1 -17 1677.78 339.575   7
  -2  -1  17 1232.32 298.984  19
  -2  -1  17 2207.12 372.174   1
  -2  -1  17 1338.57 320.024   9
  -2  -1  17 1493.99 311.284  14
   2  -1 -17 1875.34 355.093   7
  -2   1  17 1268.97 277.682  14
  -2  -1  16 760.178 233.766   9
  -2   1  16 487.830 194.298   1
   2   1 -16 796.130 221.319   7
  -2  -1  16 412.507 220.107   8
  -2  -1  16 345.501 174.317  14
  -2   1  16 501.811 192.253  19
  -2  -1  16 527.313 200.523   1
   2  -1 -16 801.798 235.819   7
  -2  -1  16 491.929 148.812  15
   2   1 -16 459.816 143.918  13
  -2   1  16 689.317 164.257   4
  -2   1  16 367.836 192.866   9
  -2   1  16 319.181 159.545  14
  -2  -1  16 532.608 208.508  19
  -2   1  16 653.491 242.618   8
  -2   1  15 30805.1 1391.57   9
  -2  -1  15 30278.9 1378.59  14
  -2  -1  15 34751.0 1425.65   1
  -2  -1  15 30211.2 1264.93  15
   2   1 -15 31266.7 1406.48   7
  -2  -1  15 31208.3 1461.98   8
  -2   1  15 29728.2 1396.21   8
  -2  -1  15 32813.8 1491.62  19
   2  -1 -15 31603.0 1385.60   7
  -2   1  15 32024.8 1180.94   4
   2  -1 -15 33781.0 1236.37  13
  -2   1  15 30552.2 1202.52  15
   2   1 -15 32081.0 1280.02  13
  -2   1  15 30648.8 1316.13  14
   2  -1 -15 33476.3 1413.42  12
  -2   1  15 32768.2 1405.20   1
  -2   1  15 30342.4 1390.06  19
  -2  -1  15 30607.7 1399.63   9
  -2  -1  14 2290.21 368.931  19
   2   1 -14 2297.41 357.608   7
  -2   1  14 1846.10 291.792  14
  -2   1  14 2091.88 261.806   4
   2  -1 -14 2484.67 288.929  13
  -2   1  14 2114.63 235.797  16
  -2   1  14 2050.32 342.430   8
  -2   1  14 2042.18 331.997   9
  -2  -1  14 1851.02 310.341  14
   2  -1 -14 2401.20 346.573   7
  -2  -1  14 1969.25 277.259  15
  -2  -1  14 2204.16 341.469   9
  -2   1  14 1831.73 253.998  15
  -2   1  14 1796.26 319.686  19
  -2   1  14 2133.70 266.228  17
  -2  -1  14 2096.90 363.122   8
   2  -1 -14 2043.72 325.513  12
  -2  -1  14 2245.21 325.136   1
  -2   1  14 1869.80 312.759   1
   2   1 -14 2568.61 322.503  13
   2   1 -13 316.346 174.748   7
  -2  -1  13 357.665 175.179  19
  -2   1  13 369.076 159.546   1
  -2   1  13 253.602 155.460   8
  -2   1  13 345.426 95.2280  10
  -2   1  13 394.367 157.501  14
   2   1 -13 170.305 121.952  13
  -2  -1  13 168.582 116.563  15
  -2  -1  13 334.606 148.828   1
   2  -1 -13 289.359 167.614  12
  -2   1  13 149.143 101.068  15
   2  -1 -13 355.540 168.875   7
   2   1 -13 323.452 98.2200   6
  -2  -1  13 254.904 95.4667  16
  -2   1  13 495.814 147.059  17
  -2   1  13 287.259 113.768   4
  -2  -1  13 185.084 138.567   9
  -2   1  13 223.251 173.562   9
  -2   1  13 340.383 98.5215  16
  -2  -1  13 285.369 175.158  14
   2  -1 -13 234.512 98.4087  13
  -2   1  13 488.093 174.622  19
  -2  -1  13 229.825 81.4793   4
  -2  -1  13 232.927 138.624   8
  -2   1  12 8038.40 580.536   9
   2   1 -12 8079.97 584.860   7
  -2   1  12 8074.12 549.210  14
  -2  -1  12 8256.85 351.160  10
  -2  -1  12 7699.32 598.535   8
  -2   1  12 8547.35 453.941  10
  -2   1  12 7628.34 579.154   8
  -2  -1  12 7764.15 522.991  15
  -2  -1  12 8645.28 364.831  17
  -2   1  12 8783.64 592.839   1
  -2   1  12 8632.32 464.894  16
   2  -1 -12 7774.20 556.658  12
  -2  -1  12 8699.90 408.774   4
  -2  -1  12 7780.84 573.941  14
   2   1 -12 8687.56 473.246   6
  -2   1  12 8125.53 583.879  19
   2  -1 -12 8462.67 472.565   6
  -2   1  12 7600.24 489.972  15
   2   1 -12 8407.14 538.747  13
  -2   1  12 7889.27 490.663  17
  -2  -1  12 8045.78 448.999  16
   2  -1 -12 8444.37 578.201   7
  -2  -1  12 8375.42 622.440  19
   2  -1 -12 9256.66 522.757  13
  -2   1  12 9128.39 516.447   4
  -2  -1  12 8648.62 579.485   1
  -2   1  11 6806.06 402.486  16
   2  -1 -11 7121.43 422.468   6
  -2  -1  11 6705.97 505.849  14
  -2   1  11 6872.50 513.278   8
  -2   1  11 7630.86 451.198   4
  -2  -1  11 6194.89 451.009  15
  -2  -1  11 6170.84 514.317  19
   2  -1 -11 6718.39 489.570   7
   2  -1 -11 6530.39 484.969  12
  -2   1  11 6496.75 484.260   1
   2   1 -11 7079.24 345.764  11
   2  -1 -11 7511.49 452.977  13
  -2  -1  11 6604.31 486.649   1
  -2   1  11 6972.44 402.611  10
   2   1 -11 7140.70 415.000   6
  -2  -1  11 7339.70 355.562   4
  -2  -1  11 6689.48 396.225  16
  -2   1  11 6613.47 430.487  15
  -2   1  11 6654.30 472.677  14
   2   1 -11 6851.84 465.285  13
  -2  -1  11 7754.46 328.425  17
  -2   1  11 6551.81 498.995  19
  -2   1  11 7227.37 521.981   9
   2   1 -11 7132.71 517.051   7
  -2  -1  11 7079.90 317.192  10
  -2  -1  11 6191.88 507.566   8
  -2   1  10 1800.28 198.409  10
   2   1 -10 1669.62 159.307  11
  -2   1  10 1667.01 208.878  15
  -2   1  10 1775.31 236.185  14
  -2  -1  10 1574.61 222.272  15
  -2  -1  10 1748.98 148.802  10
  -2   1  10 1504.56 231.956   9
  -2  -1  10 2039.62 170.730   4
   2  -1 -10 1845.19 245.773  12
  -2  -1  10 1613.75 261.402  19
  -2  -1  10 1925.08 148.825  17
  -2   1  10 1772.64 193.230  16
  -2  -1  10 1992.50 205.303  16
  -2  -1  10 1471.40 138.155  11
  -2   1  10 1759.78 252.480   8
  -2   1  10 1952.70 254.588   1
   2  -1 -10 1986.45 225.129  13
  -2  -1  10 1668.03 239.408  14
   2   1 -10 1999.28 272.389   7
  -2  -1  10 1763.82 237.569   1
   2  -1 -10 1750.54 243.003   7
  -2   1  10 1992.50 219.177   4
  -2  -1  10 2095.63 175.855  18
  -2  -1  10 1852.43 266.407   8
   2   1 -10 2001.71 210.424   6
   2  -1 -10 2068.80 218.582   6
   2   1 -10 1712.99 225.151  13
  -2   1  10 1456.88 229.342  19
  -2   1   9 18741.9 721.861  15
  -2  -1   9 18477.2 589.968  11
  -2  -1   9 18843.6 688.359  16
  -2   1   9 18060.7 785.109   9
  -2   1   9 19455.4 781.525  14
   2  -1  -9 19514.0 730.027  13
  -2  -1   9 20214.8 682.615   5
  -2   1   9 18664.4 694.212  16
   2   1  -9 19361.9 700.980   6
  -2  -1   9 20768.1 581.454  17
  -2  -1   9 19179.8 612.504  18
   2   1  -9 17668.0 614.737  11
  -2   1   9 18857.5 811.917   8
  -2   1   9 19667.1 735.492   4
   2   1  -9 19477.3 819.567   7
  -2   1   9 18635.7 693.758  10
   2  -1  -9 19160.2 709.985   6
  -2  -1   9 16815.5 798.024   8
   2   1  -9 19484.4 769.784  13
  -2  -1   9 20328.2 610.517   4
  -2  -1   9 18544.0 760.247  15
  -2  -1   9 20002.8 600.649  10
  -2   1   9 19037.5 810.957  19
  -2  -1   9 19684.8 795.230   1
   2  -1  -9 19709.3 793.498  12
  -2   1   9 19104.3 788.844   1
  -2  -1   9 18337.9 809.575  14
   2  -1  -9 18625.7 781.320   7
   2  -1  -9 18232.2 705.318  11
  -2  -1   9 18971.8 846.953  19
  -2  -1   8 9271.07 364.173  10
   2  -1  -8 9277.97 450.010  11
  -2   1   8 9532.29 457.790   4
  -2   1   8 10328.7 526.360  19
  -2   1   8 8910.17 430.887  16
  -2   1   8 9149.63 436.709  10
  -2   1   8 9900.42 518.780   8
  -2  -1   8 10002.1 412.635   5
  -2  -1   8 10180.9 508.264   1
  -2  -1   8 9746.63 362.728   4
  -2  -1   8 9510.27 366.921  18
  -2  -1   8 9283.57 431.644  16
  -2  -1   8 9314.87 484.060  15
   2   1  -8 9015.88 381.622  11
  -2  -1   8 9293.71 431.348   6
  -2  -1   8 9206.33 516.442  14
  -2   1   8 9164.79 494.290   9
  -2   1   8 10315.3 462.897  11
   2  -1  -8 9383.82 449.570   6
   2   1  -8 9580.03 485.603  13
  -2  -1   8 10097.3 554.552  19
   2  -1  -8 9789.92 501.101   7
  -2   1   8 9344.97 482.273  14
   2  -1  -8 9972.11 466.233  13
  -2  -1   8 9746.32 341.281  17
   2   1  -8 9984.42 449.038   6
  -2  -1   8 9024.27 359.908  11
  -2  -1   8 8925.65 519.464   8
  -2   1   8 9322.32 492.699   1
   2   1  -8 10158.0 530.446   7
  -2   1   8 9567.50 460.654  15
   2  -1  -8 9269.88 489.125  12
   2  -1  -7 4055.51 274.155  11
   2  -1  -7 4092.77 270.712  13
  -2   1   7 4206.84 296.735   1
  -2  -1   7 4004.67 213.367  10
  -2  -1   7 4106.06 199.519   4
   2   1  -7 4431.74 304.226  13
  -2   1   7 4029.12 298.782  19
  -2   1   7 4570.25 275.006   6
  -2  -1   7 4274.15 298.532   1
  -2   1   7 3576.68 255.861  15
   2   1  -7 3855.63 223.956  11
  -2  -1   7 3773.53 285.335  15
   2  -1  -7 4055.48 296.764   7
   2  -1  -7 3651.04 258.715   6
   2  -1  -7 3695.87 263.581   3
  -2   1   7 4216.40 286.706   5
  -2  -1   7 3782.57 306.284  14
  -2   1   7 4059.68 272.037  13
   2   1  -7 4056.30 264.822  16
   2   1  -7 3773.12 251.786   6
  -2   1   7 3695.28 289.362   8
  -2  -1   7 4139.59 261.413   6
  -2   1   7 3770.57 260.081   4
  -2  -1   7 4217.31 190.542  17
  -2  -1   7 4222.63 228.935   5
  -2  -1   7 3977.52 260.542  16
  -2   1   7 4238.85 269.827  16
   2  -1  -7 3700.15 267.991   5
  -2  -1   7 4083.12 214.477  11
  -2   1   7 4613.02 283.524  11
  -2   1   7 3887.17 284.852  14
   2   1  -7 4239.66 319.222   7
   2  -1  -7 4236.95 300.432  12
  -2   1   7 4345.23 275.676  10
   2  -1  -6 10550.7 457.996   5
  -2  -1   6 11222.0 391.613  11
   2   1  -6 11551.4 493.395  13
  -2  -1   6 11025.3 450.645  16
  -2   1   6 11776.4 470.818  10
   2  -1  -6 11527.0 487.298   7
   2   1  -6 11745.4 470.898  16
  -2  -1   6 11272.8 391.601  10
  -2   1   6 11918.6 487.191  14
  -2   1   6 11707.7 504.727   7
  -2  -1   6 11020.3 487.311  13
  -2  -1   6 11404.4 454.971   6
   2  -1  -6 11518.9 482.048  12
  -2   1   6 12777.7 498.910   5
  -2  -1   6 11742.2 348.654  17
   2  -1  -6 11340.1 463.052   6
  -2   1   6 11323.2 462.426  16
  -2  -1   6 11555.9 497.779  15
  -2   1   6 11448.7 466.387  15
  -2   1   6 12228.5 511.095  19
  -2  -1   6 12255.3 388.958   5
  -2   1   6 12075.8 471.554   4
   2  -1  -6 11429.0 463.372  13
  -2   1   6 11259.4 474.780   1
   2  -1  -6 11096.8 468.193  11
  -2  -1   6 11176.4 350.109   4
  -2   1   6 10940.7 452.126   6
   2   1  -6 11259.3 407.254  10
  -2   1   6 11959.3 479.262  11
  -2   1   6 12182.3 466.025   3
   2  -1  -6 11080.7 447.670   3
  -2   1   6 12308.1 502.774  12
  -2  -1   6 11595.3 486.803   1
   2   1  -6 11138.5 453.824   6
   2   1  -6 12642.5 534.081   7
   2   1  -6 11303.4 409.810  11
  -2   1   6 11950.8 477.550  13
   2   1  -6 11909.9 499.945  15
  -2   1   5 1230.51 121.696   3
  -2  -1   5 1106.80 122.943   6
  -2  -1   5 1078.70 76.3527   4
  -2   1   5 1314.76 145.709  10
   2   1  -5 1145.90 108.854  10
  -2  -1   5 1175.70 107.460  10
  -2   1   5 855.437 117.088   7
  -2   1   5 1145.07 129.531   5
  -2   1   5 947.206 123.286   1
  -2  -1   5 1141.50 85.6801   5
  -2  -1   5 1134.47 101.321  11
   2   1  -5 1143.56 149.815   7
   2  -1  -5 820.938 122.328   7
  -2   1   5 990.643 121.361  12
   2   1  -5 1148.18 124.407  16
   2   1  -5 1054.71 133.991  14
  -2   1   5 990.501 125.287  11
   2  -1  -5 1183.29 134.620  13
   2   1  -5 935.227 133.563  13
   2   1  -5 1412.44 149.557  15
  -2   1   5 1057.89 121.487   6
   2   1  -5 1052.40 108.840  11
  -2   1   5 992.706 120.605  13
  -2  -1   5 1027.88 135.062   1
   2  -1  -5 895.848 128.116  11
   2  -1  -5 1071.93 123.295   3
   2  -1  -5 836.666 121.624  12
   2  -1  -5 1190.23 140.346   6
  -2   1   5 1075.93 130.009  17
   2   1  -5 1038.25 125.855   6
   2  -1  -5 912.112 122.055   5
  -2  -1   5 1072.67 129.034  16
  -2  -1   5 1172.09 82.2719  17
  -2   1   4 1935.94 162.464  17
   2  -1  -4 1888.77 153.653   7
   2   1  -4 1851.18 134.577  11
   2   1  -4 1887.64 106.345  17
  -2  -1   4 1796.37 84.6185   4
  -2  -1   4 1988.29 134.030  10
  -2  -1   4 1970.52 101.650  17
   2  -1  -4 2024.24 160.324   5
   2   1  -4 1917.36 133.425  10
   2  -1  -4 1835.21 136.312   3
  -2   1   4 1839.99 152.129   6
  -2   1   4 1984.01 138.331   3
   2  -1  -4 1783.89 161.353   6
  -2  -1   4 1926.00 156.936  16
   2  -1  -4 1925.95 165.868  11
  -2  -1   4 1755.98 152.043   1
  -2   1   4 1926.42 154.826  13
   2   1  -4 2080.04 169.529  15
  -2   1   4 2057.14 158.999   7
   2   1  -4 2076.96 159.949  16
  -2   1   4 1978.92 148.523   1
  -2  -1   4 1803.45 85.6310  18
  -2   1   4 2075.44 153.611  12
   2   1  -4 1925.27 157.952   6
   2   1  -4 2034.94 178.005  13
  -2  -1   4 2057.41 156.970   6
   2   1  -4 1848.65 173.277   7
  -2   1   4 1901.89 152.083  18
  -2  -1   4 1934.50 88.7208   5
  -2  -1   4 2012.93 133.407  11
  -2   1   4 1914.00 151.788   5
   2  -1  -4 1993.27 152.489  12
  -2   1   4 1902.80 159.832  11
   2  -1  -4 1899.32 157.782  13
  -2  -1   3 350518. 7170.33  11
  -2  -1   3 351698. 7192.55   1
  -2  -1   3 340952. 7162.49  10
   2  -1  -3 351257. 7236.67   6
   2   1  -3 362988. 7264.82  15
   2   1  -3 356263. 7241.93  16
   2  -1  -3 338929. 7138.65   3
   2   1  -3 343683. 7219.78   6
  -2   1   3 348770. 7146.45   3
   2  -1  -3 349578. 7162.91  12
  -2   1   3 351269. 7199.31  18
   2  -1  -3 345812. 7219.51  13
  -2   1   3 338794. 7150.94   1
  -2  -1   3 344563. 7092.11  17
   2   1  -3 345281. 7169.87  11
   2   1  -3 347508. 7241.98  13
  -2   1   3 355869. 7187.37   7
   2  -1  -3 348297. 7209.90   5
  -2   1   3 369819. 7211.42   5
  -2   1   3 358354. 7171.11  12
   2   1  -3 351180. 7177.22  10
   2   1  -3 353777. 7101.35  17
  -2   1   3 381183. 7215.63   2
   2  -1  -3 341955. 7245.67  11
   2   1  -2 47595.3 1119.93  15
   2  -1  -2 45900.0 1124.06  11
   2   1  -2 46021.1 1021.64  17
  -2  -1   2 47068.5 1024.12  17
  -2  -1   2 45182.3 961.108   4
   2   1  -2 47583.7 1081.76  10
  -2   1   2 48065.2 1086.78   2
  -2   1   2 45085.5 1038.33   7
   2  -1  -2 47114.2 1118.34   6
  -2  -1   2 46085.1 1066.17   1
   2  -1  -2 46811.2 1089.61  18
   2   1  -2 43717.2 957.318   4
   2   1  -2 48682.4 1123.23  16
  -2   1   2 45373.5 1019.01   3
  -2  -1   2 48371.7 1080.14   9
   2  -1  -2 46503.2 1114.72  17
  -2   1   2 44984.9 1005.77   1
   2  -1  -2 46216.3 1102.28  13
   2   1  -2 46210.1 1106.94  13
   2  -1  -2 44995.7 1083.44   5
   2   1  -2 45554.0 1076.08  11
  -2   1   2 45254.7 1018.75  12
   2  -1  -2 44799.9 1017.14   3
   2   1  -2 45806.6 1105.90   6
   2   1  -1 141675. 3018.41  18
  -2   1   1 155257. 3082.52  19
   2   1  -1 148251. 3119.70  11
   2   1  -1 152186. 3115.16  13
  -2   1   1 141295. 3026.40   3
   2  -1  -1 151099. 3111.84   5
   2   1  -1 158747. 3149.07  16
  -2  -1   1 148788. 3083.62  17
  -2   1   1 150608. 3105.31   2
   2  -1  -1 151877. 3113.25  18
  -2  -1   1 141832. 3025.10   3
  -2  -1   1 157351. 3099.66   8
  -2   1   1 145835. 3041.16   8
   2   1  -1 155094. 3128.29  15
   2  -1  -1 150938. 3145.10  17
  -2  -1   1 145732. 3086.17   1
   2   1  -1 152503. 3134.93   6
  -2   1   1 144575. 2992.17   9
   2  -1  -1 142627. 3029.60   3
   2  -1  -1 149577. 3147.53  11
   2   1  -1 150777. 3083.10  17
  -2  -1   1 147872. 3035.76   4
   2   1  -1 146157. 3026.02   4
  -2  -1   1 154075. 3097.99   9
   2   1  -1 153045. 3123.11  10
   2  -1  -1 148879. 3137.95   6
   2   1   0 276868. 5721.15  11
  -2  -1   0 274129. 5643.26   3
   2   1   0 285023. 5716.16  16
   2  -1   0 281086. 5720.23  11
   2  -1   0 264158. 5629.57   3
   2  -1   0 285748. 5705.17  18
   2  -1   0 284218. 5726.82  17
   2   1   0 283854. 5728.39  10
   2  -1   0 277312. 5709.82   6
  -2   1   0 281579. 5696.91  19
   2   1   0 284863. 5709.19  17
  -2  -1   0 278179. 5679.60   4
  -2  -1   0 280702. 5691.50   8
  -2  -1   0 274836. 5658.40  19
  -2   1   0 282617. 5709.58  14
   2   1   0 278537. 5706.95   6
   2   1   0 268759. 5659.92  18
   2   1   0 269970. 5663.89   4
  -2  -1   0 293586. 5703.90  12
  -2   1   0 272066. 5654.42   8
  -2   1   0 271741. 5696.09   2
   2  -1   0 278253. 5702.61   5
  -2  -1   0 292270. 5703.01   9
   2   1   0 277895. 5667.21  13
  -2  -1   0 278593. 5691.57   1
   2   1   0 282585. 5678.56  15
   2   1   1 21959.9 569.827  18
  -2  -1  -1 22240.7 589.732   9
  -2  -1  -1 21599.4 544.060  19
   2  -1   1 23389.0 579.415  17
  -2   1  -1 22237.7 590.395  14
  -2  -1  -1 20172.6 499.568  13
   2  -1   1 21346.8 573.471   5
  -2  -1  -1 19958.7 500.805  15
   2   1   1 21030.9 532.530  19
   2   1   1 22517.3 592.424  10
  -2  -1  -1 21831.3 579.307   1
   2  -1   1 22488.3 578.146  18
   2   1   1 21051.8 552.188   6
   2   1   1 21306.9 571.351   4
   2  -1   1 20561.9 515.995   9
  -2   1  -1 20725.9 523.460   9
   2   1   1 22434.1 594.894  17
  -2   1  -1 22975.8 596.054  19
  -2  -1  -1 22890.0 585.634   8
   2  -1   1 20941.3 561.497   4
  -2  -1  -1 20940.1 581.466  12
  -2  -1  -1 21999.6 551.289   3
   2  -1   1 21849.0 557.204  11
  -2   1  -1 21995.9 568.946   8
   2  -1   1 22156.7 559.768  10
   2   1   1 21548.4 498.923  13
  -2   1  -1 21026.4 566.673   2
  -2   1  -1 21513.9 568.773  15
  -2   1  -1 20725.4 557.860   7
   2   1   1 21499.9 505.876  15
   2  -1   1 20628.7 519.801  12
  -2   1  -1 21439.6 523.490  12
   2   1   1 21520.8 556.458  16
  -2   1  -2 236357. 4756.29  15
  -2  -1  -2 219682. 4655.33  14
  -2   1  -2 248125. 4829.89  19
  -2   1  -2 215404. 4677.82  10
   2  -1   2 237620. 4745.31  15
   2  -1   2 225344. 4690.63  11
  -2   1  -2 225177. 4694.49   6
   2   1   2 235354. 4789.27   4
   2  -1   2 236851. 4766.27  18
  -2  -1  -2 220971. 4707.20  16
   2   1   2 228778. 4704.25  16
   2   1   2 227955. 4644.16  14
   2  -1   2 228009. 4744.46   4
   2  -1   2 226639. 4693.99  10
  -2  -1  -2 239242. 4752.56  19
  -2   1  -2 236076. 4805.16  14
   2  -1   2 227109. 4760.81   5
  -2   1  -2 220960. 4681.72  11
  -2   1  -2 239416. 4799.23   8
  -2   1  -2 234520. 4789.49   7
   2   1   2 222421. 4699.60   6
   2   1   2 237451. 4785.55  18
   2  -1   2 235569. 4753.56   2
   2   1   2 225021. 4724.94  19
  -2  -1  -2 240699. 4814.48   9
   2   1   2 241404. 4803.52  17
  -2  -1  -2 230691. 4797.57   7
   2   1   2 232779. 4773.65  10
  -2   1  -2 226542. 4757.54   2
   2  -1   2 239156. 4740.30  17
  -2   1  -2 228173. 4742.71  12
   2  -1   2 222837. 4735.46   9
  -2  -1  -2 230857. 4762.89   3
   2  -1   2 227670. 4742.00  12
  -2  -1  -2 230784. 4804.44  12
  -2  -1  -2 241994. 4809.39   8
  -2   1  -3 8495.17 336.027  12
   2   1   3 9122.30 361.540   4
   2  -1   3 9287.67 317.479  15
  -2   1  -3 9039.80 365.347   7
   2   1   3 8774.48 258.755  14
   2  -1   3 8314.12 248.990  10
  -2   1  -3 8445.62 316.425  15
  -2  -1  -3 9197.47 373.729   8
  -2   1  -3 9537.14 384.702  19
  -2  -1  -3 8450.71 331.853  10
   2  -1   3 8886.48 320.389   4
  -2   1  -3 8024.49 247.700  16
   2  -1   3 8528.92 315.673   2
  -2   1  -3 9416.18 369.468  14
   2   1   3 8226.88 261.852   6
   2   1   3 8437.78 264.653  16
   2  -1   3 9035.75 303.628  17
  -2   1  -3 8368.71 253.590   6
  -2   1  -3 8397.30 244.508  11
  -2   1  -3 8725.49 327.945   2
   2   1   3 8700.09 325.505  10
  -2  -1  -3 8482.04 361.151   9
  -2   1  -3 8964.04 308.736  17
   2  -1   3 9448.24 335.091  18
  -2  -1  -3 9217.23 349.753   3
   2  -1   3 8517.88 337.250   9
  -2  -1  -3 9037.08 369.672   7
  -2  -1  -3 8437.06 269.366  14
  -2   1  -3 8358.43 242.253  10
  -2   1  -3 9578.40 375.204   8
   2   1   3 8588.01 347.703  17
   2  -1   3 8856.47 252.440  11
   2  -1   3 8895.58 340.832  12
  -2  -1  -3 8124.62 265.403  16
   2   1   3 8447.07 317.651  19
  -2  -1  -3 8949.45 370.804  12
  -2  -1  -3 8814.24 334.625  19
  -2  -1  -4 3042.78 229.411   7
  -2   1  -4 3759.79 239.744  14
   2   1   4 3531.23 216.284  17
   2  -1   4 3134.82 215.414   9
  -2   1  -4 3002.70 114.295  10
  -2  -1  -4 3014.27 225.583  12
   2   1   4 3379.89 190.546  10
   2  -1   4 3292.72 173.531  17
  -2   1  -4 3353.55 236.832  19
  -2  -1  -4 3492.98 216.104  19
  -2  -1  -4 3115.06 222.306   9
  -2   1  -4 3276.94 180.343  17
   2  -1   4 3344.29 192.892   4
  -2   1  -4 3069.97 227.615   7
   2   1   4 3291.58 158.896  14
   2  -1   4 3472.08 187.987  15
  -2  -1  -4 3422.70 234.400   8
   2   1   4 3203.00 214.965   4
   2   1   4 3294.57 139.216  16
   2  -1   4 3640.62 207.029  18
  -2   1  -4 3718.14 241.666   8
   2  -1   4 3404.26 219.100  12
  -2   1  -4 2925.05 118.121  16
  -2   1  -4 3301.68 191.700  15
  -2   1  -4 3255.49 197.447   2
   2  -1   4 3415.54 192.074   2
  -2   1  -4 2975.57 119.148   6
  -2  -1  -4 3234.82 165.269  14
   2  -1   4 3300.70 217.013  14
   2  -1   4 3263.58 117.809  10
  -2   1  -4 3561.29 203.980   4
  -2   1  -4 3191.25 189.230  13
   2  -1   4 3279.95 117.428  11
   2   1   4 3270.53 201.734  19
  -2  -1  -4 3268.69 217.256   3
  -2   1  -4 3488.93 222.837  12
   2   1   4 3295.41 214.306  18
   2   1   5 15017.0 461.081  14
   2   1   5 15281.8 494.710  10
   2  -1   5 15788.8 506.482   4
  -2   1  -5 15435.2 539.765  18
  -2  -1  -5 15543.3 568.226   3
  -2   1  -5 15697.2 538.979   4
  -2  -1  -5 15333.7 566.117  19
   2   1   5 15947.7 544.684  19
  -2  -1  -5 15219.3 590.370   7
   2  -1   5 16101.7 528.471  18
  -2   1  -5 16062.9 512.613  15
  -2   1  -5 15858.8 587.719  14
   2   1   5 15730.8 564.282   4
  -2   1  -5 16212.0 606.115   8
  -2   1  -5 15318.8 501.820  13
  -2  -1  -5 16519.3 610.058   8
  -2   1  -5 13994.6 353.305  16
   2  -1   5 14692.5 480.672  15
   2  -1   5 14639.8 566.434   9
   2   1   5 14344.5 370.833   2
  -2   1  -5 14568.6 583.402   7
   2   1   5 15718.8 551.805  17
   2  -1   5 14988.8 502.699   2
   2   1   5 14535.9 390.912  16
  -2  -1  -5 14322.7 471.124  14
  -2   1  -5 15414.6 521.210   2
  -2  -1  -5 14205.1 354.834  13
  -2  -1  -5 15694.9 596.718  12
   2  -1   5 16075.3 583.931  12
   2   1   5 14030.7 387.027   6
  -2   1  -5 15374.4 567.284  12
   2  -1   5 15545.1 469.337  17
  -2   1  -5 14397.7 475.150  17
   2  -1   5 14849.7 548.473  14
  -2   1  -5 14452.4 353.426   6
   2  -1   6 30060.4 660.128   2
  -2   1  -6 29338.7 674.179   2
   2  -1   6 30216.2 739.344  14
   2  -1   6 29782.1 624.012  15
  -2   1  -6 30800.8 822.886   7
  -2   1  -6 30192.9 651.825  13
  -2  -1  -6 31977.7 791.788  19
   2   1   6 30114.8 789.098   8
  -2  -1  -6 30134.4 812.813   7
   2   1   6 32484.7 770.106   4
   2  -1   6 30267.9 587.834  17
   2   1   6 29536.9 412.970  15
  -2  -1  -6 29911.5 633.753  14
  -2   1  -6 30788.5 783.956  12
   2   1   6 28468.5 429.555  16
   2   1   6 29265.2 459.151   2
   2  -1   6 30843.5 655.402   4
  -2  -1  -6 30131.0 434.172  13
  -2   1  -6 29366.3 612.522  17
   2   1   6 28637.3 423.391   6
  -2  -1  -6 30165.5 803.855  12
   2   1   6 30869.3 632.177  10
   2   1   6 28888.1 717.084  19
   2   1   6 31381.5 732.856  17
   2   1   6 29633.8 607.868  14
  -2  -1  -6 32109.0 786.294   3
  -2   1  -6 31030.4 660.822  15
   2   1   7 599.553 127.426  19
  -2   1  -7 662.612 105.194  13
   2  -1   7 457.684 91.6262  15
  -2   1  -7 718.525 146.928  12
   2   1   7 630.645 70.4075   2
   2  -1   7 452.479 120.881   9
   2  -1   7 647.063 148.759  19
  -2  -1  -7 627.113 96.1200  14
   2  -1   7 495.760 78.5001  17
   2  -1   7 480.988 118.770  14
   2   1   7 605.903 56.2211  16
   2   1   7 667.001 57.4791  16
   2  -1   7 684.661 116.338   4
  -2  -1  -7 469.583 139.348   3
  -2   1  -7 641.189 99.0997  15
   2  -1   7 574.392 96.1152   2
  -2  -1  -7 695.812 149.587  12
   2   1   7 619.047 138.798   4
  -2  -1  -7 792.980 74.1636  13
  -2   1  -7 472.646 142.538   7
  -2  -1  -7 681.073 158.501   7
   2   1   7 626.881 103.135  14
   2   1   7 596.806 54.3819   6
   2   1   7 666.817 64.7564  15
   2   1   7 506.987 137.829   8
   2   1   7 654.739 93.9554  10
   2   1   8-11.4576 107.396   8
   2   1   8 1.99578 36.5407  11
   2   1   8-21.0220 94.8708  19
   2   1   8 6.49366 14.7877  16
   2  -1   8 114.888 89.4703   4
   2   1   8-2.25369 30.9165  10
   2  -1   8-7.88499 64.0547  15
  -2  -1  -8 31.7021 109.698  12
  -2  -1  -8-39.0244 38.0882  14
   2   1   8-22.2129 68.2094  14
   2  -1   8 19.6001 27.7080  17
   2   1   8 32.7615 20.8314   6
   2   1   8-45.8563 97.4512   9
  -2   1  -8-181.727 124.756   7
   2   1   8 17.1537 17.3473  16
  -2   1  -8 15.5226 36.8335  15
   2  -1   8 33.4790 95.5969   8
   2  -1   8-53.5485 102.190  19
  -2   1  -8 149.261 133.491  12
   2   1   8 9.65375 26.3384  15
   2   1   8 38.7200 81.4123   4
   2  -1   8-34.9988 87.1221  14
   2  -1   8 40.8849 98.6646   9
  -2  -1  -8-39.8789 130.646   7
  -2  -1  -8 53.7672 34.4780  13
  -2   1  -8-88.3343 69.9123  13
   2   1   8 34.2077 33.9417   2
  -2   1  -9 897.760 139.849  13
   2   1   9 735.339 173.211   9
  -2   1  -9 723.915 184.127  12
   2   1   9 928.185 62.6452  16
   2  -1   9 777.109 181.603   9
   2  -1   9 999.624 198.870   8
  -2  -1  -9 886.574 190.139   7
  -2  -1  -9 876.470 98.0689  13
   2   1   9 813.809 160.958  19
   2   1   9 760.658 112.824  11
   2  -1   9 946.043 152.539   4
   2   1   9 803.841 98.6060   2
   2  -1   9 767.127 103.658  17
   2   1   9 958.473 95.7748  15
   2   1   9 848.056 111.788  10
   2   1   9 854.921 199.507   8
   2  -1   9 881.441 168.991  14
  -2   1  -9 1218.33 217.880   7
   2  -1   9 715.021 122.697  15
   2   1   9 757.940 129.272  14
   2  -1   9 527.098 155.452  19
   2   1   9 749.434 57.3216   6
  -2  -1  -9 1083.03 212.085  12
   2   1   9 850.424 60.3148  16
   2   1   9 863.671 173.683   4
   2   1  10 73.8318 104.934   4
   2   1  10 236.414 68.8568  11
  -2   1 -10 162.569 128.670  12
   2   1  10 201.973 52.7622   2
   2  -1  10 270.609 110.889   4
   2   1  10 272.021 62.3712  15
   2  -1  10 102.724 97.0143   9
   2  -1  10-14.4085 99.7708  14
   2  -1  10 64.6400 121.028  19
   2   1  10 287.896 88.7271  14
  -2  -1 -10 193.051 145.527   7
   2   1  10 97.3520 124.849   8
   2   1  10 96.0990 114.654   9
  -2   1 -10 294.480 96.1740  13
   2  -1  10 254.193 92.2076  15
  -2   1 -10 234.764 141.395   7
  -2  -1 -10 73.3048 132.910  12
   2   1  10 268.495 69.5258  10
   2  -1  10 238.419 123.966   8
  -2  -1 -10 194.588 54.3395  13
   2   1  10 333.736 143.659  19
   2   1  11 10282.7 622.036  19
  -2   1 -11 10847.0 658.226  12
   2  -1  11 10282.0 671.044   8
   2   1  11 10513.6 583.715   4
  -2   1 -11 10333.5 669.159   7
   2   1  11 10292.0 662.111   9
   2   1  11 11054.5 558.621  14
   2   1  11 11191.0 687.751   8
   2   1  11 11194.5 417.060  15
   2  -1  11 11128.0 690.147   9
  -2  -1 -11 10501.7 675.359   7
   2  -1  11 10726.7 612.138  14
   2  -1  11 11159.7 665.300   1
  -2   1 -11 11722.7 541.934  13
   2  -1  11 11363.0 522.046  15
  -2  -1 -11 10352.0 659.167  12
   2  -1  11 11074.5 535.655   4
   2  -1  11 10141.6 652.911  19
  -2  -1 -11 12190.4 441.926  13
   2  -1  12 769.287 204.991   1
   2  -1  12 866.905 213.853   9
  -2   1 -12 913.900 236.237   7
   2  -1  12 989.686 164.662   4
   2  -1  12 809.615 206.866  19
   2  -1  12 964.769 223.172   8
  -2  -1 -12 858.384 230.409   7
   2   1  12 952.679 222.819   8
   2   1  12 871.717 167.568  14
   2  -1  12 717.432 185.161  14
   2   1  12 758.360 217.194   9
   2  -1  12 959.466 152.839  15
  -2   1 -12 1070.35 160.709  13
  -2  -1 -12 699.893 206.425  12
   2   1  12 717.722 186.852  19
   2   1  12 728.220 163.921   4
  -2   1 -12 658.513 192.301  12
   2  -1  13 1198.25 251.004   1
   2  -1  13 998.230 159.798  15
   2   1  13 716.898 232.782   9
   2   1  13 1146.60 217.116   4
   2  -1  13 980.580 241.278   9
  -2   1 -13 1274.67 272.617   7
   2  -1  13 969.682 181.546   4
   2  -1  13 732.066 215.611   8
   2   1  13 857.131 175.496  14
   2  -1  13 551.962 189.995  19
  -2  -1 -13 1103.64 258.397   7
   2   1  13 801.253 214.237   8
   2   1  13 808.936 202.588  19
   2  -1  13 815.491 194.602  14
  -2   1 -13 722.621 202.563  12
  -2   1 -13 984.237 167.730  13
  -2  -1 -13 1022.45 252.116  12
   2  -1  14 8169.12 600.031  14
   2  -1  14 8446.02 703.274   8
   2  -1  14 8620.39 517.654   4
  -2   1 -14 8662.92 699.244   7
   2   1  14 9253.15 709.126   9
   2   1  14 8181.56 544.800  14
   2  -1  14 8485.28 655.785   1
  -2   1 -14 9194.64 686.567  12
   2   1  14 8131.64 563.022   4
  -2  -1 -14 7576.89 647.538   7
   2  -1  14 7994.54 663.271   9
   2   1  14 8789.63 692.534   8
   2   1  14 8735.13 648.326  19
  -2  -1 -14 8545.84 674.790  12
   2  -1  14 7803.79 644.545  19
   2   1  15 2599.86 381.548   1
   2  -1  15 2200.77 355.745   1
   2  -1  15 2325.24 329.667  14
  -2  -1 -15 2802.52 409.697  12
   2  -1  15 1995.75 354.997   9
  -2  -1 -15 2500.27 409.818   7
   2  -1  15 2342.36 275.373   4
   2  -1  15 2785.34 420.752   8
   2  -1  15 2480.91 377.264  19
  -2   1 -15 1793.27 339.872   7
   2   1  15 1936.75 323.035  19
   2   1  15 2164.82 377.156   9
   2   1  15 2099.16 298.944   4
   2   1  15 2607.55 394.175   8
  -2   1 -15 2093.87 344.820  12
   2   1  16 712.519 215.348  19
   2  -1  16 773.364 255.342   8
  -2   1 -16 849.599 232.601   7
   2   1  16 1143.29 280.344   9
   2   1  16 731.086 227.959   1
  -2  -1 -16 1055.13 290.964  12
  -2  -1 -16 848.782 256.586   7
   2   1  16 658.325 267.011   8
   2   1  16 619.732 181.930   4
   2  -1  16 942.173 229.801  14
   2  -1  16 1233.73 299.015   1
   2  -1  16 1154.41 280.223  19
   2  -1  16 793.500 248.134   9
  -2   1 -16 963.345 232.985  12
   2   1  17 205.249 127.218  19
   2   1  17-58.7608 111.624   4
   2  -1  17 300.781 133.231  14
  -2   2  17 2997.83 432.837   9
  -2   2  17 3056.27 428.141  19
   2   2 -17 3435.60 418.322  13
  -2   2  17 2668.37 405.818   1
   2  -2 -17 2714.81 408.173   7
  -2   2  17 2541.78 374.185  18
  -2  -2  17 3591.93 494.340  14
  -2   2  17 2378.50 396.340   8
   2  -2 -17 2976.94 433.452  12
   2  -2 -16 3661.01 457.271  12
  -2  -2  16 3069.77 440.148   9
  -2   2  16 3541.35 451.263  19
  -2  -2  16 2759.69 421.314  14
  -2  -2  16 4195.26 478.917   1
  -2   2  16 3221.08 373.075   4
  -2  -2  16 3810.73 500.556   8
  -2  -2  16 4321.70 542.602  19
  -2   2  16 3787.68 479.020   8
  -2  -2  16 3178.07 407.139  15
   2   2 -16 4265.18 506.906   7
   2   2 -16 3238.60 399.857  13
   2  -2 -16 3432.12 432.063   7
  -2   2  16 3457.60 400.525  14
  -2   2  16 3720.66 469.701   1
  -2   2  16 2783.74 388.736  18
  -2   2  16 3177.12 433.819   9
  -2   2  15 140.939 131.492   1
  -2   2  15 116.255 151.752   9
   2   2 -15 17.0745 117.941   7
  -2   2  15-35.1786 89.0847  14
   2  -2 -15-5.59311 119.346   7
   2  -2 -15 309.471 181.773  12
  -2   2  15 142.834 113.393   4
  -2  -2  15 30.3987 122.105   8
   2   2 -15 299.936 168.053  13
  -2  -2  15 11.0098 168.778   1
  -2  -2  15 302.338 196.718  14
  -2  -2  15 219.253 143.492  15
  -2   2  15 15.9931 103.049  19
  -2  -2  15 234.913 152.734   9
  -2   2  15 1.49107 112.868  17
  -2  -2  15-38.7802 134.469  19
  -2   2  15 525.355 219.541   8
  -2  -2  14 10097.3 733.219  14
  -2  -2  14 10415.0 775.924  19
  -2   2  14 8154.03 644.220   9
  -2   2  14 9269.01 687.640   8
   2  -2 -14 9348.49 674.535  12
   2  -2 -14 9020.24 655.612   7
  -2   2  14 9922.14 691.797  19
  -2  -2  14 8865.93 685.724   9
   2  -2 -14 10520.8 600.477  13
  -2   2  14 10082.5 626.050   4
  -2   2  14 9233.47 625.567  14
  -2   2  14 9113.38 563.443  15
  -2   2  14 10108.2 564.702  10
  -2   2  14 10014.4 635.647  17
  -2   2  14 8816.60 513.791  16
   2   2 -14 10426.1 674.382  13
  -2  -2  14 9000.68 720.524   8
  -2  -2  14 9672.82 653.128  15
  -2  -2  14 10371.4 700.484   1
   2   2 -14 10242.0 730.400   7
  -2   2  14 10157.6 705.848   1
  -2   2  14 10462.8 566.356   2
  -2  -2  13 275.059 164.770  19
  -2  -2  13 175.290 148.542  14
  -2  -2  13 378.040 140.182  15
  -2   2  13 474.947 124.471  15
  -2   2  13 362.706 134.260  14
   2   2 -13 226.294 128.652  13
   2   2 -13 262.983 154.229   7
  -2   2  13 365.637 154.370   4
  -2  -2  13 231.190 156.377   8
  -2   2  13 147.608 139.328   8
   2   2 -13 173.864 100.065   6
  -2   2  13 339.549 110.072  16
  -2  -2  13 507.304 119.598  16
   2  -2 -13 224.343 102.063  13
  -2   2  13 195.160 141.291  19
  -2   2  13 280.547 134.798   1
  -2   2  13 410.147 119.234   2
  -2   2  13 286.008 155.983   9
  -2  -2  13 497.280 175.803   1
  -2   2  13 274.290 118.467  10
  -2   2  13 275.543 128.661  17
   2  -2 -13 390.784 180.648  12
   2  -2 -13 230.110 153.808   7
  -2  -2  12 3144.04 387.988  19
  -2   2  12 3789.57 331.618  10
  -2   2  12 3275.39 365.745   1
  -2  -2  12 3597.82 415.287   8
  -2   2  12 3740.26 311.046  16
  -2  -2  12 3803.11 381.839   1
  -2   2  12 3180.27 353.824  19
  -2  -2  12 4133.71 232.387   4
  -2   2  12 3396.85 375.331   8
  -2   2  12 3608.59 322.166  15
  -2  -2  12 3521.42 394.821  14
   2   2 -12 4417.59 400.418  13
   2   2 -12 4078.94 416.434   7
  -2  -2  12 3935.55 315.429  16
   2  -2 -12 3807.49 329.628  13
  -2  -2  12 3517.57 362.957  15
  -2   2  12 3476.88 378.025   9
  -2   2  12 3761.65 358.533  14
  -2   2  12 4370.80 333.806   2
   2  -2 -12 3533.82 373.036   7
   2  -2 -12 3943.05 393.332  12
   2   2 -12 3981.33 322.166   6
  -2   2  12 3798.70 359.379   4
  -2  -2  11 452.691 71.8874  10
  -2   2  11 569.127 126.779   2
  -2   2  11 347.764 136.305   1
  -2  -2  11 272.021 134.838   1
  -2  -2  11 447.226 150.306  15
  -2   2  11 277.324 105.220  16
  -2   2  11 322.233 145.583   8
   2  -2 -11 375.734 148.999   7
   2  -2 -11 348.402 115.469  13
  -2  -2  11 455.382 158.896  14
  -2   2  11 258.547 120.474  10
  -2   2  11 173.621 95.5661  15
  -2   2  11 360.590 133.435  19
   2   2 -11 461.513 116.429   6
   2  -2 -11 349.020 143.253  12
   2   2 -11 526.238 165.433  13
  -2   2  11 520.046 141.223   4
  -2  -2  11 239.119 136.828   8
   2   2 -11 319.107 68.3071  11
  -2  -2  11 395.384 113.241  16
  -2   2  11 342.706 128.644  14
  -2  -2  11 452.882 76.7987   4
   2   2 -11 381.853 154.567   7
  -2   2  11 94.8256 116.541   9
  -2  -2  11 325.792 172.924  19
   2   2 -10 4363.34 367.248  13
  -2   2  10 3420.31 309.469  10
  -2   2  10 3266.69 325.838  19
  -2  -2  10 3956.84 211.609  10
  -2  -2  10 3783.24 217.962  18
   2   2 -10 4218.83 314.480   6
  -2   2  10 3910.90 357.127   8
  -2  -2  10 4161.10 203.062   4
  -2   2  10 3933.28 303.432  16
  -2  -2  10 4076.82 356.464   1
  -2  -2  10 3537.19 374.395  19
   2  -2 -10 3934.40 353.294  12
  -2  -2  10 3478.30 332.191  15
  -2  -2  10 4151.80 265.538   5
  -2   2  10 3611.12 325.921   4
  -2  -2  10 3599.00 287.076  16
  -2  -2  10 3906.96 385.287   8
  -2   2  10 4138.81 341.498  14
  -2   2  10 3561.36 342.646   9
  -2   2  10 4305.84 306.010   2
   2  -2 -10 4145.95 319.239  13
   2  -2 -10 3556.87 336.586   7
   2   2 -10 3935.26 376.046   7
   2  -2 -10 3840.19 337.936   3
  -2  -2  10 3744.52 373.191  14
   2   2 -10 3859.19 223.231  11
  -2   2  10 3886.35 304.725  15
  -2  -2   9 19844.3 826.282  15
  -2   2   9 19828.9 750.405  16
  -2  -2   9 19353.5 885.446  19
  -2   2   9 19575.8 776.181  14
  -2  -2   9 19242.1 595.430  11
  -2   2   9 20512.4 757.937  15
   2   2  -9 21346.5 759.948   6
   2  -2  -9 19695.6 803.737  12
   2   2  -9 20357.3 625.041  11
  -2  -2   9 20368.6 822.689   1
   2  -2  -9 19922.1 788.831   3
  -2   2   9 20270.3 821.908  19
  -2  -2   9 19881.3 872.214  14
  -2   2   9 19942.7 824.594   9
  -2   2   9 22426.6 754.080   2
  -2  -2   9 20363.4 746.203  16
  -2  -2   9 19897.9 586.612  18
  -2  -2   9 19908.6 880.901   8
   2   2  -9 20503.9 863.692   7
  -2   2   9 20938.2 813.487   4
   2  -2  -9 19068.5 792.733   7
   2  -2  -9 21001.6 766.595  13
  -2  -2   9 21566.8 609.661  10
  -2  -2   9 21052.9 556.159   4
   2   2  -9 20585.4 835.604  13
  -2   2   9 21259.2 850.918   8
  -2  -2   9 20457.5 655.893   5
   2   2  -8 10788.9 415.614  11
  -2   2   8 12436.4 571.938   4
  -2  -2   8 11807.5 411.162  11
  -2  -2   8 10744.9 602.874  19
  -2  -2   8 11946.1 613.694  14
   2  -2  -8 11272.1 563.651   5
  -2  -2   8 12164.7 420.060   5
  -2  -2   8 11936.6 409.266  10
  -2   2   8 11906.3 566.969   9
   2  -2  -8 11918.8 525.074  13
  -2   2   8 11489.5 564.431   8
  -2  -2   8 11788.1 373.334  18
  -2   2   8 11453.8 554.412  19
   2  -2  -8 11775.6 544.520   3
  -2   2   8 11388.3 527.512  14
   2  -2  -8 11359.9 543.429   7
  -2   2   8 12600.1 513.039   2
  -2  -2   8 12581.1 579.646   1
   2   2  -8 12052.0 525.011   6
   2   2  -8 11486.2 423.338  10
  -2  -2   8 11675.0 514.657  16
   2  -2  -8 11927.5 560.335  12
   2   2  -8 12147.7 587.500  13
   2   2  -8 12721.4 614.708   7
  -2  -2   8 11480.4 572.722  15
  -2   2   8 10982.1 504.648  15
  -2  -2   8 11896.2 343.353   4
  -2   2   7 4834.02 324.431   9
  -2   2   7 4463.89 306.422  19
  -2  -2   7 4651.58 233.182  11
  -2  -2   7 4438.48 330.004  15
   2  -2  -7 4957.49 338.862   5
  -2  -2   7 4784.90 211.894   5
   2   2  -7 4484.25 235.587  10
  -2  -2   7 4665.67 183.446  18
  -2  -2   7 4762.76 233.475  10
  -2  -2   7 4723.76 162.530   4
   2   2  -7 5119.56 351.967   7
   2   2  -7 4499.54 238.819  11
   2  -2  -7 4512.82 322.333  11
   2   2  -7 4858.52 305.269   6
  -2   2   7 5249.24 298.117   2
  -2   2   7 4240.56 287.592  14
   2  -2  -7 4864.50 317.143   6
   2   2  -7 4286.57 326.922  13
   2  -2  -7 4671.21 313.902  12
  -2   2   7 4736.17 327.875   4
   2  -2  -7 4369.02 299.871   7
  -2  -2   7 4984.42 331.435   1
  -2   2   7 4536.89 314.171   8
   2  -2  -7 4514.17 292.196  13
  -2  -2   7 4510.05 294.059  16
   2  -2  -7 4468.97 301.528   3
  -2   2   6 318.653 89.0331   8
  -2   2   6 575.706 105.716   6
  -2   2   6 326.948 85.0229  12
   2  -2  -6 298.336 86.9653   7
   2  -2  -6 458.089 105.065   3
   2  -2  -6 303.183 94.5085  13
   2   2  -6 364.513 121.266   7
  -2   2   6 302.358 92.6757  19
   2   2  -6 480.287 93.8994  16
  -2  -2   6 520.673 100.324   6
  -2  -2   6 449.498 42.6351  18
   2   2  -6 342.119 97.6142   6
   2  -2  -6 388.783 112.575  11
   2   2  -6 409.812 119.874  13
  -2  -2   6 393.878 31.0125   4
  -2  -2   6 454.674 51.4441   5
  -2  -2   6 71.5843 105.871   1
   2  -2  -6 504.415 114.184   6
   2  -2  -6 474.309 102.460  12
   2   2  -6 387.142 67.9034  10
  -2  -2   6 435.851 103.681  16
  -2   2   6 331.316 76.1449  13
  -2  -2   6 428.292 72.9423  10
  -2  -2   6 579.723 79.2466  11
   2   2  -6 325.066 67.3321  11
  -2   2   6 442.809 94.0330   7
  -2  -2   6 354.168 119.116  15
  -2   2   6 514.929 113.546   9
   2  -2  -6 227.886 94.6645   5
  -2   2   6 529.490 102.122   2
   2  -2  -5 75872.1 1940.94  11
   2   2  -5 77753.9 1789.13  11
   2  -2  -5 76768.6 1937.70   5
   2   2  -5 79964.6 1797.99  10
  -2  -2   5 79220.3 1789.51  10
  -2   2   5 80928.4 1941.36  18
  -2   2   5 79207.5 1865.20   9
   2   2  -5 81122.4 1907.16   6
  -2   2   5 81647.7 1884.91   7
  -2   2   5 78769.6 1866.73   8
   2   2  -5 84910.8 1963.67   7
  -2   2   5 85757.9 1973.29   5
   2   2  -5 84385.9 1935.79  16
   2  -2  -5 77974.4 1849.49   7
  -2  -2   5 82796.4 1919.86   6
   2  -2  -5 75405.9 1849.25  12
  -2   2   5 84439.8 1860.20   2
  -2   2   5 85355.3 1994.38  11
   2  -2  -5 79987.7 1924.27   6
  -2  -2   5 73504.3 1632.48  17
  -2   2   5 80039.9 1882.32  13
   2   2  -5 81316.6 1960.02  13
   2  -2  -5 77680.1 1859.51   3
  -2  -2   5 80200.1 1898.09   1
  -2   2   5 78187.3 1867.74   3
  -2   2   5 82188.0 1879.76  12
  -2   2   5 82956.5 1936.71   6
  -2  -2   5 79784.1 1900.13  16
  -2  -2   4 21396.8 517.473  17
   2  -2  -4 20999.2 725.286  11
  -2   2   4 22961.6 658.638   3
   2  -2  -4 21859.2 652.828   3
   2   2  -4 21691.9 624.775  11
   2  -2  -4 22364.5 719.840   5
   2   2  -4 22839.3 633.545  10
   2   2  -4 22622.5 735.842  14
  -2  -2   4 22476.2 678.525   1
   2  -2  -4 22572.9 635.719   7
  -2  -2   4 22335.5 701.771  16
  -2   2   4 22325.7 638.568  12
  -2   2   4 22487.0 640.522   9
   2   2  -4 23232.0 740.256  15
   2   2  -4 24363.8 726.705  16
  -2  -2   4 22296.1 708.090   6
  -2   2   4 21310.7 675.195  13
  -2   2   4 22703.8 646.948   7
  -2  -2   4 21641.0 625.479  10
  -2   2   4 22132.4 652.056   2
   2   2  -4 20412.1 512.431  17
   2   2  -4 22279.8 723.897  13
  -2   2   4 22952.9 724.003   6
   2  -2  -4 21351.1 628.929  12
   2   2  -4 23150.4 706.587   6
  -2   2   3 439688. 9005.10   9
  -2  -2   3 445052. 8959.32  17
   2   2  -3 434964. 9063.17  11
   2  -2  -3 445388. 9190.65  11
  -2  -2   3 438227. 9067.56  10
  -2   2   3 441929. 9077.63   2
   2  -2  -3 448179. 9161.05   5
  -2   2   3 440582. 9059.20   3
  -2   2   3 454178. 9126.24  13
   2   2  -3 476602. 9192.88  15
   2   2  -3 444558. 9158.13  13
  -2  -2   3 474101. 9114.26   9
  -2   2   3 444345. 9005.10  12
   2   2  -3 478267. 9172.62  14
  -2   2   3 451032. 9019.39   7
  -2  -2   3 440855. 9085.57   1
   2   2  -3 450667. 9071.08  10
   2  -2  -3 432473. 9057.93   3
   2   2  -3 423024. 8946.56  17
   2  -2  -3 415950. 9000.55  12
   2   2  -3 468077. 9170.83  16
   2   2  -3 436979. 9138.00   6
   2   2  -2 497277. 10385.7   4
   2  -2  -2 521986. 10636.7  11
   2   2  -2 513980. 10548.0  11
  -2   2   2 497774. 10405.3  12
  -2  -2   2 527749. 10532.3   1
  -2  -2   2 526404. 10484.1   3
  -2  -2   2 556782. 10551.5   9
   2   2  -2 523010. 10598.4   6
  -2  -2   2 515103. 10553.8  10
  -2  -2   2 509541. 10467.6  17
   2  -2  -2 520058. 10411.4  12
   2  -2  -2 536418. 10599.7   5
   2   2  -2 496632. 10385.3   5
   2   2  -2 518825. 10459.7  17
  -2   2   2 502089. 10427.8   7
   2   2  -2 551391. 10623.5  16
  -2   2   2 522398. 10542.7   2
   2   2  -2 552926. 10621.6  15
  -2   2   2 529304. 10520.1  14
  -2   2   2 505165. 10403.4   9
  -2   2   2 519718. 10495.9   3
   2   2  -2 558191. 10585.6  14
   2   2  -2 524329. 10591.3  13
  -2   2   2 528487. 10460.0  19
   2   2  -2 545181. 10559.3  10
   2  -2  -2 501866. 10500.0   3
   2  -2  -2 546746. 10605.4  18
   2  -2  -1 3446.30 200.031  18
   2   2  -1 3513.15 179.245  14
   2   2  -1 3271.12 192.090  13
   2  -2  -1 3193.75 165.872   3
  -2  -2   1 3137.64 161.398   3
  -2   2   1 3312.88 162.764   3
   2   2  -1 3022.22 146.011   5
   2   2  -1 3509.05 199.017  10
   2   2  -1 3033.65 142.723   4
   2   2  -1 3697.37 211.877  16
   2   2  -1 3184.89 203.650   6
  -2  -2   1 3797.07 189.173   9
   2   2  -1 3435.58 170.445  17
  -2  -2   1 3173.20 177.152  14
  -2  -2   1 3163.96 149.115   4
  -2   2   1 3254.99 191.266   2
  -2  -2   1 3474.77 169.695   8
   2   2  -1 3412.55 196.375  15
  -2   2   1 3110.71 114.431   8
  -2  -2   1 2925.81 172.455   1
  -2   2   1 3369.05 181.158  14
   2  -2  -1 3110.64 152.341  19
   2  -2  -1 3345.58 201.484   5
  -2   2   1 3211.67 155.904  19
   2  -2  -1 3696.15 229.454  11
   2   2   0 44.5754 34.1634   5
  -2  -2   0 65.6337 38.8894   9
  -2   2   0 94.2195 70.4769   2
   2  -2   0 104.854 28.1349   8
   2   2   0 41.6946 40.3261   8
  -2  -2   0 58.8636 36.7104   2
   2  -2   0 68.2914 62.9514  11
   2  -2   0 22.7244 37.1908  17
  -2   2   0 66.5743 37.0443  19
  -2   2   0 39.5093 39.5304  14
   2   2   0 115.883 40.9853  17
  -2   2   0 68.8129 42.9289  15
  -2  -2   0 60.2934 55.1576   1
  -2  -2   0 79.7388 51.2311   3
  -2  -2   0 84.0292 32.5047   8
   2  -2   0 33.8147 59.5173   5
   2  -2   0 91.9860 47.5327  18
   2  -2   0 54.5493 42.1280  19
  -2  -2   0 52.8209 35.1700   4
   2   2   0 36.4205 41.4774  16
   2   2   0-15.7274 66.2868   6
  -2  -2   0 66.4408 34.7031  14
   2   2   0 30.3440 42.7625  10
   2   2   0 56.0896 43.3704   4
   2   2   0 91.7002 49.9302  13
  -2   2   0 68.0937 29.1908   8
  -2   2   0 69.2187 28.3767   7
   2   2   0-1.57070 30.4169  15
  -2  -2   0 95.6945 59.5483  12
   2  -2   0 42.5593 45.7564   3
  -2  -2   0 92.8034 49.9306  15
   2   2   1 40536.1 944.049  13
  -2  -2  -1 41780.0 1020.50   4
  -2   2  -1 40729.8 998.214  11
   2  -2   1 39609.8 884.290   1
   2  -2   1 43032.0 1014.88  18
  -2  -2  -1 39188.8 932.292   2
  -2  -2  -1 42313.8 986.359   8
   2  -2   1 38400.2 926.774   8
   2  -2   1 39852.4 1000.55  11
   2   2   1 40556.6 961.414   8
   2   2   1 41818.5 1053.39  10
   2  -2   1 42219.9 1013.60  17
   2   2   1 40632.4 1019.72   6
   2   2   1 41440.1 1036.93  17
   2   2   1 40367.4 953.033  15
  -2   2  -1 40344.0 949.107   8
  -2   2  -1 42711.2 1016.35  19
  -2  -2  -1 38391.5 902.379  19
   2   2   1 40043.5 1002.70   4
   2   2   1 41790.7 1025.80  16
  -2  -2  -1 40968.9 1014.27   1
  -2  -2  -1 41194.5 1020.18  12
  -2  -2  -1 39517.4 948.035  15
   2  -2   1 39254.5 930.829   7
  -2   2  -1 40786.7 1031.47   2
  -2  -2  -1 37733.7 868.833  14
  -2  -2  -1 43038.6 1027.84   9
  -2   2  -1 39701.1 941.513   7
  -2  -2  -1 40854.9 995.726   3
  -2   2  -1 40223.2 986.630  17
   2  -2   1 41474.7 1010.73   5
   2  -2   1 38920.0 895.681  12
  -2   2  -1 41765.8 1044.45  15
  -2   2  -1 42801.6 1048.26  14
  -2  -2  -2 54237.3 1217.88  19
  -2   2  -2 54476.6 1235.41  12
   2  -2   2 51874.8 1224.71   1
   2  -2   2 55360.0 1329.08  15
   2   2   2 56639.3 1356.79  10
   2   2   2 56575.0 1361.20  17
  -2   2  -2 54009.7 1280.59   7
   2  -2   2 56005.0 1300.54   5
  -2  -2  -2 56862.0 1313.32   8
   2   2   2 54174.3 1200.14  15
   2   2   2 51029.0 1190.59  19
  -2   2  -2 56747.7 1356.16  19
   2  -2   2 57909.8 1305.34  18
  -2   2  -2 53114.0 1252.84  17
   2   2   2 54366.6 1332.80   4
   2  -2   2 52286.2 1250.98  11
   2  -2   2 50939.8 1262.40   8
   2   2   2 56808.0 1305.34  16
  -2  -2  -2 54144.8 1304.46  16
  -2  -2  -2 57801.5 1357.24   9
   2   2   2 54287.9 1270.37   8
  -2   2  -2 53766.7 1336.83   2
  -2  -2  -2 52706.6 1169.10   2
  -2  -2  -2 54346.8 1337.94  12
   2  -2   2 53994.4 1273.28   4
  -2   2  -2 54904.4 1285.96  16
  -2   2  -2 55701.7 1292.04   8
   2  -2   2 58025.1 1284.01  17
  -2   2  -2 54879.9 1249.40  11
  -2  -2  -2 54248.3 1303.82   7
  -2   2  -2 57813.9 1376.53  14
   2   2   2 52555.8 1192.85  13
  -2  -2  -2 55999.0 1315.69   3
   2  -2   2 53791.0 1245.60  12
   2  -2   2 53146.8 1268.58   7
  -2  -2  -2 53466.8 1194.52  15
  -2   2  -2 56882.4 1349.46  15
   2   2   3 71478.4 1667.26   8
   2  -2   3 72630.7 1663.99  12
   2  -2   3 74450.4 1626.03  17
  -2   2  -3 68915.9 1559.83  11
   2   2   3 69921.7 1516.61  15
   2   2   3 72293.9 1733.02   4
  -2   2  -3 77651.2 1780.85  14
  -2   2  -3 76416.8 1770.10  19
  -2   2  -3 69803.8 1625.64  16
  -2   2  -3 72330.6 1724.09   2
   2  -2   3 70625.5 1571.24  11
  -2   2  -3 75161.8 1715.59   8
  -2   2  -3 74395.8 1728.41  15
   2   2   3 70532.2 1582.59  19
  -2  -2  -3 76835.4 1757.89   9
   2  -2   3 68263.6 1635.28   1
  -2  -2  -3 78489.4 1733.59   8
   2  -2   3 74297.5 1717.26   2
  -2  -2  -3 69851.9 1647.64  16
   2  -2   3 72856.8 1690.04   7
   2  -2   3 74812.1 1707.18  15
   2   2   3 71935.6 1652.95  16
  -2   2  -3 72310.1 1667.32  18
   2   2   3 69418.0 1514.77  13
  -2   2  -3 73044.0 1654.48  12
   2  -2   3 74250.5 1668.41   5
   2   2   3 74751.6 1732.70  10
  -2   2  -3 72025.5 1694.06   7
  -2   2  -3 69170.0 1595.03  17
  -2  -2  -3 71143.5 1704.12   7
  -2  -2  -3 70777.2 1613.85  19
   2  -2   3 76272.2 1675.05  18
  -2   2  -3 74369.4 1651.09   4
   2  -2   3 64089.8 1661.16   8
  -2  -2  -3 73038.8 1741.17  12
  -2   2  -3 67748.5 1554.81  10
  -2  -2  -3 74864.0 1714.36   3
   2  -2   3 74280.7 1642.67   4
   2   2   3 75603.6 1757.07  17
   2  -2   4 3249.80 199.758  18
   2  -2   4 3322.84 221.853   2
   2  -2   4 3141.13 188.262   4
   2  -2   4 2953.74 209.225  15
  -2   2  -4 3059.81 222.459   8
   2   2   4 2919.47 106.130  15
   2  -2   4 2851.67 200.362   1
   2   2   4 3116.20 178.233  19
  -2   2  -4 3341.99 217.903  12
  -2   2  -4 3033.14 121.382  10
  -2  -2  -4 3571.58 249.135   9
   2   2   4 3221.48 220.972  10
   2   2   4 2990.89 108.451  14
  -2   2  -4 3179.72 206.180  18
   2  -2   4 3345.33 173.406  17
   2   2   4 3468.36 249.244   4
  -2   2  -4 3161.46 193.651   4
   2  -2   4 3345.91 221.708   9
   2   2   4 3221.76 216.711   7
   2   2   4 3232.81 233.825  17
  -2   2  -4 3233.50 169.671  17
   2   2   4 3199.71 185.111  16
   2  -2   4 2814.82 217.091   8
  -2   2  -4 3048.60 171.582  16
   2   2   4 2724.98 202.256   8
  -2  -2  -4 2940.91 220.748   3
  -2   2  -4 3259.34 247.117  19
   2  -2   4 3018.93 218.701   7
  -2   2  -4 3245.46 233.399   2
   2  -2   4 3411.25 222.885  12
  -2  -2  -4 2866.16 220.360   7
   2  -2   4 3512.34 211.517   5
   2   2   4 3009.54 107.483  13
  -2   2  -4 3041.77 122.180  11
  -2  -2  -4 3433.41 238.503   8
  -2   2  -4 3305.40 248.112  14
  -2  -2  -4 3321.42 198.716  19
  -2   2  -4 2944.15 224.342   7
  -2  -2  -4 2919.18 238.733  12
  -2   2  -4 3563.17 232.538  15
   2  -2   5 33.6905 65.8315   1
   2   2   5-13.1326 54.7819  19
   2  -2   5-102.090 48.3040   2
   2  -2   5 25.4588 25.3253  17
   2   2   5-4.21493 35.1146  16
  -2   2  -5 68.1345 51.1982   8
  -2  -2  -5 79.4769 79.7379   3
   2   2   5 23.4123 12.6005  13
  -2   2  -5 22.8587 34.3171  15
   2   2   5 75.5253 50.0745  10
  -2   2  -5 50.0542 40.1578   6
  -2   2  -5 65.9967 68.9894   7
  -2   2  -5 67.1481 34.8888  16
  -2   2  -5 110.389 48.9799   4
   2   2   5 31.0824 90.0664   4
  -2  -2  -5-0.34088 78.6175   7
  -2  -2  -5-30.5698 40.1502   8
   2  -2   5 17.2797 57.9931   4
   2   2   5 18.2606 44.5391   7
   2  -2   5 46.7468 61.4003  15
  -2   2  -5 58.5463 38.8622  17
   2   2   5 8.72591 73.5613   8
  -2   2  -5 1.78596 65.4487  12
   2   2   5 19.7024 23.1088  14
  -2  -2  -5 18.9881 37.4230  19
  -2   2  -5-126.291 98.0102   2
   2  -2   5 107.492 74.9371   5
   2  -2   5 44.1367 39.9514  18
  -2   2  -5 48.8591 70.5974  13
   2  -2   5 14.2089 36.5995  12
  -2  -2  -5-26.1719 103.865  12
   2   2   6 879.052 85.8494  14
   2  -2   6 758.328 139.544   1
   2   2   6 684.730 85.4710   6
   2  -2   6 977.483 132.113   5
  -2  -2  -6 817.757 142.335   3
   2   2   6 846.173 93.6915  16
  -2  -2  -6 949.052 127.216  19
   2   2   6 1046.55 131.280  10
  -2   2  -6 1087.17 160.324  12
  -2   2  -6 844.491 87.5495   6
  -2   2  -6 870.775 136.045  13
   2  -2   6 823.711 144.464  14
   2  -2   6 840.874 86.1177  17
   2   2   6 820.866 50.1510  15
   2   2   6 898.861 122.808  19
   2  -2   6 896.691 125.483  15
   2   2   6 824.373 48.0273  15
  -2   2  -6 1090.56 159.109   2
  -2   2  -6 935.112 88.0110  16
   2   2   6 843.840 46.8834   2
  -2  -2  -6 897.108 160.711   7
   2  -2   6 933.209 121.023   4
   2   2   6 1121.55 174.112   4
  -2   2  -6 865.394 94.4428  17
  -2   2  -6 657.297 136.257   7
   2  -2   6 874.378 155.183   8
  -2   2  -6 920.452 133.032  15
   2   2   6 837.900 139.907   8
   2   2   6 810.651 56.6901  13
  -2  -2  -6 1099.26 182.565  12
   2   2   7 74030.7 1951.20   9
  -2  -2  -7 74621.1 1966.10   7
   2  -2   7 71818.5 1964.15  19
   2  -2   7 73129.7 1927.36  14
   2   2   7 73099.1 1830.81  19
   2  -2   7 70875.9 1929.44   9
   2   2   7 73919.5 1688.75  16
  -2   2  -7 73094.1 1962.06   7
  -2   2  -7 75546.3 1642.83  16
  -2   2  -7 75505.6 1904.53   2
   2  -2   7 73175.4 1906.82   1
   2   2   7 73023.4 1539.98  15
   2   2   7 72263.8 1917.11   8
  -2   2  -7 77796.4 1644.67   6
   2  -2   7 74676.8 1669.50  17
   2   2   7 69071.3 1668.14   6
  -2  -2  -7 76850.0 1948.36   3
   2   2   7 68854.6 1571.98  13
   2   2   7 73006.8 1547.41  15
  -2  -2  -7 75945.0 1983.91  12
  -2   2  -7 74690.3 1869.50  13
   2   2   7 74995.1 1546.50   2
  -2   2  -7 77442.2 1942.26  12
   2   2   7 80554.6 1967.28   4
   2   2   7 73741.2 1691.45  14
   2  -2   7 71406.7 1952.22   8
   2  -2   7 76091.9 1768.06   4
   2   2   7 69555.8 1559.45   2
   2  -2   7 71531.7 1824.68  15
  -2  -2  -8 89.0287 98.7255   7
  -2   2  -8 37.7609 28.0784   6
   2   2   8-102.993 119.325   9
  -2   2  -8 9.55379 97.3027  12
   2  -2   8 59.5170 106.234  19
   2   2   8 33.4869 29.6032  16
   2   2   8-36.9412 96.5423   8
   2   2   8 105.934 83.4862  19
   2  -2   8-32.8483 73.5292   4
   2  -2   8-107.692 100.271   9
  -2   2  -8 39.3741 21.8563  16
   2   2   8 30.4624 20.2870  13
   2  -2   8-21.3937 31.9363  17
   2   2   8 82.6246 98.5892   4
   2  -2   8 85.9580 76.1676  15
   2   2   8 8.72823 19.1191   2
   2  -2   8 83.7724 81.3258   8
   2   2   8 9.82378 16.3248  15
   2  -2   8 41.7336 82.4319  14
   2  -2   8 84.3730 111.760   1
  -2  -2  -8-47.7272 116.062   3
  -2   2  -8-49.5355 139.990   7
   2   2   8 30.6192 54.1805  14
   2   2   8-2.72618 31.0209   6
   2   2   8 6.27079 19.4154   2
  -2   2  -8 70.3530 81.6638  13
  -2  -2  -8 19.6787 118.239  12
   2  -2   9 47931.3 1497.58   1
  -2  -2  -9 49070.3 1521.00   3
  -2   2  -9 48920.1 1424.41  13
   2  -2   9 46646.4 1531.93   9
   2   2   9 50182.3 1505.05   4
  -2   2  -9 48353.6 1550.54   7
   2  -2   9 47192.1 1551.58   8
   2   2   9 48918.4 1439.81  19
  -2   2  -9 47405.8 1123.90  16
   2  -2   9 49967.5 1325.10   4
  -2  -2  -9 47534.4 1540.32   7
   2  -2   9 48975.4 1195.51  17
   2  -2   9 46524.0 1487.27  14
   2   2   9 47662.6 1137.18   2
   2  -2   9 46030.8 1538.27  19
   2  -2   9 48728.9 1390.46  15
   2   2   9 50657.3 1301.72  14
   2   2   9 47968.7 1136.87  13
   2   2   9 52923.3 1126.45   2
  -2   2  -9 51119.4 1126.70   6
   2   2   9 46812.9 1188.18  16
   2   2   9 49645.5 1530.93   8
   2   2   9 45496.3 1169.47   6
  -2   2  -9 48879.3 1519.72  12
   2   2   9 47979.4 1533.83   9
  -2  -2  -9 48969.6 1562.07  12
   2   2   9 50596.0 1109.72  15
   2   2  10 16101.1 789.321   8
   2   2  10 15379.4 715.493  19
   2   2  10 16260.4 802.297   9
   2  -2  10 15274.2 610.182   4
   2   2  10 15751.1 449.236  15
   2  -2  10 15748.6 766.741   1
   2  -2  10 15773.2 812.881   8
  -2   2 -10 15559.7 420.447   6
   2   2  10 16331.3 761.729   4
   2  -2  10 16042.1 677.893  15
  -2   2 -10 14835.6 783.560   7
   2  -2  10 14133.9 731.651  14
   2   2  10 15987.7 494.078  16
  -2   2 -10 16134.0 781.038  12
   2   2  10 17565.9 476.549   2
  -2   2 -10 16990.4 712.450  13
  -2  -2 -10 15771.6 802.278  12
   2  -2  10 14880.4 785.493  19
   2  -2  10 14977.9 781.031   9
   2   2  10 16128.1 615.205  14
  -2  -2 -10 14865.9 782.366   7
   2   2  11 5656.77 444.423   4
   2  -2  11 4967.43 456.970   9
  -2   2 -11 5449.25 456.733  12
   2   2  11 5179.14 415.560  19
  -2   2 -11 4822.03 454.108   7
   2   2  11 4909.62 449.409   9
   2  -2  11 5214.40 447.124   1
   2  -2  11 5220.54 438.992  14
   2  -2  11 5119.34 340.849   4
   2  -2  11 5322.46 375.944  15
   2  -2  11 4919.33 461.663   8
   2   2  11 5029.43 453.336   8
  -2  -2 -11 4998.69 459.544   7
   2  -2  11 5688.27 488.898  19
   2   2  11 6049.29 247.913   2
  -2   2 -11 5658.69 404.533  13
   2   2  11 5332.00 345.744  14
  -2  -2 -11 5149.40 474.292  12
   2   2  12 2307.76 238.651  14
   2  -2  12 2195.55 322.704  19
   2   2  12 2360.53 294.560  19
   2   2  12 2299.91 328.373   8
  -2   2 -12 2256.99 341.815   7
  -2   2 -12 2510.00 278.217  13
   2   2  12 2374.17 304.791   4
   2   2  12 1929.51 306.647   9
   2  -2  12 2966.48 366.990   9
   2  -2  12 2069.60 306.334   1
   2  -2  12 2453.25 266.504  15
   2  -2  12 2287.89 307.743  14
  -2  -2 -12 3000.58 380.951   7
   2  -2  12 2543.73 354.247   8
   2  -2  12 2457.89 245.255   4
  -2   2 -12 2242.31 313.910  12
  -2  -2 -12 2520.00 349.474  12
   2   2  13 11979.3 713.251  19
   2   2  13 12118.5 778.662   8
   2  -2  13 11258.4 718.754  14
  -2   2 -13 11842.4 788.042   7
   2  -2  13 11746.5 785.491   9
   2  -2  13 13457.2 848.947   8
   2  -2  13 12143.4 632.632  15
  -2   2 -13 11825.2 757.658  12
   2   2  13 11819.1 595.663  14
   2  -2  13 11460.2 735.655   1
   2   2  13 11631.0 694.560   4
   2   2  13 11324.8 771.115   9
   2  -2  13 12596.4 814.091  19
  -2  -2 -13 12287.6 798.256   7
  -2  -2 -13 11812.1 787.767  12
  -2   2 -13 13358.4 678.179  13
   2  -2  13 13038.8 601.048   4
  -2  -2 -14-112.332 142.336   7
   2  -2  14 50.7874 141.879   9
   2  -2  14-30.5187 97.3705  19
   2   2  14-40.7124 131.087   4
   2  -2  14-263.946 185.775   1
   2   2  14-27.5908 104.980  19
   2   2  14-164.985 162.954   8
   2  -2  14-208.596 170.554   8
  -2   2 -14-176.856 152.544   7
   2  -2  14 195.349 107.645   4
   2  -2  14-0.86299 109.955  14
   2   2  14 63.2612 128.353   9
  -2   2 -14 31.5207 94.7020  12
  -2  -2 -14-132.514 154.923  12
   2  -2  15 1380.28 266.641  14
   2  -2  15 2053.73 370.136   8
   2  -2  15 1900.99 325.038   1
  -2  -2 -15 1983.13 348.238   7
   2  -2  15 2011.86 356.834   9
  -2   2 -15 1678.62 333.999   7
   2   2  15 1932.90 349.973   8
  -2  -2 -15 1647.43 331.742  12
  -2   2 -15 1836.18 326.039  12
   2   2  15 2006.15 349.336   9
   2   2  15 1971.57 303.415   4
   2  -2  15 2050.57 357.746  19
   2   2  15 1573.29 286.203  19
   2   2  16 696.650 228.061   9
  -2  -2 -16 725.411 234.377   7
   2   2  16 457.130 185.954  19
   2   2  16 833.308 254.401   8
   2  -2  16 622.114 235.413   9
  -2  -2 -16 596.049 216.010  12
   2  -2  16 687.740 257.687   8
   2   2  16 694.487 191.498   4
   2  -2  16 992.908 253.497  14
  -2   2 -16 933.409 263.766   7
   2  -2  16 755.409 221.703   1
   2  -2  16 1194.01 292.569  19
   2   2  17 1517.91 295.636  19
   2   2  17 1701.00 287.637   4
   2  -2  17 2280.08 362.061  14
  -2   3  17 1339.29 301.805   8
  -2  -3  17 1284.58 255.539  15
   2   3 -17 1305.45 272.947  13
   2  -3 -17 1495.44 301.500   7
  -2   3  17 1426.90 294.467  18
  -2   3  17 1255.03 243.522   4
  -2   3  16-139.047 141.122  17
  -2  -3  16-74.3806 128.176  14
  -2   3  16-35.2380 121.710  19
  -2  -3  16 585.768 243.363  19
   2   3 -16 314.001 152.965  13
   2  -3 -16 112.031 138.473   7
   2   3 -16 173.195 159.391   7
  -2  -3  16-109.447 147.567   1
  -2   3  16 96.3381 140.376   4
  -2  -3  16-29.9946 109.786  15
  -2   3  16-88.6954 128.236   1
  -2   3  16 30.5277 100.044   9
  -2  -3  16-30.3587 193.481   8
  -2   3  16-39.9915 132.486   8
  -2   3  16 313.861 172.057  18
  -2  -3  16 146.416 190.249   9
   2  -3 -16 75.8793 110.450  12
  -2   3  15 4181.97 440.321   4
  -2  -3  15 4932.07 558.768   8
  -2  -3  15 4695.12 531.766   9
  -2   3  15 3944.04 439.672  17
  -2  -3  15 3863.92 445.909  15
  -2  -3  15 4539.39 526.910  14
  -2  -3  15 4137.40 514.386  19
  -2   3  15 4707.07 496.066   9
  -2   3  15 4032.47 473.295  18
  -2   3  15 4468.80 466.709  19
   2  -3 -15 3723.18 450.937  12
   2  -3 -15 4575.95 481.184   7
   2   3 -15 5082.68 503.714  13
   2   3 -15 5100.74 532.662   7
  -2   3  15 3777.28 448.852   1
  -2  -3  15 4080.43 461.019   1
  -2   3  15 4395.31 488.629   8
   2  -3 -14 69.5840 121.212  12
  -2   3  14-135.085 128.949  17
  -2   3  14 96.4069 145.339   9
  -2   3  14 12.0483 77.4254  10
  -2   3  14 0.88109 133.501   8
  -2   3  14 94.2029 126.277   1
  -2  -3  14-90.7680 155.180   8
  -2   3  14 59.5309 122.943   4
   2   3 -14-298.651 157.286   7
  -2   3  14 170.085 131.497  19
  -2  -3  14 77.5647 132.353  15
   2   3 -14-48.9684 104.494  13
  -2  -3  14 106.239 147.584   1
  -2   3  14 6.25747 125.064  18
  -2   3  14 48.0345 68.9134  16
  -2  -3  14-192.422 149.323  14
  -2  -3  14 156.509 166.399  19
  -2   3  14 215.121 108.395  14
   2  -3 -14 9.08628 114.866   7
  -2   3  13 2975.66 365.622   9
  -2  -3  13 2807.75 389.992   8
  -2   3  13 3197.40 308.822  15
  -2   3  13 3271.38 389.027   1
  -2  -3  13 3406.21 386.310  15
  -2  -3  13 2983.26 357.277   1
  -2   3  13 2949.39 360.902   8
   2   3 -13 3345.99 317.678   6
  -2  -3  13 3170.87 425.479  19
  -2  -3  13 3517.23 320.594  16
   2   3 -13 3409.49 387.088  13
  -2  -3  13 2999.66 387.715  14
  -2   3  13 3548.54 297.063   2
  -2   3  13 2671.96 316.618  10
  -2   3  13 3057.50 334.352  14
   2  -3 -13 2910.60 348.794   7
  -2   3  13 2913.65 350.729   4
  -2   3  13 2981.01 351.769  19
  -2   3  13 2980.77 298.398  16
   2   3 -13 3248.87 392.304   7
   2  -3 -13 2635.46 347.448  12
   2   3 -12 136.254 106.284   6
  -2  -3  12 53.9122 130.185  14
   2  -3 -12-24.4513 123.127   3
  -2   3  12-267.687 119.544  10
   2   3 -12 118.392 146.002   7
  -2   3  12-52.5111 96.7745  19
  -2   3  12-83.6194 113.331   9
  -2   3  12-35.1177 102.525   8
  -2   3  12 225.842 94.6242  16
  -2  -3  12-60.7146 120.213   1
  -2   3  12-224.825 107.846  14
   2   3 -12 22.1688 102.565  13
   2  -3 -12-17.3354 92.3214   7
  -2   3  12-89.0234 81.0613  15
  -2   3  12-74.2760 108.790   4
  -2  -3  12 59.5680 114.560  15
  -2  -3  12 140.230 107.754  19
  -2  -3  12-29.2500 73.7051  16
  -2   3  12-48.5644 30.1438   2
  -2  -3  12-254.082 173.049   8
   2  -3 -12-194.035 129.026  12
  -2  -3  11 83.1254 109.087  19
   2   3 -11 194.369 50.8252  11
   2  -3 -11-18.1872 111.461  12
  -2   3  11 73.6176 90.4816  19
   2  -3 -11 114.290 105.774   3
  -2  -3  11 194.294 146.563  14
  -2   3  11 278.602 112.731  14
  -2  -3  11 252.633 64.5671   5
   2   3 -11 172.008 99.9988   6
   2   3 -11 347.902 162.368  13
  -2   3  11 136.375 82.3310  15
   2   3 -11 322.754 158.969   7
  -2  -3  11 67.9987 91.9373  15
  -2   3  11 187.010 91.4513   2
  -2   3  11 134.880 120.107   8
  -2  -3  11 176.928 100.874  16
  -2  -3  11 312.255 154.739   8
  -2   3  11 212.892 95.9909  16
  -2  -3  11 169.280 115.671   1
   2  -3 -11 77.5146 89.5674   7
  -2   3  11 354.675 139.204   4
  -2   3  11 189.069 130.798   9
  -2  -3  10 3051.80 358.533  19
   2   3 -10 3214.98 192.405  11
  -2   3  10 3055.98 321.115   4
  -2  -3  10 2924.08 310.132   1
   2   3 -10 3617.19 364.577   7
  -2   3  10 2885.05 308.879   9
   2   3 -10 3833.93 313.212   6
  -2  -3  10 2879.48 274.576  16
  -2   3  10 2679.46 299.249   8
  -2   3  10 3143.39 308.276  19
  -2   3  10 3090.54 276.138  15
  -2   3  10 2849.36 276.217  14
  -2   3  10 3303.16 263.656   2
  -2  -3  10 3418.65 179.487   5
  -2  -3  10 3269.89 137.193   4
   2  -3 -10 2925.37 299.324   7
  -2  -3  10 2888.20 337.929  14
  -2  -3  10 3252.33 189.208  10
  -2  -3  10 2423.81 317.763   8
   2   3 -10 2941.49 328.390  13
  -2  -3  10 2946.56 326.835  15
   2  -3 -10 3118.16 318.277  12
   2  -3 -10 3293.15 321.522   3
  -2  -3   9 19.0923 26.2425  18
  -2  -3   9-18.5334 33.6775  10
  -2   3   9-38.0506 117.557   4
  -2  -3   9-118.074 140.615  14
   2   3  -9 3.83940 31.2898  10
  -2  -3   9-7.79087 29.6154   5
   2   3  -9-30.0545 95.4383   6
  -2  -3   9-48.4194 131.097  19
  -2  -3   9 0.18569 30.0882   5
  -2  -3   9-42.3558 98.8690   8
  -2   3   9-38.3387 73.0087  15
  -2  -3   9 62.1182 98.4282  15
  -2   3   9-0.46066 71.3575  19
   2  -3  -9-45.1584 83.1523   7
  -2  -3   9-34.0530 83.6214  16
  -2   3   9-23.0800 90.4375   8
  -2   3   9 8.44933 75.3541   9
  -2  -3   9-32.4508 110.766   1
  -2   3   9-63.0464 65.5586  14
   2   3  -9-23.5263 122.677  13
   2   3  -9-39.5832 43.6482  11
  -2   3   9-6.54327 64.6524   2
   2  -3  -9-19.0464 118.790   5
   2   3  -9-63.6220 95.8455   7
   2  -3  -9-101.735 110.331  12
   2  -3  -9-19.7158 106.629   3
  -2   3   8 26876.2 886.414  14
   2   3  -8 27999.9 776.361  11
  -2   3   8 27845.8 926.829  19
  -2  -3   8 27358.6 703.115   5
   2   3  -8 26503.9 768.123  10
  -2   3   8 27648.4 946.761   9
  -2  -3   8 27234.7 657.257  18
   2  -3  -8 26185.0 936.909   3
  -2  -3   8 25317.6 1024.80  19
  -2  -3   8 26484.3 763.328  10
   2   3  -8 28414.8 1026.14  13
   2   3  -8 29032.9 1024.98   7
  -2  -3   8 26117.5 916.258  16
   2  -3  -8 25985.9 994.780   5
  -2  -3   8 25623.9 988.775  15
  -2   3   8 28750.8 954.698   8
   2  -3  -8 25554.8 920.115  12
  -2   3   8 26937.9 991.249   4
  -2   3   8 28305.2 868.115   2
   2  -3  -8 26471.6 907.877   7
  -2  -3   8 26883.4 947.572   1
  -2   3   8 26546.3 1005.26  18
  -2  -3   8 27176.7 657.945   5
   2   3  -8 27458.8 932.775   6
  -2  -3   8 26293.1 1028.93  14
  -2  -3   7 12.2278 19.7090   5
   2   3  -7-14.3058 46.1014  11
   2   3  -7-21.4210 91.0557   6
  -2  -3   7 74.5505 100.950  19
   2   3  -7-10.0802 34.8287  10
  -2  -3   7-19.7060 93.9799  15
   2  -3  -7 32.2448 83.0884   3
   2  -3  -7 7.94505 63.3775   7
  -2   3   7 40.3993 65.6013   2
   2   3  -7-9.06777 91.4828  13
  -2   3   7-31.5791 68.2622   9
   2   3  -7-8.08267 90.2723   7
   2  -3  -7 20.1068 73.0496  12
  -2   3   7-41.0165 115.694  18
  -2  -3   7-16.7439 68.8487  16
  -2   3   7-59.9652 83.2216   8
  -2  -3   7 20.0854 15.6388  18
  -2  -3   7 3.09550 19.6884   5
  -2  -3   7 4.58904 74.5836  14
  -2  -3   7 8.15132 47.2801  10
   2  -3  -7 60.0039 105.266   5
  -2   3   7-8.64309 98.1933   4
  -2  -3   7-10.8399 93.5400   1
  -2   3   7 6.09539 70.7365  19
  -2  -3   6 2050.36 210.482   1
  -2   3   6 2242.80 192.314   7
  -2  -3   6 1598.18 205.072  15
   2   3  -6 2053.62 159.878  10
  -2  -3   6 1947.57 159.579  10
  -2  -3   6 1979.22 86.0021   5
  -2   3   6 2144.60 188.201   8
  -2  -3   6 1554.74 200.999  19
  -2   3   6 2084.79 230.621  18
   2  -3  -6 1975.31 175.230   7
  -2  -3   6 1867.29 85.7179  18
   2   3  -6 2333.90 230.388   7
  -2   3   6 2186.76 186.335   2
   2  -3  -6 1986.55 188.287  12
   2   3  -6 2213.92 219.971   6
  -2   3   6 1836.46 174.615  19
   2  -3  -6 2179.68 209.760   3
   2  -3  -6 2061.52 237.261   5
   2   3  -6 2216.05 166.613  11
   2   3  -6 1935.11 222.450  13
  -2   3   6 2056.04 185.540  12
  -2  -3   6 1942.66 204.417  16
  -2   3   6 1994.82 185.411   9
  -2  -3   5 3130.50 239.188   1
   2   3  -5 3196.46 276.935  13
   2  -3  -5 2423.55 177.880   7
  -2  -3   5 3042.25 201.779  10
  -2   3   5 2890.62 200.685   9
   2   3  -5 3174.50 201.201  10
   2  -3  -5 3080.50 273.968   5
   2   3  -5 2553.39 95.0638  17
  -2   3   5 2961.27 197.281   8
  -2   3   5 3233.88 205.344   7
  -2   3   5 2739.17 203.604   2
   2   3  -5 2698.10 188.624  11
   2  -3  -5 3039.24 234.354   3
   2   3  -5 3148.85 253.212   6
  -2  -3   5 3170.15 250.943  16
   2  -3  -5 3957.35 232.852  12
  -2   3   5 2880.94 200.232  12
  -2   3   4 200782. 4264.99   9
  -2  -3   4 202071. 4431.68  19
   2   3  -4 209875. 4489.75  13
   2   3  -4 203706. 4327.75  11
  -2  -3   4 204607. 4450.40  16
  -2  -3   4 202301. 4123.65   5
  -2   3   4 207331. 4353.47   2
   2  -3  -4 213676. 4503.03   5
  -2  -3   4 201993. 4337.07  10
   2   3  -4 212226. 4339.08  10
   2  -3  -4 215862. 4389.09   2
   2   3  -4 192404. 4099.40  18
   2  -3  -4 197355. 4278.43  12
   2   3  -4 191167. 4150.34  17
  -2   3   4 212417. 4255.88   8
  -2   3   4 207566. 4399.04  13
  -2   3   4 205033. 4257.78   7
   2   3  -4 214868. 4461.10   6
  -2  -3   4 209940. 4374.98   1
  -2  -3   4 207165. 4420.94   7
   2  -3  -4 210763. 4243.73   7
  -2   3   4 211847. 4373.38   3
  -2   3   4 201392. 4269.52  12
   2  -3  -4 204839. 4377.48   3
   2   3  -3 16826.0 466.642  17
   2  -3  -3 16641.0 561.944   3
  -2   3   3 16423.8 461.971  19
  -2  -3   3 16808.2 436.800   5
   2   3  -3 16699.5 561.637  11
  -2   3   3 16120.2 460.098   9
   2  -3  -3 17653.2 644.333   5
   2   3  -3 16851.8 561.884  10
  -2  -3   3 16617.0 567.616  10
  -2   3   3 16273.0 467.247   1
   2   3  -3 15296.1 409.449   4
   2   3  -3 16115.9 609.044   6
  -2  -3   3 18455.5 577.947   9
  -2   3   3 17083.0 451.918   7
   2   3  -3 17977.1 642.734  15
  -2   3   3 17080.9 555.589   3
   2   3  -3 15786.1 405.313  18
   2   3  -3 18489.5 639.789  16
   2   3  -3 15671.0 407.181   5
  -2  -3   3 17040.5 541.165   3
   2   3  -3 16947.5 621.229  13
   2   3  -3 16755.8 602.268  14
  -2   3   3 16715.7 527.745  14
  -2   3   3 17069.6 447.943   8
  -2  -3   3 16167.4 590.984  14
  -2   3   3 17410.2 568.909   2
  -2  -3   3 16698.1 558.300   1
   2  -3  -3 18229.6 579.615   2
  -2  -3   3 15990.2 573.487  19
  -2  -3   3 16777.4 573.146   7
   2  -3  -3 16220.3 477.220  12
  -2   3   3 15784.0 460.738  12
   2   3  -2 22179.3 593.526   4
   2   3  -2 24034.9 728.524  10
  -2   3   2 24869.2 688.659  14
  -2   3   2 24699.2 693.766   3
   2   3  -2 25340.0 711.565   9
  -2  -3   2 24469.0 739.071  10
  -2   3   2 23508.4 555.380   9
  -2   3   2 25839.1 754.578  15
   2   3  -2 23075.7 747.490  13
  -2   3   2 23726.0 607.280  19
  -2   3   2 22253.0 529.586   7
  -2  -3   2 22949.8 709.809  14
  -2  -3   2 25490.0 707.961   9
   2  -3  -2 24976.0 773.880  18
   2  -3  -2 22052.3 573.412   9
  -2  -3   2 23808.9 696.653   1
  -2   3   2 23940.7 573.254   1
  -2  -3   2 24335.6 693.303   7
  -2   3   2 23465.0 717.436   2
   2   3  -2 21893.9 590.019  18
   2  -3  -2 23943.6 700.524   3
   2  -3  -2 22861.7 576.404  12
   2   3  -2 23237.0 642.994  17
   2   3  -2 23740.8 768.154   6
   2   3  -2 25470.1 786.918  16
  -2  -3   2 25373.4 626.311   5
   2   3  -2 22270.0 592.527   5
   2   3  -2 25140.3 775.437  15
  -2   3   2 22952.9 555.407  12
   2  -3  -2 24244.2 773.352   5
  -2  -3   2 24161.0 685.384   3
   2   3  -2 24691.1 728.189  14
  -2  -3   2 22883.4 683.994  19
  -2   3   1 58.5950 42.8187   3
  -2  -3   1 233.795 79.2401   1
  -2   3   1 86.5712 20.1902   9
   2   3  -1 65.9158 72.8556  13
  -2   3   1 64.1568 68.5212   2
   2   3  -1 84.3138 35.9041   5
  -2  -3   1 151.364 70.2034   3
   2   3  -1 85.6175 43.8541   3
  -2  -3   1 114.642 41.5452   8
   2  -3  -1 40.3199 17.6384   9
  -2   3   1 94.3505 44.6905  14
  -2   3   1 76.2562 24.1078   1
  -2  -3   1 99.1192 65.9478  15
  -2  -3   1 55.5631 50.1894  14
   2   3  -1 84.9880 44.2346  14
   2  -3  -1 106.772 52.0532  18
   2  -3  -1 60.4431 56.7898  14
  -2  -3   1 222.609 83.4544  10
  -2   3   1 69.5018 31.5050  19
   2   3  -1 74.0184 36.6318  17
   2  -3  -1 13.1616 63.3827   3
   2  -3  -1 39.0183 20.6030  12
   2  -3  -1 120.428 40.6160  19
   2   3  -1 108.987 63.5863   9
   2   3  -1 21.3198 39.0737  16
  -2  -3   1 136.803 51.8876   9
   2   3  -1 54.0868 39.9513  15
   2   3  -1 74.2801 45.0546   4
   2  -3  -1 79.5385 74.9272   5
  -2   3   1 94.5079 55.8861  15
   2   3  -1 58.2783 63.2050   2
   2   3  -1 24.9888 91.6061   6
  -2  -3   1 60.9267 45.8909   5
  -2  -3   1 36.9442 45.1765   2
   2   3  -1 55.3838 37.0152  10
  -2   3   0 1520.47 78.8242   8
   2   3   0 1586.17 144.393  17
   2   3   0 1481.48 114.717  14
   2   3   0 1288.81 129.905   2
  -2  -3   0 1888.06 150.379   9
   2  -3   0 1745.62 147.304   3
  -2   3   0 1720.57 129.452  19
   2   3   0 1429.58 130.145   4
  -2   3   0 1438.69 84.8404   1
   2   3   0 1728.96 142.216   5
  -2  -3   0 1602.86 118.174   8
   2  -3   0 1595.72 153.728   5
   2  -3   0 1594.31 74.4469  12
  -2   3   0 1474.16 76.2867   7
   2  -3   0 1612.44 75.2358   9
   2  -3   0 1642.37 85.2143   1
   2   3   0 1687.34 148.501  15
  -2  -3   0 1645.35 153.584  15
  -2   3   0 1536.75 162.493   2
   2  -3   0 1496.97 117.821  19
   2   3   0 1513.27 162.152   6
  -2   3   0 1638.53 148.848  14
   2   3   0 1788.64 166.896  10
  -2  -3   0 1480.82 114.596  14
   2   3   0 1664.09 149.898  13
   2   3   0 1766.82 145.095   9
  -2   3   0 1506.72 149.920  17
  -2  -3   0 1819.04 146.704   2
  -2  -3   0 1642.13 145.194   3
  -2   3   0 1713.84 161.546  15
   2  -3   0 1910.43 163.372  18
  -2  -3   0 1890.97 161.887   1
  -2   3   0 1630.25 159.885  11
  -2  -3   0 1720.96 152.055  12
   2   3   0 1810.43 168.954  16
   2  -3   0 1539.22 69.7811   8
   2  -3   1 95433.3 2172.04   9
  -2  -3  -1 103848. 2364.61  12
   2  -3   1 107366. 2336.50   3
   2   3   1 110929. 2446.86  10
  -2  -3  -1 106171. 2296.60   8
   2   3   1 105989. 2263.94   8
  -2  -3  -1 99641.3 2168.70  19
   2  -3   1 100112. 2207.38   8
   2  -3   1 111858. 2392.54  18
  -2   3  -1 107939. 2415.46  16
  -2   3  -1 104608. 2223.46   7
   2   3   1 107655. 2398.09   5
  -2  -3  -1 102210. 2189.37  14
   2   3   1 108649. 2200.98  14
  -2   3  -1 107528. 2349.23  19
   2   3   1 103660. 2360.14   4
  -2  -3  -1 110745. 2380.12   3
  -2   3  -1 101872. 2335.78  17
   2   3   1 111388. 2413.46  17
   2  -3   1 99452.9 2189.90   1
   2  -3   1 102556. 2210.73  12
  -2   3  -1 103420. 2327.52   4
   2   3   1 106025. 2322.11  13
   2   3   1 111188. 2431.71  16
  -2   3  -1 114085. 2451.28  15
   2   3   1 108183. 2340.44  15
  -2  -3  -1 104451. 2321.79  15
   2   3   1 106321. 2330.93   9
  -2  -3  -1 106884. 2369.32   1
  -2   3  -1 108822. 2398.07  11
  -2   3  -1 107496. 2417.14  14
   2  -3   1 99746.5 2205.84   7
   2  -3   1 106922. 2375.47   5
  -2   3  -1 105077. 2230.97   8
  -2   3  -1 104767. 2221.35   1
   2  -3   1 103977. 2310.79  19
   2   3   1 101630. 2296.12   2
  -2   3  -1 106059. 2422.75   2
  -2  -3  -1 112408. 2390.95   9
  -2  -3  -1 106904. 2305.02   2
   2   3   2 20873.1 609.295  15
  -2  -3  -2 20938.5 607.219  15
  -2   3  -2 21644.3 653.013  11
  -2   3  -2 21334.7 651.162   5
   2  -3   2 21769.0 657.692   3
   2   3   2 23367.4 744.683  10
  -2   3  -2 21093.3 607.255   7
   2  -3   2 22182.7 673.146   5
  -2   3  -2 21483.9 614.300   8
   2   3   2 22348.5 706.749  16
  -2  -3  -2 23109.2 709.869   9
   2  -3   2 21063.0 658.890  19
  -2   3  -2 22507.8 733.776  15
  -2  -3  -2 22154.5 697.700  12
   2   3   2 20136.1 579.451   2
  -2  -3  -2 22912.0 650.630   8
  -2   3  -2 21415.7 630.450   4
  -2   3  -2 21717.4 725.064   2
  -2   3  -2 21078.3 622.056  17
   2   3   2 21917.0 700.999   4
  -2  -3  -2 21270.6 701.363  16
   2   3   2 21745.9 602.103   8
   2   3   2 23221.3 676.794  12
  -2   3  -2 22574.8 696.555  19
  -2   3  -2 21995.6 693.052  16
  -2  -3  -2 21097.6 580.538   2
   2   3   2 20798.2 648.362   9
  -2  -3  -2 21700.8 705.043   4
  -2  -3  -2 20625.3 521.809  19
   2  -3   2 22406.7 672.992  18
  -2   3  -2 19994.4 633.852  18
  -2  -3  -2 22639.8 696.720   3
  -2  -3  -2 21082.0 637.366   7
   2  -3   2 20317.0 590.635   7
  -2   3  -2 22129.5 730.291  14
   2   3   2 21306.5 718.079   5
   2   3   2 21252.0 608.397  13
  -2  -3  -2 20598.8 680.346   1
   2  -3   2 20489.1 561.893   1
   2  -3   2 21091.8 589.708  12
   2   3   2 21854.5 719.688  17
   2  -3   2 20057.7 592.804   8
  -2   3  -3 14146.2 568.821   2
   2  -3   3 13088.1 515.966  19
  -2   3  -3 13584.3 456.684  11
   2  -3   3 14354.6 476.586  17
  -2  -3  -3 14646.7 517.619   8
   2  -3   3 14893.9 507.805  18
  -2  -3  -3 13599.3 398.383  19
   2  -3   3 13448.5 447.668   1
  -2   3  -3 13676.2 484.238  18
   2   3   3 14510.6 529.965  16
  -2   3  -3 13489.4 509.114  16
  -2  -3  -3 13754.6 390.144   2
   2   3   3 14046.5 513.328   9
   2  -3   3 13354.1 478.634   8
  -2   3  -3 13942.9 499.856   8
   2   3   3 13554.9 462.736   8
  -2  -3  -3 14479.7 532.084  16
   2   3   3 13643.5 403.767   2
  -2   3  -3 14370.0 557.636  19
  -2   3  -3 13561.6 489.175   5
  -2  -3  -3 14775.9 560.567  12
   2   3   3 14051.5 370.450  19
  -2   3  -3 13785.2 488.927   7
  -2  -3  -3 13682.9 420.412  15
   2  -3   3 13990.4 549.406  15
  -2  -3  -3 13651.7 501.205   7
  -2   3  -3 14189.3 476.381   4
   2  -3   3 14695.3 508.395   5
   2   3   3 14567.9 523.323  12
   2   3   3 13468.3 429.760  15
   2   3   3 14232.8 558.229   4
  -2   3  -3 13872.1 445.296  17
   2  -3   3 14164.4 479.593  12
  -2  -3  -3 15074.4 553.299   3
   2  -3   3 13724.5 482.104   7
  -2  -3  -4 31321.1 927.821   3
  -2   3  -4 29051.1 939.390   2
  -2   3  -4 27307.1 736.641  11
   2  -3   4 30675.0 847.542  18
   2   3   4 28730.5 721.927  19
   2  -3   4 27583.8 854.273   8
   2   3   4 29194.7 935.316   4
   2  -3   4 28117.5 816.367   1
  -2   3  -4 27785.2 746.829  17
  -2   3  -4 28977.5 848.166  16
   2  -3   4 29052.8 839.097   5
  -2  -3  -4 30569.0 942.715  12
   2   3   4 28721.7 726.336  15
   2   3   4 30228.4 874.673  16
  -2  -3  -4 29280.7 883.665   7
  -2   3  -4 30267.3 821.762   4
   2   3   4 29513.6 832.755   8
   2   3   4 28635.1 692.102   2
  -2  -3  -4 30289.0 895.650   8
   2   3   4 27474.9 869.172   9
   2  -3   4 28722.2 783.655  17
  -2   3  -4 29406.0 874.487   7
   2  -3   4 29833.6 866.183  12
  -2  -3  -4 28161.3 751.197  19
   2  -3   4 30019.3 916.624  15
  -2  -3  -4 29019.8 676.760   2
   2  -3   4 29274.3 869.817   7
   2  -3   4 29341.6 810.846   4
  -2   3  -5 4111.30 243.330  16
  -2  -3  -5 3655.01 210.325  19
  -2  -3  -5 4365.50 306.289   3
   2   3   5 3746.39 140.055   2
   2  -3   5 3770.20 249.651   1
   2  -3   5 3468.18 274.768  19
   2  -3   5 3883.66 227.367   4
   2  -3   5 3749.84 197.159  17
  -2   3  -5 3837.11 155.231  11
   2   3   5 3517.72 240.963   8
  -2   3  -5 3173.42 208.121   4
  -2   3  -5 3886.34 274.814   7
  -2   3  -5 4314.22 312.013   2
   2  -3   5 3803.45 243.398   5
  -2   3  -5 3584.31 150.564  10
   2   3   5 4062.49 283.643   9
   2   3   5 4052.14 168.598  15
   2   3   5 3730.58 296.461   4
   2  -3   5 3942.92 280.737  15
   2   3   5 3756.88 160.135  13
  -2   3  -5 3722.96 151.894  10
  -2  -3  -5 3950.18 278.309   7
  -2   3  -5 3750.93 185.293  17
   2   3   5 4028.01 252.596  16
  -2   3  -5 3772.79 291.773  13
   2   3   5 3819.33 198.735  19
  -2  -3  -5 4102.61 305.844  12
   2  -3   6 2214.85 197.219   5
   2   3   6 1824.83 107.618  15
   2   3   6 2071.87 202.262   8
   2   3   6 1917.06 83.4613  14
  -2   3  -6 2227.90 242.766   2
   2  -3   6 2200.55 219.609  15
  -2  -3  -6 1751.67 163.219  19
  -2   3  -6 2029.62 172.370   6
   2   3   6 1966.44 227.564   4
   2   3   6 1590.88 202.970   9
  -2   3  -6 2057.46 137.041  17
   2  -3   6 1641.33 209.878  19
   2  -3   6 1727.01 205.612   8
  -2   3  -6 2078.39 172.562  16
   2  -3   6 1976.82 171.510   4
   2   3   6 1746.24 108.686  13
   2   3   6 1812.35 88.4572   2
   2  -3   6 2061.92 141.642  17
   2  -3   6 2175.64 211.329   1
   2   3   6 2013.16 161.076  19
  -2   3  -6 2452.06 243.200  13
  -2   3  -6 1842.53 212.642   7
  -2  -3  -6 1895.11 230.459  12
   2  -3   6 1521.34 199.723  14
   2   3   6 1883.97 174.534  16
  -2   3  -6 2270.58 216.953  12
  -2  -3  -6 2062.89 233.537   3
  -2  -3  -6 2164.98 222.972   7
  -2   3  -7 10.6439 28.5540  17
  -2  -3  -7-137.225 125.078  12
   2   3   7-13.5508 13.6963   2
  -2   3  -7 17.2084 52.6016   6
  -2  -3  -7 58.2882 100.981   3
   2   3   7-5.33328 60.4863  19
   2   3   7 5.94700 90.7363   9
  -2  -3  -7 37.9256 40.9743  19
[truncated: 1,443,382 more chars]
