# Supplementary material for: 2-Hy­droxy­benzenaminium acetate
Source: IUCrdata. 2022 Feb 3;7(Pt 2):x220112. doi: 10.1107/S2414314622001122 (PMC9462001; doi:10.1107/S2414314622001122)
Supplement: Supplementary file 2 [file x-07-x220112-Isup3.hkl]

data_I                                                                          
_shelx_title ' p1 in P 21/c'                                                    
_shelx_refln_list_code          4                                               
_shelx_F_calc_maximum       99.10                                               
_exptl_crystal_F_000       360.00                                               
_reflns_d_resolution_high  0.6529                                               
                                                                                
loop_                                                                           
 _space_group_symop_operation_xyz                                               
 'x, y, z'                                                                      
 '-x, y+1/2, -z+1/2'                                                            
 '-x, -y, -z'                                                                   
 'x, -y-1/2, z-1/2'                                                             
                                                                                
_cell_length_a     9.9150                                                       
_cell_length_b     7.2523                                                       
_cell_length_c    11.9573                                                       
_cell_angle_alpha  90.000                                                       
_cell_angle_beta   98.558                                                       
_cell_angle_gamma  90.000                                                       
                                                                                
_shelx_F_squared_multiplier     1.000                                           
                                                                                
loop_                                                                           
 _refln_index_h                                                                 
 _refln_index_k                                                                 
 _refln_index_l                                                                 
 _refln_F_squared_calc                                                          
 _refln_F_squared_meas                                                          
 _refln_F_squared_sigma                                                         
 _refln_observed_status                                                         
   2   0   0        571.80        585.89         3.40 o                         
   3   0   0       9819.99       9347.19        66.69 o                         
   4   0   0       5570.64       5574.31        29.26 o                         
   5   0   0       1801.12       1867.07        12.16 o                         
   6   0   0        146.63        136.25         1.59 o                         
   7   0   0         83.56        109.29         1.47 o                         
   8   0   0       1529.92       1520.66        12.35 o                         
   9   0   0        407.84        429.47         4.09 o                         
  10   0   0        852.17        861.92         6.93 o                         
  12   0   0         24.07         31.78         1.17 o                         
  13   0   0         23.00         27.15         1.18 o                         
  14   0   0         15.42         18.60         1.59 o                         
   1   1   0       1339.67       1256.86         7.09 o                         
   2   1   0       3648.01       3835.05        15.32 o                         
   3   1   0        434.70        473.11         2.79 o                         
   4   1   0         48.14         45.36         0.41 o                         
   5   1   0        553.98        656.92         3.89 o                         
   6   1   0         12.38          8.69         0.27 o                         
   7   1   0          3.74          4.61         0.21 o                         
   8   1   0        443.30        439.13         2.10 o                         
   9   1   0        682.91        652.58         3.58 o                         
  10   1   0         18.83         16.86         0.55 o                         
  11   1   0          0.26          0.06         0.27 o                         
  12   1   0          2.47          2.21         0.32 o                         
  13   1   0          0.33         -0.35         0.35 o                         
  14   1   0         17.67         18.58         1.03 o                         
   0   2   0        938.81       1043.16         8.83 o                         
   1   2   0         71.11         81.01         0.66 o                         
   2   2   0          0.59          0.84         0.10 o                         
   3   2   0        122.71        154.46         0.92 o                         
   4   2   0        181.01        191.81         1.22 o                         
   5   2   0        219.36        213.66         1.23 o                         
   6   2   0        432.01        442.86         2.53 o                         
   7   2   0          3.10          1.59         0.17 o                         
   8   2   0        120.44        123.88         1.10 o                         
   9   2   0         95.70         94.65         1.25 o                         
  10   2   0         18.45         16.17         0.53 o                         
  11   2   0         24.98         24.31         0.77 o                         
  12   2   0          0.56          0.55         0.33 o                         
  13   2   0         36.48         38.74         1.18 o                         
  14   2   0          3.57          3.83         0.60 o                         
   1   3   0         34.25         22.64         0.30 o                         
   2   3   0         12.56         22.02         0.27 o                         
   3   3   0       1151.58       1252.01         7.13 o                         
   4   3   0        571.20        630.51         3.24 o                         
   5   3   0         70.13         71.93         0.78 o                         
   6   3   0         78.13        103.82         1.23 o                         
   7   3   0        188.71        181.69         1.52 o                         
   8   3   0        276.04        274.13         2.22 o                         
   9   3   0         21.90         20.52         0.55 o                         
  10   3   0         58.48         56.68         1.10 o                         
  11   3   0        106.77        115.66         1.72 o                         
  12   3   0         45.73         51.25         1.34 o                         
  13   3   0         62.74         66.84         1.61 o                         
  14   3   0         61.81         55.17         2.39 o                         
   0   4   0        254.24        295.90         2.13 o                         
   1   4   0         23.14         25.03         0.37 o                         
   2   4   0        180.18        185.62         1.27 o                         
   3   4   0          3.36          5.17         0.19 o                         
   4   4   0         54.97         63.29         0.77 o                         
   5   4   0         29.82         26.90         0.56 o                         
   6   4   0         92.01        114.73         1.30 o                         
   7   4   0          0.57          1.05         0.28 o                         
   8   4   0         15.33         10.03         0.47 o                         
   9   4   0         10.26         10.90         0.48 o                         
  10   4   0         47.56         46.24         1.02 o                         
  11   4   0          0.36         -0.03         0.39 o                         
  12   4   0          9.18          7.82         0.59 o                         
  13   4   0          0.90          0.59         0.44 o                         
   1   5   0        297.91        288.84         1.88 o                         
   2   5   0        191.26        164.77         1.28 o                         
   3   5   0         53.65         63.92         0.68 o                         
   4   5   0          0.89          0.28         0.17 o                         
   5   5   0         38.63         37.03         0.69 o                         
   6   5   0          6.54          3.32         0.30 o                         
   7   5   0         58.11         41.13         0.92 o                         
   8   5   0         39.63         39.39         0.97 o                         
   9   5   0         24.14         19.75         0.73 o                         
  10   5   0         39.08         36.37         1.23 o                         
  11   5   0         67.47         68.32         1.68 o                         
  12   5   0          8.93          8.09         0.74 o                         
  13   5   0          0.29         -0.70         0.91 o                         
   0   6   0         61.57         60.44         0.92 o                         
   1   6   0         16.50         16.43         0.38 o                         
   2   6   0        162.49        172.54         1.37 o                         
   3   6   0        286.51        279.40         1.97 o                         
   4   6   0        101.91        102.48         1.30 o                         
   5   6   0          4.60          3.19         0.34 o                         
   6   6   0        330.02        313.66         3.21 o                         
   7   6   0        100.52         96.64         1.68 o                         
   8   6   0         44.77         41.30         1.10 o                         
   9   6   0         41.91         44.16         1.22 o                         
  10   6   0          0.85          0.06         0.43 o                         
  11   6   0         25.62         25.59         1.16 o                         
  12   6   0         58.47         55.23         2.93 o                         
   1   7   0        663.65        667.71         4.34 o                         
   2   7   0        190.06        199.02         1.94 o                         
   3   7   0         52.47         46.53         1.14 o                         
   4   7   0         19.98         16.69         0.75 o                         
   5   7   0        164.34        166.90         2.38 o                         
   6   7   0          2.29          2.92         0.42 o                         
   7   7   0        134.19        141.20         2.24 o                         
   8   7   0         44.94         42.39         1.23 o                         
   9   7   0        273.23        290.58         4.66 o                         
  10   7   0        157.66        176.90         3.29 o                         
  11   7   0        103.92        110.91         3.85 o                         
   0   8   0        570.47        595.74         9.30 o                         
   1   8   0         31.45         30.69         0.88 o                         
   2   8   0         95.95         94.07         1.64 o                         
   3   8   0          0.86          0.96         0.39 o                         
   4   8   0         10.27          8.98         0.61 o                         
   5   8   0          6.94          5.86         0.54 o                         
   6   8   0         75.80         79.51         1.66 o                         
   7   8   0         49.53         48.06         1.45 o                         
   8   8   0         98.52        103.57         2.30 o                         
   9   8   0         69.25         70.92         2.45 o                         
  10   8   0         11.52          9.87         1.69 o                         
   1   9   0         26.33         21.73         0.87 o                         
   2   9   0         18.96         18.88         0.91 o                         
   3   9   0         28.06         26.92         1.12 o                         
   4   9   0         11.95         10.04         0.84 o                         
   5   9   0         32.81         35.18         1.36 o                         
   6   9   0          2.17          0.45         0.42 o                         
   7   9   0         21.87         21.87         1.17 o                         
   8   9   0          7.53          2.85         1.27 o                         
   0  10   0          7.24          6.43         0.89 o                         
   1  10   0          4.00          3.97         0.72 o                         
   2  10   0          0.70          0.72         0.60 o                         
   3  10   0         31.39         31.16         1.45 o                         
   4  10   0         47.50         46.46         1.77 o                         
   5  10   0          1.51          0.71         1.41 o                         
   6  10   0         36.39         34.31         3.62 o                         
   1  11   0        109.57        102.76         9.22 o                         
 -14   1   1         41.50         37.29         1.24 o                         
 -13   1   1         18.40         18.07         0.73 o                         
 -12   1   1         22.77         22.45         0.75 o                         
 -11   1   1        100.91         93.94         1.40 o                         
 -10   1   1        161.11        154.64         1.74 o                         
  -9   1   1        187.24        186.02         1.71 o                         
  -8   1   1        116.70        106.43         1.22 o                         
  -7   1   1        316.47        311.96         1.95 o                         
  -6   1   1         71.25         76.82         0.78 o                         
  -5   1   1         44.04         43.81         0.42 o                         
  -4   1   1       1453.85       1498.85         7.81 o                         
  -3   1   1          8.07         13.69         0.20 o                         
  -2   1   1       2088.51       2052.99        10.62 o                         
  -1   1   1        471.68        490.35         2.81 o                         
   0   1   1        287.87        284.88         2.40 o                         
   1   1   1         69.18         52.74         0.42 o                         
   2   1   1        336.72        296.00         1.57 o                         
   3   1   1         90.84         87.06         0.55 o                         
   4   1   1        231.40        230.67         1.14 o                         
   5   1   1         17.47         17.64         0.28 o                         
   6   1   1          1.04          1.40         0.14 o                         
   7   1   1         28.83         27.04         0.49 o                         
   8   1   1        253.10        227.78         1.73 o                         
   9   1   1         15.38         15.90         0.51 o                         
  10   1   1          1.63          1.45         0.26 o                         
  11   1   1         29.74         26.91         0.71 o                         
  12   1   1          0.00         -0.28         0.28 o                         
  13   1   1          4.64          3.86         0.45 o                         
  14   1   1         17.60         17.94         1.11 o                         
 -14   2   1          0.61          0.51         0.42 o                         
 -13   2   1         13.33         14.04         0.74 o                         
 -12   2   1        114.53        120.97         1.89 o                         
 -11   2   1         34.21         31.51         0.87 o                         
 -10   2   1         43.48         41.89         0.90 o                         
  -9   2   1         13.79         15.37         0.48 o                         
  -8   2   1        109.86        101.83         1.01 o                         
  -7   2   1        127.23        123.15         1.05 o                         
  -6   2   1         42.77         50.81         0.63 o                         
  -5   2   1          6.94          2.38         0.15 o                         
  -4   2   1        451.45        452.28         3.37 o                         
  -3   2   1        440.63        402.07         2.62 o                         
  -2   2   1         29.39         45.06         0.50 o                         
  -1   2   1       1616.31       1520.79         7.77 o                         
   0   2   1       1028.29       1041.51         5.05 o                         
   1   2   1        486.63        455.24         2.21 o                         
   2   2   1        534.98        557.87         2.63 o                         
   3   2   1         61.11         67.56         0.51 o                         
   4   2   1        161.02        164.70         1.07 o                         
   5   2   1        394.77        428.48         2.82 o                         
   6   2   1          8.86          8.15         0.27 o                         
   7   2   1        208.89        187.02         1.33 o                         
   8   2   1         11.03          7.85         0.30 o                         
   9   2   1         21.25         16.66         0.51 o                         
  10   2   1          9.10          9.13         0.43 o                         
  11   2   1          3.75          2.70         0.34 o                         
  12   2   1         12.77         12.34         0.63 o                         
  13   2   1         13.38         12.22         0.71 o                         
  14   2   1          9.59          7.85         0.85 o                         
 -14   3   1          1.45          1.40         0.75 o                         
 -13   3   1         24.29         25.24         1.04 o                         
 -12   3   1         13.43         14.77         0.73 o                         
 -11   3   1          8.71          8.71         0.52 o                         
 -10   3   1          5.83          4.34         0.40 o                         
  -9   3   1         29.99         30.87         0.79 o                         
  -8   3   1        161.04        145.83         1.38 o                         
  -7   3   1          0.44          1.81         0.18 o                         
  -6   3   1         50.98         57.87         0.87 o                         
  -5   3   1         42.40         51.71         0.72 o                         
  -4   3   1        593.41        600.05         3.86 o                         
  -3   3   1          0.42          0.40         0.11 o                         
  -2   3   1          0.01          1.05         0.09 o                         
  -1   3   1         25.46         20.63         0.29 o                         
   0   3   1        339.49        352.09         2.14 o                         
   1   3   1          0.01          0.24         0.08 o                         
   2   3   1       1401.02       1452.28         6.95 o                         
   3   3   1          0.56          0.13         0.09 o                         
   4   3   1         72.82         77.93         0.70 o                         
   5   3   1        104.11         87.18         0.72 o                         
   6   3   1        650.41        628.73         3.21 o                         
   7   3   1          5.26          3.75         0.21 o                         
   8   3   1          3.60          2.31         0.25 o                         
   9   3   1         58.89         62.96         0.92 o                         
  10   3   1        217.34        219.80         2.22 o                         
  11   3   1         67.07         70.98         1.41 o                         
  12   3   1         76.37         82.94         1.65 o                         
  13   3   1          1.00          0.20         0.39 o                         
  14   3   1         41.78         41.26         2.20 o                         
 -14   4   1          7.61          3.14         1.21 o                         
 -13   4   1          2.48          2.62         0.51 o                         
 -12   4   1          2.62          2.99         0.46 o                         
 -11   4   1         32.47         31.75         0.90 o                         
 -10   4   1         10.56          9.31         0.50 o                         
  -9   4   1          0.71          0.33         0.25 o                         
  -8   4   1        187.01        178.64         1.92 o                         
  -7   4   1        591.75        594.81         4.12 o                         
  -6   4   1         59.39         42.53         0.83 o                         
  -5   4   1        242.49        241.26         1.80 o                         
  -4   4   1        700.61        701.07         4.18 o                         
  -3   4   1       1253.37       1345.46         7.59 o                         
  -2   4   1         38.26         33.98         0.47 o                         
  -1   4   1        599.83        603.50         2.93 o                         
   0   4   1        519.77        521.45         2.74 o                         
   1   4   1       2798.61       2952.34        15.07 o                         
   2   4   1         98.65        102.92         0.74 o                         
   3   4   1        325.93        349.57         1.93 o                         
   4   4   1        136.18        129.54         1.10 o                         
   5   4   1        518.58        539.55         3.03 o                         
   6   4   1        246.11        234.59         1.96 o                         
   7   4   1         16.63          9.13         0.42 o                         
   8   4   1         12.27         12.92         0.50 o                         
   9   4   1        177.30        184.94         2.13 o                         
  10   4   1        198.83        206.42         2.51 o                         
  11   4   1         93.84         96.65         1.74 o                         
  12   4   1         24.11         23.29         0.94 o                         
  13   4   1         17.56         12.41         1.04 o                         
 -13   5   1         24.40         19.66         1.79 o                         
 -12   5   1          0.01         -0.28         0.55 o                         
 -11   5   1          8.49          7.15         0.64 o                         
 -10   5   1         45.78         41.37         1.14 o                         
  -9   5   1          0.87          0.78         0.30 o                         
  -8   5   1         34.94         26.86         0.77 o                         
  -7   5   1         61.93         49.87         1.04 o                         
  -6   5   1          4.70          2.68         0.36 o                         
  -5   5   1         53.27         56.37         0.89 o                         
  -4   5   1        104.00         94.83         1.36 o                         
  -3   5   1          3.50          3.17         0.21 o                         
  -2   5   1         28.64         17.17         0.39 o                         
  -1   5   1        340.70        362.90         2.27 o                         
   0   5   1        167.15        158.97         1.22 o                         
   1   5   1         15.24         13.73         0.30 o                         
   2   5   1         51.92         65.40         0.71 o                         
   3   5   1        384.01        382.49         2.64 o                         
   4   5   1        269.00        261.68         2.10 o                         
   5   5   1         91.98        102.68         1.16 o                         
   6   5   1          0.61          2.44         0.28 o                         
   7   5   1         27.57         27.39         0.73 o                         
   8   5   1         85.66         84.04         1.30 o                         
   9   5   1          1.09          0.78         0.28 o                         
  10   5   1         46.35         43.45         1.33 o                         
  11   5   1          0.02         -0.12         0.44 o                         
  12   5   1         19.90         20.18         1.00 o                         
 -12   6   1         19.13         18.71         2.01 o                         
 -11   6   1         56.45         64.86         1.90 o                         
 -10   6   1         19.50         21.29         1.11 o                         
  -9   6   1          0.23          0.27         0.36 o                         
  -8   6   1         39.77         42.86         1.13 o                         
  -7   6   1          0.40         -0.18         0.31 o                         
  -6   6   1         33.11         34.37         0.97 o                         
  -5   6   1         59.53         60.74         1.21 o                         
  -4   6   1          7.82          6.59         0.42 o                         
  -3   6   1         24.26         23.16         0.51 o                         
  -2   6   1        388.72        370.92         2.45 o                         
  -1   6   1        200.58        194.67         1.65 o                         
   0   6   1        140.00        131.62         1.33 o                         
   1   6   1        289.74        290.68         2.01 o                         
   2   6   1        556.70        539.93         3.19 o                         
   3   6   1         57.45         54.49         0.77 o                         
   4   6   1         60.75         61.37         0.87 o                         
   5   6   1        198.77        179.68         2.07 o                         
   6   6   1         47.24         43.64         1.02 o                         
   7   6   1         92.05        106.88         1.66 o                         
   8   6   1         26.87         26.36         0.84 o                         
   9   6   1         18.20         15.23         0.76 o                         
  10   6   1          0.54          0.78         0.45 o                         
  11   6   1          2.79          3.73         0.56 o                         
  12   6   1          0.08          0.01         3.25 o                         
 -11   7   1         78.19         81.81         3.34 o                         
 -10   7   1         15.56         18.63         1.16 o                         
  -9   7   1         27.40         30.25         1.30 o                         
  -8   7   1         15.61         15.41         0.82 o                         
  -7   7   1        139.26        142.52         2.20 o                         
  -6   7   1          8.36          8.13         0.56 o                         
  -5   7   1         36.10         34.51         0.97 o                         
  -4   7   1          8.88          6.77         0.50 o                         
  -3   7   1         22.69         20.36         0.77 o                         
  -2   7   1        576.99        584.73         4.67 o                         
  -1   7   1         15.20         14.01         0.58 o                         
   0   7   1        374.82        373.82         3.53 o                         
   1   7   1          2.73          2.77         0.27 o                         
   2   7   1        417.00        428.77         3.45 o                         
   3   7   1        203.97        207.43         2.14 o                         
   4   7   1         93.40         93.44         1.52 o                         
   5   7   1          0.43         -0.33         0.33 o                         
   6   7   1        250.71        274.32         2.96 o                         
   7   7   1        187.38        192.87         2.49 o                         
   8   7   1         26.57         27.10         1.06 o                         
   9   7   1         21.02         21.12         0.98 o                         
  10   7   1        176.19        189.47         3.60 o                         
  11   7   1          0.16         -1.18         1.39 o                         
 -10   8   1         15.29         14.99         2.52 o                         
  -9   8   1         75.48         80.16         2.28 o                         
  -8   8   1         31.27         26.86         1.18 o                         
  -7   8   1          1.69          0.51         0.75 o                         
  -6   8   1          0.93          1.06         0.46 o                         
  -5   8   1          3.81          4.20         0.51 o                         
  -4   8   1          1.36          0.77         0.37 o                         
  -3   8   1         16.23         12.44         0.67 o                         
  -2   8   1          0.01         -0.10         0.35 o                         
  -1   8   1         13.80         12.06         0.63 o                         
   0   8   1         51.16         53.41         1.16 o                         
   1   8   1        138.03        143.86         1.83 o                         
   2   8   1        118.08        119.50         1.80 o                         
   3   8   1          0.76         -0.02         0.37 o                         
   4   8   1         20.91         20.55         0.87 o                         
   5   8   1          4.46          4.01         0.49 o                         
   6   8   1         11.35         10.88         0.66 o                         
   7   8   1        114.98        119.31         2.28 o                         
   8   8   1          8.23          8.55         0.77 o                         
   9   8   1         30.75         33.32         1.87 o                         
  10   8   1          0.03         -1.77         1.77 o                         
  -8   9   1         74.79         70.59         3.57 o                         
  -7   9   1         29.54         28.50         1.38 o                         
  -6   9   1          3.12          1.66         0.45 o                         
  -5   9   1        110.36        122.71         2.59 o                         
  -4   9   1          0.01         -0.42         0.73 o                         
  -3   9   1          2.85          1.49         0.50 o                         
  -2   9   1         34.67         33.73         1.19 o                         
  -1   9   1          0.51         -0.33         0.37 o                         
   0   9   1         73.09         72.21         1.56 o                         
   1   9   1         31.56         29.38         1.11 o                         
   2   9   1          0.16         -0.49         0.49 o                         
   3   9   1          0.20         -0.29         0.38 o                         
   4   9   1         16.96         16.89         0.89 o                         
   5   9   1          8.00          8.19         0.77 o                         
   6   9   1         13.93         14.69         1.01 o                         
   7   9   1          1.22         -0.41         0.72 o                         
   8   9   1         31.63         33.87         2.79 o                         
  -6  10   1          1.67          2.11         2.30 o                         
  -5  10   1         19.57         17.50         1.25 o                         
  -4  10   1         13.46         13.96         1.05 o                         
  -3  10   1          4.69          4.93         0.67 o                         
  -2  10   1         10.68          9.93         0.86 o                         
  -1  10   1        101.01        102.93         2.64 o                         
   0  10   1          0.09         -0.42         0.42 o                         
   1  10   1         26.50         24.64         1.17 o                         
   2  10   1          3.02          2.29         0.59 o                         
   3  10   1         10.25          7.76         1.03 o                         
   4  10   1          9.07          9.23         1.13 o                         
   5  10   1          0.02         -1.11         1.76 o                         
  -2  11   1          0.66          2.19         2.48 o                         
   0  11   1         42.29         43.51         5.92 o                         
 -15   0   2         33.40         26.65         3.30 o                         
 -14   0   2         51.64         51.11         1.92 o                         
 -13   0   2          0.04          0.34         0.56 o                         
 -12   0   2          5.37          4.40         0.87 o                         
 -11   0   2          0.06         -0.43         0.43 o                         
 -10   0   2         44.36         39.58         1.18 o                         
  -9   0   2       1108.07       1091.23         8.00 o                         
  -8   0   2         15.05         10.15         0.53 o                         
  -7   0   2          6.02          5.97         0.44 o                         
  -6   0   2        680.35        750.49         7.09 o                         
  -5   0   2        172.61        188.89         1.76 o                         
  -4   0   2         33.84         24.19         0.46 o                         
  -3   0   2        147.49        143.53         1.19 o                         
  -2   0   2       5208.56       5225.82        30.51 o                         
  -1   0   2        205.69        230.12         2.13 o                         
   0   0   2        433.65        411.60         5.80 o                         
   1   0   2        101.63        108.14         0.86 o                         
   2   0   2       4320.90       4424.59        29.64 o                         
   3   0   2       2582.97       2829.14        18.15 o                         
   4   0   2        726.06        923.06         6.95 o                         
   5   0   2       1699.09       1790.67        11.38 o                         
   6   0   2       1832.83       1911.97        12.28 o                         
   7   0   2       1317.20       1341.07         8.54 o                         
   8   0   2       1067.70       1017.54         6.84 o                         
   9   0   2         56.07         57.33         1.31 o                         
  10   0   2        109.00        120.68         1.96 o                         
  11   0   2          0.44         -0.07         0.38 o                         
  12   0   2          7.37          5.78         0.57 o                         
  13   0   2         73.55         72.55         2.18 o                         
  14   0   2         18.75         17.17         2.20 o                         
 -15   1   2          8.91          4.19         1.54 o                         
 -14   1   2         23.43         23.66         1.01 o                         
 -13   1   2         35.73         34.81         1.07 o                         
 -12   1   2         85.82         92.01         1.53 o                         
 -11   1   2        250.48        259.03         2.50 o                         
 -10   1   2        223.35        220.34         2.15 o                         
  -9   1   2        127.89        129.35         1.45 o                         
  -8   1   2         29.87         29.32         0.62 o                         
  -7   1   2          8.58          5.61         0.28 o                         
  -6   1   2         26.73         25.49         0.50 o                         
  -5   1   2         31.11         37.19         0.44 o                         
  -4   1   2        402.94        454.83         2.94 o                         
  -3   1   2          2.98          0.97         0.09 o                         
  -2   1   2        657.04        633.81         2.97 o                         
  -1   1   2       6529.96       6217.09        34.01 o                         
   0   1   2       6375.99       6026.06        26.93 o                         
   1   1   2       2682.56       2637.16        11.12 o                         
   2   1   2       3208.04       3176.12        14.63 o                         
   3   1   2        353.99        387.64         2.06 o                         
   4   1   2        433.72        470.44         2.71 o                         
   5   1   2        639.64        649.82         3.38 o                         
   6   1   2        196.57        225.17         1.33 o                         
   7   1   2        357.05        316.92         1.71 o                         
   8   1   2        143.56        146.91         1.27 o                         
   9   1   2        685.81        688.56         3.91 o                         
  10   1   2          2.78          1.98         0.27 o                         
  11   1   2          0.45          0.26         0.25 o                         
  12   1   2         60.09         58.69         1.14 o                         
  13   1   2         11.25         12.93         0.77 o                         
  14   1   2          7.04          5.69         0.69 o                         
 -14   2   2          6.11          6.88         0.63 o                         
 -13   2   2         49.65         53.58         1.37 o                         
 -12   2   2        115.42        112.82         1.78 o                         
 -11   2   2         61.35         61.44         1.23 o                         
 -10   2   2         36.08         37.46         0.89 o                         
  -9   2   2          6.58          3.59         0.33 o                         
  -8   2   2         21.63         20.37         0.45 o                         
  -7   2   2        255.55        232.75         1.59 o                         
  -6   2   2         81.13         66.05         0.72 o                         
  -5   2   2        708.97        740.74         6.14 o                         
  -4   2   2         22.40         30.15         0.40 o                         
  -3   2   2       1558.47       1640.42        10.17 o                         
  -2   2   2       7228.38       7200.99        39.12 o                         
  -1   2   2         40.17         60.28         0.56 o                         
   0   2   2          1.44          0.25         0.08 o                         
   1   2   2       1927.49       1944.54         9.16 o                         
   2   2   2        746.18        751.07         3.55 o                         
   3   2   2        480.43        501.20         2.66 o                         
   4   2   2        562.39        636.20         3.65 o                         
   5   2   2         55.51         80.75         0.75 o                         
   6   2   2        817.83        834.06         4.14 o                         
   7   2   2        244.55        249.01         1.53 o                         
   8   2   2          0.04         -0.04         0.17 o                         
   9   2   2         53.34         48.93         0.86 o                         
  10   2   2         95.45         92.81         1.26 o                         
  11   2   2         13.98         11.83         0.61 o                         
  12   2   2        128.70        135.71         2.11 o                         
  13   2   2          0.23         -0.07         0.39 o                         
  14   2   2         52.96         51.93         2.03 o                         
 -14   3   2          1.73          1.21         0.68 o                         
 -13   3   2         18.49         18.49         0.89 o                         
 -12   3   2         41.99         41.16         1.06 o                         
 -11   3   2          4.11          2.80         0.37 o                         
 -10   3   2         70.79         78.79         1.50 o                         
  -9   3   2         54.78         45.49         0.81 o                         
  -8   3   2          7.64          1.70         0.19 o                         
  -7   3   2         58.08         63.86         0.84 o                         
  -6   3   2        246.46        255.09         2.05 o                         
  -5   3   2        463.44        472.76         3.20 o                         
  -4   3   2        113.08        109.20         1.15 o                         
  -3   3   2        401.47        451.81         3.67 o                         
  -2   3   2        312.71        326.16         2.24 o                         
  -1   3   2       1440.96       1470.14         8.82 o                         
   0   3   2         79.40         64.67         0.56 o                         
   1   3   2        568.43        664.64         3.06 o                         
   2   3   2        285.04        295.04         1.50 o                         
   3   3   2        578.25        617.62         3.31 o                         
   4   3   2         97.03        116.53         0.90 o                         
   5   3   2        187.12        205.79         1.36 o                         
   6   3   2          9.79          6.72         0.24 o                         
   7   3   2        136.34        145.04         1.40 o                         
   8   3   2          2.14          1.58         0.20 o                         
   9   3   2         41.82         34.79         0.76 o                         
  10   3   2         73.75         77.44         1.41 o                         
  11   3   2          1.64          0.53         0.32 o                         
  12   3   2          0.69          0.52         0.37 o                         
  13   3   2          1.34          0.91         0.42 o                         
  14   3   2          0.26         -2.67         2.67 o                         
 -14   4   2          4.79          4.03         1.65 o                         
 -13   4   2          0.31          0.06         0.69 o                         
 -12   4   2         13.68         12.53         0.74 o                         
 -11   4   2         12.07         11.70         0.60 o                         
 -10   4   2          0.09         -0.32         0.32 o                         
  -9   4   2         34.71         30.52         0.75 o                         
  -8   4   2          0.49          1.68         0.29 o                         
  -7   4   2          9.77          3.83         0.27 o                         
  -6   4   2          1.37          2.49         0.23 o                         
  -5   4   2         28.72         33.99         0.63 o                         
  -4   4   2        248.53        239.50         2.13 o                         
  -3   4   2          5.70         12.29         0.29 o                         
  -2   4   2         10.64         13.51         0.31 o                         
  -1   4   2         12.33         14.63         0.33 o                         
   0   4   2          0.42          0.12         0.10 o                         
   1   4   2        187.25        217.67         1.25 o                         
   2   4   2        179.87        173.98         1.16 o                         
   3   4   2          5.32          3.55         0.18 o                         
   4   4   2          5.76          4.82         0.21 o                         
   5   4   2          7.47          9.80         0.25 o                         
   6   4   2         81.92         77.20         0.78 o                         
   7   4   2          0.28          0.29         0.18 o                         
   8   4   2         55.81         56.17         0.95 o                         
   9   4   2         15.96         15.17         0.61 o                         
  10   4   2          0.15          0.53         0.34 o                         
  11   4   2          0.14          0.87         0.34 o                         
  12   4   2         60.52         67.46         1.66 o                         
  13   4   2          0.24          0.76         1.36 o                         
 -13   5   2         27.19         22.90         2.01 o                         
 -12   5   2        272.53        301.06         4.26 o                         
 -11   5   2         29.53         29.43         1.14 o                         
 -10   5   2         14.25         13.97         0.71 o                         
  -9   5   2         12.35         10.03         0.51 o                         
  -8   5   2         50.25         57.11         1.12 o                         
  -7   5   2         82.45         90.02         1.36 o                         
  -6   5   2          0.01          0.39         0.21 o                         
  -5   5   2         19.41         16.05         0.41 o                         
  -4   5   2        119.62        126.36         1.48 o                         
  -3   5   2       1076.57       1055.32         5.89 o                         
  -2   5   2        113.00        117.98         1.09 o                         
  -1   5   2          7.99         12.95         0.34 o                         
   0   5   2        203.69        210.76         1.87 o                         
   1   5   2        196.48        199.27         1.51 o                         
   2   5   2         71.82         66.10         0.71 o                         
   3   5   2        107.79        111.69         1.04 o                         
   4   5   2         55.83         60.03         0.73 o                         
   5   5   2        831.34        801.99         4.80 o                         
   6   5   2          0.02          0.18         0.27 o                         
   7   5   2        337.82        322.89         2.85 o                         
   8   5   2         38.20         39.27         0.88 o                         
   9   5   2         46.91         49.38         1.11 o                         
  10   5   2          0.29          0.04         0.35 o                         
  11   5   2         25.96         30.99         1.19 o                         
  12   5   2         23.60         20.69         1.33 o                         
 -12   6   2         63.30         65.55         3.34 o                         
 -11   6   2        326.91        355.24         4.68 o                         
 -10   6   2         24.57         21.31         1.09 o                         
  -9   6   2         15.93         14.85         0.76 o                         
  -8   6   2         55.24         52.76         1.31 o                         
  -7   6   2         79.66         77.81         1.41 o                         
  -6   6   2        181.62        177.93         2.19 o                         
  -5   6   2          3.74          2.94         0.38 o                         
  -4   6   2         62.05         64.97         1.13 o                         
  -3   6   2       1041.14       1021.33         6.19 o                         
  -2   6   2        581.30        588.70         4.41 o                         
  -1   6   2        197.27        184.36         1.80 o                         
   0   6   2        296.75        265.18         2.21 o                         
   1   6   2        226.03        221.13         1.67 o                         
   2   6   2          2.63          1.45         0.15 o                         
   3   6   2         32.62         30.59         0.60 o                         
   4   6   2          3.33          4.76         0.30 o                         
   5   6   2         46.50         46.10         0.90 o                         
   6   6   2        309.23        291.49         2.65 o                         
   7   6   2        120.56        122.30         1.79 o                         
   8   6   2          0.08          0.28         0.38 o                         
   9   6   2         11.99         11.25         0.66 o                         
  10   6   2         37.59         38.69         1.32 o                         
  11   6   2          6.02          6.17         0.69 o                         
 -11   7   2         33.24         31.30         2.65 o                         
 -10   7   2          7.38          5.83         0.81 o                         
  -9   7   2          0.01         -0.52         0.52 o                         
  -8   7   2         21.83         22.45         0.98 o                         
  -7   7   2          1.66          0.99         0.44 o                         
  -6   7   2        173.38        174.72         2.36 o                         
  -5   7   2         85.34         81.79         1.54 o                         
  -4   7   2          0.60          0.34         0.30 o                         
  -3   7   2        585.11        568.98         5.16 o                         
  -2   7   2          0.68          0.89         0.29 o                         
  -1   7   2          3.97          3.73         0.34 o                         
   0   7   2         11.31          9.98         0.46 o                         
   1   7   2          1.63          1.93         0.30 o                         
   2   7   2        114.83        115.85         1.45 o                         
   3   7   2          1.42          1.36         0.25 o                         
   4   7   2         29.26         25.91         0.81 o                         
   5   7   2        239.45        227.10         2.58 o                         
   6   7   2          4.61          4.22         0.42 o                         
   7   7   2        339.09        340.40         3.84 o                         
   8   7   2         41.43         42.85         1.31 o                         
   9   7   2          8.62         11.90         0.79 o                         
  10   7   2         37.72         39.59         1.85 o                         
  11   7   2          5.99          4.69         1.41 o                         
 -10   8   2         17.76         12.43         3.50 o                         
  -9   8   2        180.21        189.82         4.00 o                         
  -8   8   2        253.84        278.70         3.94 o                         
  -7   8   2          2.76          2.15         0.51 o                         
  -6   8   2         32.01         33.32         1.25 o                         
  -5   8   2         38.20         36.44         1.32 o                         
  -4   8   2         57.14         56.04         1.46 o                         
  -3   8   2         56.46         53.55         1.34 o                         
  -2   8   2         35.13         30.32         0.97 o                         
  -1   8   2         52.44         49.87         1.19 o                         
   0   8   2        388.69        400.19         3.99 o                         
   1   8   2          1.04          1.11         0.33 o                         
   2   8   2         40.38         39.10         1.14 o                         
   3   8   2          1.14          0.77         0.34 o                         
   4   8   2          0.01         -0.08         0.32 o                         
   5   8   2         10.20          8.71         0.59 o                         
   6   8   2         21.34         19.91         0.91 o                         
   7   8   2          1.23          0.17         0.43 o                         
   8   8   2        103.47        107.20         2.50 o                         
   9   8   2          5.02          4.90         1.41 o                         
  10   8   2        115.69        124.96        10.60 o                         
  -8   9   2         16.34         14.57         1.99 o                         
  -7   9   2          1.40          0.25         0.55 o                         
  -6   9   2         68.73         73.41         1.98 o                         
  -5   9   2         32.46         35.28         1.40 o                         
  -4   9   2         30.51         29.37         1.27 o                         
  -3   9   2          0.19         -0.52         0.52 o                         
  -2   9   2          8.32          8.65         0.75 o                         
  -1   9   2         50.66         48.39         1.23 o                         
   0   9   2         43.13         42.01         1.23 o                         
   1   9   2        170.59        170.52         2.92 o                         
   2   9   2          1.64          1.84         0.40 o                         
   3   9   2         50.57         47.71         1.47 o                         
   4   9   2         10.49         10.73         0.75 o                         
   5   9   2         18.13         16.26         0.96 o                         
   6   9   2         24.51         24.11         1.33 o                         
   7   9   2          2.04         -0.12         0.72 o                         
   8   9   2          0.35          0.84         3.01 o                         
  -6  10   2         26.84         22.67         3.04 o                         
  -5  10   2         17.71         15.55         1.13 o                         
  -4  10   2          1.61          1.45         0.52 o                         
  -3  10   2         10.52          9.18         0.84 o                         
  -2  10   2          4.03          3.86         0.62 o                         
  -1  10   2         27.59         27.11         1.54 o                         
   0  10   2          0.09         -0.54         0.54 o                         
   1  10   2          0.05         -0.50         0.73 o                         
   2  10   2          3.10          4.45         0.63 o                         
   3  10   2         30.35         31.98         1.52 o                         
   4  10   2        112.18        115.03         4.00 o                         
   5  10   2         10.90         11.62         1.48 o                         
  -1  11   2         73.72         73.98         4.36 o                         
 -15   1   3          1.11          0.39         0.62 o                         
 -14   1   3          0.92          0.54         0.48 o                         
 -13   1   3         90.54         93.82         1.75 o                         
 -12   1   3         25.37         24.11         0.83 o                         
 -11   1   3         95.14         93.85         1.42 o                         
 -10   1   3          4.20          3.00         0.34 o                         
  -9   1   3         81.42         80.02         1.15 o                         
  -8   1   3          0.06         -0.17         0.21 o                         
  -7   1   3         15.27         12.95         0.40 o                         
  -6   1   3        229.62        225.96         1.83 o                         
  -5   1   3         11.21         14.87         0.28 o                         
  -4   1   3         40.00         27.27         0.35 o                         
  -3   1   3         68.55         54.45         0.58 o                         
  -2   1   3       4826.15       4824.62        20.15 o                         
  -1   1   3       1829.69       1784.90         7.29 o                         
   0   1   3        725.56        642.37         2.83 o                         
   1   1   3        436.36        385.19         1.90 o                         
   2   1   3        117.70        119.40         0.79 o                         
   3   1   3          0.18          0.18         0.08 o                         
   4   1   3        720.46        792.44         3.84 o                         
   5   1   3         23.07         17.73         0.30 o                         
   6   1   3        252.18        223.16         1.95 o                         
   7   1   3         15.90         18.80         0.44 o                         
   8   1   3        395.50        376.61         2.56 o                         
   9   1   3          2.16          1.06         0.26 o                         
  10   1   3          2.57          2.14         0.27 o                         
  11   1   3          0.47          0.44         0.28 o                         
  12   1   3         26.13         28.18         0.95 o                         
  13   1   3         29.11         27.75         1.08 o                         
  14   1   3          0.33         -0.50         0.71 o                         
 -14   2   3         25.45         25.72         1.21 o                         
 -13   2   3          6.27          5.37         0.53 o                         
 -12   2   3         36.14         33.20         1.04 o                         
 -11   2   3         36.96         33.31         0.95 o                         
 -10   2   3        766.95        775.10         6.10 o                         
  -9   2   3        108.35         98.49         1.28 o                         
  -8   2   3         13.21          9.22         0.32 o                         
  -7   2   3        252.17        275.64         1.78 o                         
  -6   2   3        630.48        625.35         3.78 o                         
  -5   2   3        963.95       1010.04         7.78 o                         
  -4   2   3        336.69        380.55         2.35 o                         
  -3   2   3         18.58         15.10         0.29 o                         
  -2   2   3       6042.94       6136.93        35.27 o                         
  -1   2   3       3783.24       3892.09        23.29 o                         
   0   2   3        890.44        964.27         4.77 o                         
   1   2   3       1073.12       1134.99         4.74 o                         
   2   2   3        981.31        996.03         5.33 o                         
   3   2   3       1112.38       1133.92         5.94 o                         
   4   2   3          8.18         11.33         0.28 o                         
   5   2   3         92.42         97.18         0.87 o                         
   6   2   3         22.01         24.87         0.42 o                         
   7   2   3       1154.05       1138.59         6.56 o                         
   8   2   3         31.24         28.93         0.63 o                         
   9   2   3         79.90         70.41         1.05 o                         
  10   2   3         20.28         20.16         0.64 o                         
  11   2   3          3.62          3.38         0.37 o                         
  12   2   3         18.23         19.08         0.88 o                         
  13   2   3         25.67         29.25         1.16 o                         
  14   2   3          5.13          5.07         5.07 o                         
 -14   3   3          0.81          1.02         0.63 o                         
 -13   3   3          0.08         -0.44         0.44 o                         
 -12   3   3          0.05          1.26         0.36 o                         
 -11   3   3        194.29        199.33         2.36 o                         
 -10   3   3         34.10         26.97         0.81 o                         
  -9   3   3         60.89         47.37         0.84 o                         
  -8   3   3         34.93         32.62         0.59 o                         
  -7   3   3         31.60         26.96         0.49 o                         
  -6   3   3          1.68          5.85         0.46 o                         
  -5   3   3         20.46         19.82         0.35 o                         
  -4   3   3        410.95        419.24         3.90 o                         
  -3   3   3          0.04          1.35         0.17 o                         
  -2   3   3        201.49        228.88         1.42 o                         
  -1   3   3         51.93         52.22         0.47 o                         
   0   3   3         17.57         19.18         0.27 o                         
   1   3   3        395.69        425.71         2.23 o                         
   2   3   3        174.71        191.75         1.11 o                         
   3   3   3         22.08         21.98         0.34 o                         
   4   3   3         10.90          5.81         0.20 o                         
   5   3   3         40.68         46.65         0.54 o                         
   6   3   3         67.34         53.00         0.64 o                         
   7   3   3        118.44        121.81         1.09 o                         
   8   3   3        227.47        205.70         1.84 o                         
   9   3   3          1.21          1.48         0.27 o                         
  10   3   3        136.80        132.56         1.80 o                         
  11   3   3         18.69         17.27         0.73 o                         
  12   3   3         13.63         13.10         0.76 o                         
  13   3   3          0.47         -0.39         0.52 o                         
 -13   4   3        121.02        127.53         2.71 o                         
 -12   4   3         16.45         18.58         0.84 o                         
 -11   4   3          0.02         -0.21         0.37 o                         
 -10   4   3         43.35         46.61         1.12 o                         
  -9   4   3          0.15         -0.24         0.26 o                         
  -8   4   3        137.40        122.33         1.58 o                         
  -7   4   3          1.99          0.80         0.17 o                         
  -6   4   3         39.81         41.47         0.69 o                         
  -5   4   3         47.09         40.69         0.68 o                         
  -4   4   3        132.62        132.45         1.08 o                         
  -3   4   3         28.07         40.70         0.50 o                         
  -2   4   3        393.60        358.62         2.46 o                         
  -1   4   3        506.40        531.03         3.72 o                         
   0   4   3        161.56        159.08         1.05 o                         
   1   4   3        535.93        562.36         2.61 o                         
   2   4   3          0.29          0.43         0.14 o                         
   3   4   3         80.12         74.87         0.83 o                         
   4   4   3         55.21         53.88         0.68 o                         
   5   4   3        199.68        198.81         1.53 o                         
   6   4   3         67.69         67.47         0.73 o                         
   7   4   3         32.81         30.66         0.56 o                         
   8   4   3         37.76         36.77         0.85 o                         
   9   4   3         21.26         17.35         0.64 o                         
  10   4   3          9.94          8.06         0.53 o                         
  11   4   3         54.28         55.97         1.38 o                         
  12   4   3          6.97          5.87         0.61 o                         
  13   4   3         30.31         28.78         2.50 o                         
 -13   5   3         50.79         51.59         4.87 o                         
 -12   5   3         22.98         24.68         1.27 o                         
 -11   5   3        178.34        193.70         3.07 o                         
 -10   5   3         75.67         72.58         1.69 o                         
  -9   5   3          0.57         -0.15         0.32 o                         
  -8   5   3        185.58        186.14         2.02 o                         
  -7   5   3          0.01          0.02         0.27 o                         
  -6   5   3         27.33         25.66         0.70 o                         
  -5   5   3          0.60          0.63         0.13 o                         
  -4   5   3         58.48         50.75         0.91 o                         
  -3   5   3        159.41        142.33         1.33 o                         
  -2   5   3         70.22         68.15         0.79 o                         
  -1   5   3         17.38         14.36         0.42 o                         
   0   5   3        118.12        127.01         1.11 o                         
   1   5   3        403.16        415.74         2.72 o                         
   2   5   3        538.50        565.96         3.37 o                         
   3   5   3         59.95         56.91         0.78 o                         
   4   5   3         61.26         65.68         0.80 o                         
   5   5   3        101.26         97.14         1.04 o                         
   6   5   3         55.10         45.35         0.75 o                         
   7   5   3        180.02        189.13         2.43 o                         
   8   5   3          5.98          6.13         0.44 o                         
   9   5   3          4.40          3.17         0.39 o                         
  10   5   3        301.06        318.28         3.34 o                         
  11   5   3         11.15         10.93         0.91 o                         
  12   5   3          0.01          0.00         0.63 o                         
 -12   6   3          0.79          1.38         0.85 o                         
 -11   6   3         12.25         13.55         0.92 o                         
 -10   6   3          2.74          2.70         0.53 o                         
  -9   6   3          0.53          0.43         0.44 o                         
  -8   6   3        116.59        121.46         2.02 o                         
  -7   6   3         34.17         38.60         1.02 o                         
  -6   6   3          0.52         -0.09         0.28 o                         
  -5   6   3         14.55          9.14         0.50 o                         
  -4   6   3         10.49         10.04         0.53 o                         
  -3   6   3         53.47         46.41         0.84 o                         
  -2   6   3         76.81         72.71         0.99 o                         
  -1   6   3         38.60         40.35         0.88 o                         
   0   6   3        100.84        100.74         1.21 o                         
   1   6   3          0.00          0.22         0.20 o                         
   2   6   3          7.73          6.66         0.31 o                         
   3   6   3        214.43        229.14         1.97 o                         
   4   6   3        193.88        198.94         2.25 o                         
   5   6   3        245.63        262.33         3.40 o                         
   6   6   3         31.23         34.61         0.86 o                         
   7   6   3        311.75        319.61         3.32 o                         
   8   6   3        144.35        151.02         2.25 o                         
   9   6   3          5.96          5.22         0.51 o                         
  10   6   3         16.15         16.14         0.97 o                         
  11   6   3         22.71         23.25         1.72 o                         
 -11   7   3         28.39         31.92         3.91 o                         
 -10   7   3          0.31         -0.03         0.54 o                         
  -9   7   3         14.55         14.76         0.96 o                         
  -8   7   3         12.71         14.91         0.82 o                         
  -7   7   3          0.49          0.65         0.46 o                         
  -6   7   3         75.10         71.40         1.51 o                         
  -5   7   3          4.03          3.91         0.47 o                         
  -4   7   3          0.28          0.59         0.36 o                         
  -3   7   3         16.35         10.81         0.69 o                         
  -2   7   3         44.10         39.08         0.91 o                         
  -1   7   3         27.98         26.77         0.80 o                         
   0   7   3          0.07         -0.17         0.25 o                         
   1   7   3          3.68          3.26         0.32 o                         
   2   7   3        106.11        100.03         1.58 o                         
   3   7   3         15.50         15.98         0.62 o                         
   4   7   3         28.53         25.03         0.88 o                         
   5   7   3        102.38        100.73         1.69 o                         
   6   7   3          8.90          7.41         0.56 o                         
   7   7   3         79.55         80.88         1.76 o                         
   8   7   3          1.35          0.95         0.39 o                         
   9   7   3         15.38         14.68         0.88 o                         
  10   7   3         15.52         15.22         1.38 o                         
  11   7   3          3.33         -1.42         1.42 o                         
  -9   8   3          5.53          4.60         0.67 o                         
  -8   8   3         20.40         21.69         1.09 o                         
  -7   8   3         27.79         28.86         1.22 o                         
  -6   8   3         18.17         19.02         0.97 o                         
  -5   8   3         32.38         31.33         1.17 o                         
  -4   8   3         14.56         12.26         0.75 o                         
  -3   8   3          0.11          0.13         0.48 o                         
  -2   8   3         14.44         14.80         0.70 o                         
  -1   8   3         39.55         36.61         0.94 o                         
   0   8   3         72.59         74.20         1.47 o                         
   1   8   3          0.15         -0.29         0.29 o                         
   2   8   3          1.08          2.06         0.34 o                         
   3   8   3          0.44          0.38         0.35 o                         
   4   8   3         35.83         34.28         1.14 o                         
   5   8   3          0.79          1.00         0.38 o                         
   6   8   3          5.42          4.35         0.51 o                         
   7   8   3          1.41          0.72         0.43 o                         
   8   8   3          0.92          0.59         0.62 o                         
   9   8   3        110.99        114.99         6.82 o                         
  -8   9   3          1.30          3.36         1.08 o                         
  -7   9   3         72.13         79.35         2.11 o                         
  -6   9   3         49.05         53.90         1.71 o                         
  -5   9   3         15.26         15.33         0.96 o                         
  -4   9   3         65.27         67.76         1.90 o                         
  -3   9   3        170.68        184.81         3.66 o                         
  -2   9   3        203.50        213.66         3.33 o                         
  -1   9   3        176.17        181.61         2.91 o                         
   0   9   3        437.91        456.20         4.89 o                         
   1   9   3          8.66          8.73         0.65 o                         
   2   9   3         39.42         35.79         1.28 o                         
   3   9   3        120.60        124.69         2.47 o                         
   4   9   3         70.32         73.19         2.07 o                         
   5   9   3         31.27         31.91         1.41 o                         
   6   9   3         10.20         11.48         1.06 o                         
   7   9   3          0.51          0.36         0.67 o                         
   8   9   3        200.75        233.55        13.74 o                         
  -6  10   3         31.57         26.93         5.54 o                         
  -5  10   3          0.05          0.15         0.80 o                         
  -4  10   3         19.27         20.29         1.23 o                         
  -3  10   3          0.00          1.08         0.44 o                         
  -2  10   3         28.04         28.21         1.43 o                         
  -1  10   3        103.29        100.67         2.81 o                         
   0  10   3        113.10        116.77         2.75 o                         
   1  10   3          1.31          0.48         0.91 o                         
   2  10   3          3.52          3.45         0.66 o                         
   3  10   3          0.32         -0.28         0.66 o                         
   4  10   3          6.84          4.13         0.81 o                         
   5  10   3          0.53          2.42         0.99 o                         
 -15   0   4        124.57        127.93         7.08 o                         
 -14   0   4          0.79          0.75         0.80 o                         
 -13   0   4          0.35         -0.03         0.55 o                         
 -12   0   4          1.57          0.85         0.50 o                         
 -11   0   4          8.11          9.36         0.89 o                         
 -10   0   4          8.34          9.59         0.66 o                         
  -9   0   4         15.10         11.42         0.71 o                         
  -8   0   4        139.76        155.29         2.33 o                         
  -7   0   4         11.37          6.18         0.50 o                         
  -6   0   4         19.45         10.66         0.51 o                         
  -5   0   4       1209.13       1227.76         9.54 o                         
  -4   0   4        265.33        306.44         2.96 o                         
  -3   0   4        209.40        265.87         2.01 o                         
  -2   0   4        268.19        346.67         2.38 o                         
  -1   0   4         77.33         83.10         0.88 o                         
   0   0   4          5.08          8.68         0.27 o                         
   1   0   4         11.03          6.60         0.24 o                         
   2   0   4       4235.32       4299.18        34.24 o                         
   3   0   4        112.94        147.74         1.29 o                         
   4   0   4        545.71        559.53         4.72 o                         
   5   0   4        584.02        565.99         3.59 o                         
   6   0   4        510.02        538.34         4.26 o                         
   7   0   4         19.67         25.60         0.65 o                         
   8   0   4        163.62        159.30         1.95 o                         
   9   0   4        461.23        480.19         4.56 o                         
  10   0   4        246.60        263.68         2.97 o                         
  11   0   4         10.26         10.73         0.89 o                         
  12   0   4        352.17        388.52         5.62 o                         
  13   0   4         18.19         14.88         1.17 o                         
 -15   1   4         38.67         38.02         5.73 o                         
 -14   1   4        181.88        187.82         2.96 o                         
 -13   1   4         17.22         16.55         0.79 o                         
 -12   1   4         16.64         15.69         0.66 o                         
 -11   1   4         51.37         52.55         1.06 o                         
 -10   1   4         94.87         93.76         1.47 o                         
  -9   1   4        178.71        193.07         2.23 o                         
  -8   1   4          8.60          8.72         0.44 o                         
  -7   1   4         16.37         17.64         0.46 o                         
  -6   1   4       1587.41       1692.22        12.59 o                         
  -5   1   4        424.88        446.64         3.44 o                         
  -4   1   4          0.27          0.21         0.09 o                         
  -3   1   4        614.34        620.94         3.99 o                         
  -2   1   4         34.42         26.39         0.32 o                         
  -1   1   4        397.54        401.10         1.77 o                         
   0   1   4        247.07        233.73         1.21 o                         
   1   1   4         14.71         12.61         0.20 o                         
   2   1   4         41.07         44.86         0.40 o                         
   3   1   4          0.00          2.22         0.18 o                         
   4   1   4       1592.65       1779.24         8.00 o                         
   5   1   4        262.12        276.85         1.81 o                         
   6   1   4         55.96         53.85         0.59 o                         
   7   1   4        706.25        768.41         3.78 o                         
   8   1   4        135.97        137.86         1.47 o                         
   9   1   4         92.34         86.41         1.15 o                         
  10   1   4        128.86        133.59         1.61 o                         
  11   1   4         12.46          9.34         0.54 o                         
  12   1   4        111.67        110.56         1.97 o                         
  13   1   4         20.91         21.91         0.97 o                         
  14   1   4         11.29         11.58         2.27 o                         
 -14   2   4          1.20          0.45         0.53 o                         
 -13   2   4          0.10         -0.38         0.38 o                         
 -12   2   4         17.09         17.29         0.79 o                         
 -11   2   4        309.61        328.11         3.32 o                         
 -10   2   4         22.39         20.25         0.65 o                         
  -9   2   4          1.81          0.72         0.24 o                         
  -8   2   4        138.39        133.74         1.32 o                         
  -7   2   4         12.83         11.17         0.33 o                         
  -6   2   4         38.28         38.13         0.54 o                         
  -5   2   4         55.99         60.81         0.68 o                         
  -4   2   4        576.23        597.77         3.77 o                         
  -3   2   4        345.65        397.92         2.26 o                         
  -2   2   4        288.46        304.81         1.80 o                         
  -1   2   4        193.05        227.19         1.30 o                         
   0   2   4       1464.75       1610.78         6.13 o                         
   1   2   4          0.96          0.55         0.07 o                         
   2   2   4         54.47         42.95         0.40 o                         
   3   2   4        842.59        898.03         5.39 o                         
   4   2   4        545.53        592.38         3.08 o                         
   5   2   4         68.12         74.03         0.80 o                         
   6   2   4        464.10        425.15         2.47 o                         
   7   2   4         11.26          6.94         0.26 o                         
   8   2   4        137.18        127.37         1.36 o                         
   9   2   4          0.29          0.75         0.26 o                         
  10   2   4          0.70          1.06         0.29 o                         
  11   2   4          1.32          1.38         0.38 o                         
  12   2   4         18.96         18.53         0.89 o                         
  13   2   4          7.51          4.84         1.00 o                         
 -14   3   4          0.04          0.22         0.50 o                         
 -13   3   4         53.10         52.41         1.38 o                         
 -12   3   4        232.35        235.57         2.97 o                         
 -11   3   4         30.24         33.51         1.05 o                         
 -10   3   4         25.21         21.85         0.76 o                         
  -9   3   4          5.66          5.70         0.39 o                         
  -8   3   4        219.45        200.43         1.93 o                         
  -7   3   4         89.08         93.72         0.93 o                         
  -6   3   4         15.18         12.43         0.29 o                         
  -5   3   4        336.14        307.88         1.68 o                         
  -4   3   4         98.90        120.77         1.11 o                         
  -3   3   4        428.94        436.61         2.93 o                         
  -2   3   4       2731.80       2826.66        15.02 o                         
  -1   3   4        131.26        103.13         0.74 o                         
   0   3   4        634.70        647.94         2.81 o                         
   1   3   4        559.94        567.64         2.52 o                         
   2   3   4        399.58        399.52         2.13 o                         
   3   3   4        561.27        533.50         2.65 o                         
   4   3   4         77.55         65.00         0.73 o                         
   5   3   4          8.78          6.45         0.23 o                         
   6   3   4        149.21        139.64         1.39 o                         
   7   3   4         76.58         78.03         1.04 o                         
   8   3   4         15.33         13.96         0.50 o                         
   9   3   4         56.55         51.45         1.00 o                         
  10   3   4          9.49          6.35         0.46 o                         
  11   3   4          1.96          1.21         0.35 o                         
  12   3   4         64.32         63.41         1.71 o                         
  13   3   4          8.91          8.35         0.89 o                         
 -13   4   4        124.67        145.84         2.81 o                         
 -12   4   4          0.05         -0.16         0.46 o                         
 -11   4   4         12.60         10.94         0.71 o                         
 -10   4   4         99.75        103.42         1.91 o                         
  -9   4   4         22.42         29.20         0.85 o                         
  -8   4   4         44.45         44.73         0.94 o                         
  -7   4   4        143.98        162.76         1.78 o                         
  -6   4   4          2.05          1.00         0.18 o                         
  -5   4   4        202.99        192.83         1.30 o                         
  -4   4   4         57.76         73.73         0.70 o                         
  -3   4   4         77.63         62.32         0.64 o                         
  -2   4   4         20.71         22.83         0.36 o                         
  -1   4   4         10.92         11.67         0.25 o                         
   0   4   4        117.86        122.65         0.94 o                         
   1   4   4         62.94         64.02         0.66 o                         
   2   4   4          3.35          5.93         0.22 o                         
   3   4   4        189.13        194.32         1.57 o                         
   4   4   4         18.17         12.55         0.35 o                         
   5   4   4        164.66        165.08         1.30 o                         
   6   4   4         21.55         22.93         0.50 o                         
   7   4   4          7.36          6.34         0.36 o                         
   8   4   4         18.62         14.19         0.59 o                         
   9   4   4          4.72          3.50         0.38 o                         
  10   4   4         31.88         39.50         1.07 o                         
  11   4   4          3.28          2.42         0.48 o                         
  12   4   4          9.52         10.11         0.76 o                         
 -12   5   4         65.49         73.80         1.89 o                         
 -11   5   4          4.18          4.35         0.53 o                         
 -10   5   4          3.24          3.70         0.51 o                         
  -9   5   4          0.10          0.86         0.51 o                         
  -8   5   4         65.32         63.73         1.29 o                         
  -7   5   4         37.55         36.70         0.95 o                         
  -6   5   4          0.36          0.16         0.20 o                         
  -5   5   4         82.40         84.66         0.91 o                         
  -4   5   4        702.71        662.58         3.98 o                         
  -3   5   4        127.96        129.68         1.24 o                         
  -2   5   4         30.55         22.66         0.45 o                         
  -1   5   4          8.21          5.53         0.23 o                         
   0   5   4        135.53        138.16         1.36 o                         
   1   5   4        168.45        187.89         1.57 o                         
   2   5   4         45.85         43.73         0.68 o                         
   3   5   4         15.21         15.75         0.46 o                         
   4   5   4         27.90         28.04         0.57 o                         
   5   5   4        366.49        369.62         2.98 o                         
   6   5   4         35.06         30.44         0.65 o                         
   7   5   4          3.02          1.94         0.34 o                         
   8   5   4          0.61          0.40         0.32 o                         
   9   5   4         73.80         81.74         1.43 o                         
  10   5   4         27.06         27.08         1.07 o                         
  11   5   4          0.07          0.01         0.60 o                         
  12   5   4          2.38          0.66         0.93 o                         
 -12   6   4          0.12          1.92         2.20 o                         
 -11   6   4         67.81         66.11         1.85 o                         
 -10   6   4          3.37          2.45         0.50 o                         
  -9   6   4         46.92         43.66         1.39 o                         
  -8   6   4          2.38          1.77         0.40 o                         
  -7   6   4          2.61          1.87         0.38 o                         
  -6   6   4         11.25          9.46         0.61 o                         
  -5   6   4        227.93        212.56         2.31 o                         
  -4   6   4        548.27        508.07         3.80 o                         
  -3   6   4        290.87        298.56         2.50 o                         
  -2   6   4         91.87         83.07         1.12 o                         
  -1   6   4        415.72        383.69         2.96 o                         
   0   6   4        295.68        292.37         2.04 o                         
   1   6   4         26.88         31.79         0.64 o                         
   2   6   4        355.82        361.57         3.38 o                         
   3   6   4        344.42        335.34         3.75 o                         
   4   6   4        418.53        418.13         3.34 o                         
   5   6   4        220.94        217.82         2.24 o                         
   6   6   4        682.01        680.20         5.18 o                         
   7   6   4         12.81         14.42         0.69 o                         
   8   6   4         11.02         10.66         0.69 o                         
   9   6   4        118.64        122.36         2.25 o                         
  10   6   4         96.65         99.92         2.53 o                         
  11   6   4          6.35          4.72         0.94 o                         
 -10   7   4          0.03         -0.53         0.53 o                         
  -9   7   4          6.57          7.22         0.74 o                         
  -8   7   4         19.14         25.48         1.15 o                         
  -7   7   4         11.29         12.41         0.70 o                         
  -6   7   4          2.01          2.75         0.44 o                         
  -5   7   4         28.77         27.55         1.03 o                         
  -4   7   4          9.42          8.72         0.62 o                         
  -3   7   4         27.48         23.54         0.86 o                         
  -2   7   4         90.64         88.81         1.45 o                         
  -1   7   4          0.02          0.13         0.26 o                         
   0   7   4         50.24         40.60         0.96 o                         
   1   7   4        193.00        172.27         2.44 o                         
   2   7   4          0.36          0.53         0.24 o                         
   3   7   4         44.40         39.40         0.97 o                         
   4   7   4         19.78         19.48         0.78 o                         
   5   7   4         17.16         13.97         0.71 o                         
   6   7   4         33.02         30.63         1.04 o                         
   7   7   4         12.65         13.54         0.74 o                         
   8   7   4          2.61          2.61         0.49 o                         
   9   7   4          3.77          2.92         0.59 o                         
  10   7   4         16.04         15.02         1.63 o                         
  -9   8   4          0.05          0.83         1.06 o                         
  -8   8   4         13.35         12.17         0.86 o                         
  -7   8   4         64.59         68.97         1.86 o                         
  -6   8   4          6.42          5.26         0.61 o                         
  -5   8   4        226.62        235.22         3.36 o                         
  -4   8   4         21.58         22.12         1.00 o                         
  -3   8   4          0.27          0.08         0.44 o                         
  -2   8   4         91.15         90.41         2.03 o                         
  -1   8   4         72.50         71.04         1.36 o                         
   0   8   4          2.79          3.38         0.40 o                         
   1   8   4         31.56         29.71         0.89 o                         
   2   8   4          3.05          2.24         0.35 o                         
   3   8   4         70.11         64.32         1.53 o                         
   4   8   4         42.56         39.00         1.28 o                         
   5   8   4          0.99          0.67         0.41 o                         
   6   8   4          8.19          7.27         0.95 o                         
   7   8   4          5.46          4.98         0.65 o                         
   8   8   4          8.86          8.96         0.85 o                         
   9   8   4          7.08          7.86         1.73 o                         
  -8   9   4        115.33        107.78         6.86 o                         
  -7   9   4         42.66         41.46         1.78 o                         
  -6   9   4         26.72         24.99         1.20 o                         
  -5   9   4         56.71         59.22         1.82 o                         
  -4   9   4         71.41         76.67         2.04 o                         
  -3   9   4         64.15         65.98         1.76 o                         
  -2   9   4         14.52         16.33         0.94 o                         
  -1   9   4          0.14         -0.03         0.48 o                         
   0   9   4        171.12        174.62         3.14 o                         
   1   9   4         29.57         27.00         1.04 o                         
   2   9   4          5.28          2.97         0.48 o                         
   3   9   4         26.06         23.66         1.16 o                         
   4   9   4         12.73         11.07         0.84 o                         
   5   9   4         11.25         11.51         0.91 o                         
   6   9   4          0.52          0.68         0.52 o                         
   7   9   4         22.34         23.60         2.15 o                         
  -5  10   4          4.11          2.30         1.18 o                         
  -4  10   4         13.78         13.67         1.09 o                         
  -3  10   4         15.05         18.73         1.12 o                         
  -2  10   4         65.06         65.63         2.17 o                         
  -1  10   4          3.48          3.26         0.72 o                         
   0  10   4          1.10          0.90         0.53 o                         
   1  10   4          1.66          1.69         0.63 o                         
   2  10   4          2.61          2.48         0.77 o                         
   3  10   4          1.70          1.18         1.11 o                         
   4  10   4          2.94          1.99         0.73 o                         
 -15   1   5          4.23          5.66         2.87 o                         
 -14   1   5         29.25         29.99         1.22 o                         
 -13   1   5          0.17          0.47         0.43 o                         
 -12   1   5          0.49          0.33         0.35 o                         
 -11   1   5        288.19        291.81         3.19 o                         
 -10   1   5          0.75          1.01         0.31 o                         
  -9   1   5         87.52         84.67         1.29 o                         
  -8   1   5        171.44        172.19         1.84 o                         
  -7   1   5          0.05          0.00         0.10 o                         
  -6   1   5          3.19          1.96         0.16 o                         
  -5   1   5        265.67        291.78         1.76 o                         
  -4   1   5         74.95         73.12         0.71 o                         
  -3   1   5         45.90         46.27         0.50 o                         
  -2   1   5         15.30         14.91         0.28 o                         
  -1   1   5       2016.36       2181.12        10.59 o                         
   0   1   5        191.61        199.16         1.05 o                         
   1   1   5         18.38         20.63         0.30 o                         
   2   1   5        184.19        206.94         1.43 o                         
   3   1   5         23.05         28.38         0.41 o                         
   4   1   5        176.89        174.62         1.29 o                         
   5   1   5          2.46          2.17         0.14 o                         
   6   1   5        143.83        123.39         1.02 o                         
   7   1   5        163.90        156.33         1.34 o                         
   8   1   5        131.13        121.10         1.34 o                         
   9   1   5          5.35          7.65         0.44 o                         
  10   1   5          0.62          0.85         0.32 o                         
  11   1   5          2.81          2.35         0.39 o                         
  12   1   5         30.72         33.98         1.13 o                         
  13   1   5          5.82          4.38         0.76 o                         
 -14   2   5          0.71          0.20         0.59 o                         
 -13   2   5         36.67         36.11         1.22 o                         
 -12   2   5          6.97          6.14         0.54 o                         
 -11   2   5         19.58         19.27         0.78 o                         
 -10   2   5         89.20         75.88         1.29 o                         
  -9   2   5         16.82         15.87         0.60 o                         
  -8   2   5         18.21         15.58         0.41 o                         
  -7   2   5          0.37          0.41         0.13 o                         
  -6   2   5         65.13         57.38         0.68 o                         
  -5   2   5         18.61         17.94         0.39 o                         
  -4   2   5        570.60        585.04         3.65 o                         
  -3   2   5       1200.50       1285.82         6.08 o                         
  -2   2   5        961.18       1101.80         6.46 o                         
  -1   2   5        707.70        752.14         4.27 o                         
   0   2   5        497.94        459.46         2.59 o                         
   1   2   5         91.77         96.89         0.70 o                         
   2   2   5          1.61          0.35         0.09 o                         
   3   2   5        333.97        354.16         2.14 o                         
   4   2   5        362.98        354.09         2.18 o                         
   5   2   5        447.14        413.99         2.40 o                         
   6   2   5        116.06        116.59         1.07 o                         
   7   2   5        418.59        366.65         2.59 o                         
   8   2   5         16.41         11.16         0.45 o                         
   9   2   5          1.74          0.25         0.25 o                         
  10   2   5          1.94          1.68         0.33 o                         
  11   2   5          0.03         -0.35         0.35 o                         
  12   2   5          6.77          6.64         0.63 o                         
  13   2   5          2.59          2.45         0.91 o                         
 -14   3   5         24.16         26.42         1.47 o                         
 -13   3   5        362.44        389.79         4.63 o                         
 -12   3   5          0.99          0.29         0.37 o                         
 -11   3   5        158.48        149.70         2.31 o                         
 -10   3   5         78.63         71.90         1.50 o                         
  -9   3   5         46.12         51.18         1.07 o                         
  -8   3   5         15.98         15.90         0.50 o                         
  -7   3   5          0.92          0.25         0.12 o                         
  -6   3   5         10.27          8.84         0.33 o                         
  -5   3   5        621.35        615.70         3.66 o                         
  -4   3   5        226.64        258.87         2.04 o                         
  -3   3   5       1168.49       1239.63         6.95 o                         
  -2   3   5         26.09         40.27         0.87 o                         
  -1   3   5        296.39        332.95         1.94 o                         
   0   3   5        174.37        201.02         1.30 o                         
   1   3   5          0.73          0.23         0.09 o                         
   2   3   5         65.56         52.24         0.56 o                         
   3   3   5         39.72         32.75         0.47 o                         
   4   3   5         81.10         69.55         0.80 o                         
   5   3   5        334.27        340.96         2.23 o                         
   6   3   5        181.55        169.52         2.75 o                         
   7   3   5        193.90        188.19         1.86 o                         
   8   3   5         75.81         70.11         1.10 o                         
   9   3   5          5.97          7.44         0.45 o                         
  10   3   5          0.00          0.33         0.35 o                         
  11   3   5          0.65          1.09         0.45 o                         
  12   3   5          7.77          9.15         0.75 o                         
  13   3   5          7.56          5.12         1.68 o                         
 -13   4   5         51.79         57.90         1.73 o                         
 -12   4   5        218.54        237.43         3.27 o                         
 -11   4   5         32.56         36.57         1.20 o                         
 -10   4   5        108.17        104.61         1.94 o                         
  -9   4   5        132.91        132.46         2.17 o                         
  -8   4   5          0.99          1.15         0.35 o                         
  -7   4   5         40.22         36.04         0.78 o                         
  -6   4   5         18.99         18.28         0.39 o                         
  -5   4   5         56.55         54.27         0.77 o                         
  -4   4   5       1572.59       1583.95         7.94 o                         
  -3   4   5          1.61          0.28         0.15 o                         
  -2   4   5        108.74        104.33         0.93 o                         
  -1   4   5        164.85        149.28         1.10 o                         
   0   4   5         27.99         29.51         0.44 o                         
   1   4   5        208.36        205.38         1.37 o                         
   2   4   5        153.13        169.43         1.63 o                         
   3   4   5        225.88        217.14         1.72 o                         
   4   4   5        563.29        538.93         3.52 o                         
   5   4   5       1173.39       1166.00         8.56 o                         
   6   4   5         30.78         29.74         0.74 o                         
   7   4   5          1.44          1.34         0.27 o                         
   8   4   5         42.79         41.92         0.92 o                         
   9   4   5          2.16          2.26         0.39 o                         
  10   4   5         82.85         79.91         1.78 o                         
  11   4   5         20.08         19.40         0.99 o                         
  12   4   5          7.49          6.78         0.91 o                         
 -13   5   5        292.04        276.02        10.70 o                         
 -12   5   5          2.08          1.83         0.50 o                         
 -11   5   5          6.55          5.96         0.57 o                         
 -10   5   5         62.62         60.00         1.53 o                         
  -9   5   5         15.96         12.25         0.76 o                         
  -8   5   5        291.07        289.01         3.28 o                         
  -7   5   5         82.14         84.91         1.62 o                         
  -6   5   5          3.67          4.20         0.44 o                         
  -5   5   5        924.08        884.65         5.39 o                         
  -4   5   5        503.72        491.52         2.96 o                         
  -3   5   5        100.40         97.90         0.84 o                         
  -2   5   5         48.02         37.78         0.53 o                         
  -1   5   5        148.20        145.42         1.19 o                         
   0   5   5         22.55         18.42         0.45 o                         
   1   5   5         54.26         49.11         0.70 o                         
   2   5   5         45.83         45.42         0.76 o                         
   3   5   5          0.13         -0.02         0.18 o                         
   4   5   5        153.75        146.17         1.69 o                         
   5   5   5        561.99        569.59         4.19 o                         
   6   5   5         41.14         36.87         0.87 o                         
   7   5   5          5.33          4.53         0.40 o                         
   8   5   5        170.00        180.93         2.35 o                         
   9   5   5         25.60         25.33         0.91 o                         
  10   5   5          0.11         -0.19         0.40 o                         
  11   5   5          0.42          0.87         0.50 o                         
  12   5   5          0.27          0.33         1.09 o                         
 -12   6   5          0.40         -2.60         2.60 o                         
 -11   6   5         22.34         22.26         1.12 o                         
 -10   6   5        104.54        110.84         2.27 o                         
  -9   6   5         55.98         59.64         1.64 o                         
  -8   6   5        134.64        147.29         2.29 o                         
  -7   6   5          7.55          5.98         0.55 o                         
  -6   6   5        160.52        157.35         2.31 o                         
  -5   6   5         29.12         27.62         0.97 o                         
  -4   6   5         54.56         54.32         1.05 o                         
  -3   6   5         69.21         59.76         1.00 o                         
  -2   6   5        187.00        178.37         1.90 o                         
  -1   6   5        322.88        312.75         2.48 o                         
   0   6   5        118.64        105.20         1.29 o                         
   1   6   5         82.26         73.40         1.12 o                         
   2   6   5          4.12          3.19         0.34 o                         
   3   6   5          3.46          4.06         0.35 o                         
   4   6   5         26.70         23.55         0.67 o                         
   5   6   5          5.04          4.93         0.39 o                         
   6   6   5          0.47          0.41         0.31 o                         
   7   6   5         26.42         24.95         0.90 o                         
   8   6   5         15.20         14.45         0.78 o                         
   9   6   5         54.43         63.07         1.76 o                         
  10   6   5        119.63        132.84         2.96 o                         
  11   6   5         37.75         23.46         3.97 o                         
 -11   7   5          1.60          1.97         1.24 o                         
 -10   7   5          8.38          9.66         0.85 o                         
  -9   7   5         64.59         74.70         2.08 o                         
  -8   7   5          0.30          0.31         0.41 o                         
  -7   7   5         84.27         85.75         1.76 o                         
  -6   7   5          0.29         -0.41         0.41 o                         
  -5   7   5        115.62        120.30         2.20 o                         
  -4   7   5          3.82          1.94         0.44 o                         
  -3   7   5        123.65        122.91         2.15 o                         
  -2   7   5         36.00         34.04         0.87 o                         
  -1   7   5         42.91         48.51         0.99 o                         
   0   7   5         40.96         38.29         0.95 o                         
   1   7   5        187.45        174.20         2.28 o                         
   2   7   5          7.95          7.25         0.42 o                         
   3   7   5          9.79         10.01         0.53 o                         
   4   7   5         86.54         85.93         1.63 o                         
   5   7   5          0.08         -0.07         0.38 o                         
   6   7   5          1.01          0.72         0.43 o                         
   7   7   5         13.32         11.16         0.72 o                         
   8   7   5        157.71        165.35         2.95 o                         
   9   7   5         33.51         29.56         1.36 o                         
  10   7   5          9.57          8.80         2.04 o                         
 -10   8   5          4.43          2.24         1.81 o                         
  -9   8   5          7.62          8.21         1.31 o                         
  -8   8   5         89.61        101.29         2.46 o                         
  -7   8   5          0.50          0.78         0.47 o                         
  -6   8   5          1.25          1.52         0.47 o                         
  -5   8   5          0.37         -0.20         0.48 o                         
  -4   8   5         94.19         97.64         2.18 o                         
  -3   8   5          0.20          0.14         0.47 o                         
  -2   8   5         65.66         71.36         1.75 o                         
  -1   8   5          0.98          1.43         0.35 o                         
   0   8   5          2.12          2.44         0.37 o                         
   1   8   5          0.27         -0.33         0.33 o                         
   2   8   5         62.58         61.24         1.41 o                         
   3   8   5          8.05          7.38         0.62 o                         
   4   8   5         12.82         11.14         0.76 o                         
   5   8   5          2.69          2.26         0.53 o                         
   6   8   5         50.67         51.34         1.76 o                         
   7   8   5         38.64         39.85         1.54 o                         
   8   8   5          2.36          0.16         0.63 o                         
  -8   9   5          5.91          6.43         1.67 o                         
  -7   9   5         10.12         11.10         1.22 o                         
  -6   9   5         32.13         30.46         1.33 o                         
  -5   9   5          0.01          0.19         0.49 o                         
  -4   9   5         16.28         19.13         1.01 o                         
  -3   9   5         12.68         11.24         0.77 o                         
  -2   9   5         32.71         33.40         1.28 o                         
  -1   9   5         41.92         42.85         1.67 o                         
   0   9   5          9.96         12.45         0.89 o                         
   1   9   5          0.15          0.92         0.58 o                         
   2   9   5          9.17          8.56         0.81 o                         
   3   9   5         43.01         45.94         1.55 o                         
   4   9   5          8.25          9.93         0.82 o                         
   5   9   5         36.32         30.98         1.38 o                         
   6   9   5        155.26        161.90         5.08 o                         
   7   9   5          3.59          2.24         3.31 o                         
  -5  10   5         64.07         69.84         5.00 o                         
  -4  10   5         55.55         61.27         3.25 o                         
  -3  10   5         71.11         73.43         2.55 o                         
  -2  10   5        268.68        295.44         5.65 o                         
  -1  10   5        115.23        117.02         3.46 o                         
   0  10   5          1.26          0.98         0.70 o                         
   1  10   5         46.21         49.95         3.07 o                         
   2  10   5         17.38         16.48         1.70 o                         
   3  10   5          8.46          8.36         1.34 o                         
   4  10   5          9.18          7.75         1.78 o                         
 -14   0   6         82.04         78.26         3.58 o                         
 -13   0   6          9.04          9.32         1.06 o                         
 -12   0   6         18.43         18.03         1.00 o                         
 -11   0   6        113.64        115.45         2.25 o                         
 -10   0   6         79.41         81.55         1.88 o                         
  -9   0   6         97.31        105.45         2.04 o                         
  -8   0   6         99.08        106.09         1.94 o                         
  -7   0   6        963.19       1022.58         9.19 o                         
  -6   0   6         15.58         29.74         1.82 o                         
  -5   0   6       1077.43       1178.22         8.11 o                         
  -4   0   6       1003.21       1058.90         8.27 o                         
  -3   0   6       2897.92       3170.99        19.19 o                         
  -2   0   6         28.13         30.11         0.60 o                         
  -1   0   6       2755.73       3050.48        14.88 o                         
   0   0   6       1499.62       1597.90         9.79 o                         
   1   0   6       1624.29       1705.02         8.33 o                         
   2   0   6        158.68        180.67         2.01 o                         
   3   0   6       1536.34       1659.96        10.38 o                         
   4   0   6         75.33         90.67         1.16 o                         
   5   0   6         25.07         30.38         0.62 o                         
   6   0   6         57.19         38.53         0.86 o                         
   7   0   6         97.31         75.82         1.54 o                         
   8   0   6          2.92          4.24         0.51 o                         
   9   0   6         61.92         65.39         1.79 o                         
  10   0   6         78.50         95.10         2.28 o                         
  11   0   6          0.66          0.22         0.51 o                         
  12   0   6         10.23          7.68         0.89 o                         
 -14   1   6         18.49         18.09         1.27 o                         
 -13   1   6         35.08         38.53         1.20 o                         
 -12   1   6        161.32        162.79         2.38 o                         
 -11   1   6         15.61         14.92         0.62 o                         
 -10   1   6         72.69         67.05         1.23 o                         
  -9   1   6         12.99         11.46         0.59 o                         
  -8   1   6        417.32        431.49         3.15 o                         
  -7   1   6         64.97         70.80         0.83 o                         
  -6   1   6         18.13         17.00         0.41 o                         
  -5   1   6         15.11         11.69         0.32 o                         
  -4   1   6        228.62        242.50         1.53 o                         
  -3   1   6        547.21        623.36         2.95 o                         
  -2   1   6        166.47        158.89         1.01 o                         
  -1   1   6          4.43          3.63         0.15 o                         
   0   1   6        107.38        107.96         0.76 o                         
   1   1   6        369.24        420.39         2.13 o                         
   2   1   6        344.67        411.60         2.08 o                         
   3   1   6        116.03        122.24         1.00 o                         
   4   1   6         20.75         20.00         0.43 o                         
   5   1   6          1.82          5.30         0.25 o                         
   6   1   6        244.97        238.97         1.82 o                         
   7   1   6        400.19        387.37         3.08 o                         
   8   1   6         24.86         17.16         0.62 o                         
   9   1   6         19.10         15.57         0.63 o                         
  10   1   6        244.74        249.47         2.69 o                         
  11   1   6        180.40        199.47         2.62 o                         
  12   1   6          7.33          9.70         0.73 o                         
  13   1   6         45.42         41.20         3.73 o                         
 -14   2   6          0.01          0.06         0.87 o                         
 -13   2   6         56.83         55.00         1.43 o                         
 -12   2   6          7.05          5.87         0.52 o                         
 -11   2   6          7.89          9.91         0.62 o                         
 -10   2   6        122.41        119.72         1.78 o                         
  -9   2   6         82.95         75.37         1.24 o                         
  -8   2   6         16.23         14.59         0.48 o                         
  -7   2   6         37.70         35.03         0.57 o                         
  -6   2   6        418.97        409.73         2.91 o                         
  -5   2   6         62.08         63.79         0.83 o                         
  -4   2   6        228.42        219.77         1.86 o                         
  -3   2   6        363.80        400.32         2.39 o                         
  -2   2   6          4.55          5.73         0.22 o                         
  -1   2   6        361.82        375.17         2.04 o                         
   0   2   6        109.91        140.04         1.18 o                         
   1   2   6        124.32        118.19         0.91 o                         
   2   2   6         17.19         11.83         0.23 o                         
   3   2   6        185.06        160.25         1.22 o                         
   4   2   6          3.00          1.03         0.14 o                         
   5   2   6          0.46          0.22         0.12 o                         
   6   2   6         29.24         20.63         0.44 o                         
   7   2   6         81.09         92.76         1.20 o                         
   8   2   6          0.00          0.56         0.23 o                         
   9   2   6         16.18         12.51         0.57 o                         
  10   2   6         26.57         26.50         0.90 o                         
  11   2   6          0.96          1.17         0.49 o                         
  12   2   6         45.42         45.18         1.43 o                         
 -14   3   6         31.08         35.26         1.72 o                         
 -13   3   6         34.18         36.69         1.21 o                         
 -12   3   6          5.45          4.59         0.49 o                         
 -11   3   6        238.51        248.34         3.09 o                         
 -10   3   6          2.21          2.95         0.47 o                         
  -9   3   6          0.18         -0.39         0.39 o                         
  -8   3   6        262.18        270.67         2.72 o                         
  -7   3   6          1.55          0.55         0.21 o                         
  -6   3   6        348.63        335.21         2.52 o                         
  -5   3   6        420.16        428.21         2.94 o                         
  -4   3   6          4.29          9.18         0.36 o                         
  -3   3   6         30.86         50.57         1.62 o                         
  -2   3   6         26.10         27.53         0.47 o                         
  -1   3   6         14.29         14.15         0.33 o                         
   0   3   6         99.27        124.46         1.63 o                         
   1   3   6        220.11        197.79         1.34 o                         
   2   3   6         25.00         26.67         0.48 o                         
   3   3   6        369.06        355.71         2.31 o                         
   4   3   6         36.09         32.61         0.57 o                         
   5   3   6        879.13        883.48         4.92 o                         
   6   3   6        163.20        157.60         1.60 o                         
   7   3   6         15.84         18.36         0.58 o                         
   8   3   6        254.46        251.32         2.27 o                         
   9   3   6         11.78         10.23         0.58 o                         
  10   3   6          6.02          6.00         0.57 o                         
  11   3   6        133.27        145.90         2.70 o                         
  12   3   6          0.38          0.57         0.60 o                         
 -13   4   6         50.83         46.99         1.81 o                         
 -12   4   6         20.04         16.08         0.88 o                         
 -11   4   6         69.53         72.87         1.71 o                         
 -10   4   6         56.35         57.83         1.51 o                         
  -9   4   6          8.72          7.66         0.60 o                         
  -8   4   6         22.31         20.32         0.75 o                         
  -7   4   6        187.65        185.27         1.96 o                         
  -6   4   6        132.33        124.71         1.40 o                         
  -5   4   6        109.47         98.42         1.17 o                         
  -4   4   6          1.45          2.28         0.25 o                         
  -3   4   6        644.93        655.54         4.23 o                         
  -2   4   6         28.52         33.64         0.58 o                         
  -1   4   6         36.50         47.09         0.63 o                         
   0   4   6        339.63        345.08         2.15 o                         
   1   4   6         10.77          5.10         0.20 o                         
   2   4   6         22.92         19.56         0.41 o                         
   3   4   6        449.71        450.79         2.57 o                         
   4   4   6         14.85         15.15         0.48 o                         
   5   4   6          3.44          3.13         0.31 o                         
   6   4   6          6.22          7.43         0.40 o                         
   7   4   6        133.97        134.06         1.62 o                         
   8   4   6          6.61          5.39         0.43 o                         
   9   4   6          1.32          0.51         0.39 o                         
  10   4   6         12.38         11.44         0.73 o                         
  11   4   6          1.33          1.56         0.46 o                         
  12   4   6         52.85         46.61         2.63 o                         
 -13   5   6         22.08         19.83         2.86 o                         
 -12   5   6         13.20         14.09         0.95 o                         
 -11   5   6          6.95          6.80         0.61 o                         
 -10   5   6         20.61         23.55         1.03 o                         
  -9   5   6         19.31         18.73         0.94 o                         
  -8   5   6         18.80         16.51         0.79 o                         
  -7   5   6          8.62          8.14         0.61 o                         
  -6   5   6          2.71          3.97         0.40 o                         
  -5   5   6         26.46         28.88         0.75 o                         
  -4   5   6          1.51          0.24         0.13 o                         
  -3   5   6          0.15         -0.20         0.20 o                         
  -2   5   6          0.04          0.09         0.11 o                         
  -1   5   6          0.00          1.08         0.17 o                         
   0   5   6         16.85         21.56         0.36 o                         
   1   5   6         12.96         10.01         0.35 o                         
   2   5   6          0.63          0.27         0.16 o                         
   3   5   6          0.07         -0.06         0.23 o                         
   4   5   6         91.36         83.61         1.23 o                         
   5   5   6          6.60          4.66         0.39 o                         
   6   5   6          0.20         -0.12         0.30 o                         
   7   5   6         29.26         27.55         0.92 o                         
   8   5   6         21.45         18.61         0.83 o                         
   9   5   6         10.31          9.11         0.64 o                         
  10   5   6         20.05         17.81         1.03 o                         
  11   5   6          3.38          2.18         0.97 o                         
 -12   6   6          0.08          0.38         2.24 o                         
 -11   6   6          6.26          7.06         0.71 o                         
 -10   6   6          0.08          0.23         0.59 o                         
  -9   6   6          0.00          1.46         0.49 o                         
  -8   6   6          4.13          4.12         0.49 o                         
  -7   6   6          4.20          5.56         0.54 o                         
  -6   6   6          4.09         13.40         0.74 o                         
  -5   6   6          2.12          1.83         0.42 o                         
  -4   6   6          3.26          4.05         0.38 o                         
  -3   6   6          0.04         -0.25         0.25 o                         
  -2   6   6         10.99         10.58         0.46 o                         
  -1   6   6          0.60          2.25         0.22 o                         
   0   6   6          3.38          1.71         0.27 o                         
   1   6   6         27.15         18.18         0.56 o                         
   2   6   6         46.72         41.09         0.85 o                         
   3   6   6         17.93         18.45         0.66 o                         
   4   6   6         14.32         11.32         0.52 o                         
   5   6   6         31.31         32.18         0.91 o                         
   6   6   6         57.51         57.21         1.33 o                         
   7   6   6          0.17          0.32         0.34 o                         
   8   6   6         46.46         47.40         1.45 o                         
   9   6   6         19.86         19.53         1.03 o                         
  10   6   6          4.89          3.90         0.82 o                         
 -11   7   6          1.87          7.69         1.89 o                         
 -10   7   6         50.37         49.27         2.42 o                         
  -9   7   6         10.28         10.95         0.89 o                         
  -8   7   6         42.75         44.51         1.36 o                         
  -7   7   6         13.85         12.28         0.75 o                         
  -6   7   6         79.04         76.37         1.71 o                         
  -5   7   6          4.86          3.49         0.51 o                         
  -4   7   6          0.42          0.17         0.44 o                         
  -3   7   6         14.77         13.36         0.76 o                         
  -2   7   6         92.15         87.27         1.55 o                         
  -1   7   6          4.14          3.04         0.36 o                         
   0   7   6         54.41         61.75         1.24 o                         
   1   7   6         20.40         20.43         0.76 o                         
   2   7   6         62.25         56.79         1.24 o                         
   3   7   6         15.48         14.46         0.70 o                         
   4   7   6         88.69         90.66         1.79 o                         
   5   7   6         15.91         15.08         0.84 o                         
   6   7   6          4.90          4.06         0.52 o                         
   7   7   6          0.09         -0.43         0.43 o                         
   8   7   6         50.47         52.65         1.68 o                         
   9   7   6          0.41          1.12         0.60 o                         
  -9   8   6          0.01         -0.87         0.87 o                         
  -8   8   6          0.01          0.17         0.50 o                         
  -7   8   6         83.33         84.46         2.11 o                         
  -6   8   6         22.60         21.51         1.07 o                         
  -5   8   6          3.15          2.50         0.61 o                         
  -4   8   6          6.38          5.13         0.62 o                         
  -3   8   6        345.76        363.09         4.17 o                         
  -2   8   6         96.97         92.45         1.93 o                         
  -1   8   6          2.39          2.59         0.47 o                         
   0   8   6         95.12        102.90         1.97 o                         
   1   8   6        303.77        297.59         3.49 o                         
   2   8   6        184.52        189.75         2.73 o                         
   3   8   6         35.01         34.88         1.20 o                         
   4   8   6         49.18         47.03         1.51 o                         
   5   8   6        135.39        140.99         2.82 o                         
   6   8   6         96.94         97.34         2.38 o                         
   7   8   6         14.61         12.19         1.01 o                         
   8   8   6         13.77         12.13         1.78 o                         
  -7   9   6         12.04         14.62         1.51 o                         
  -6   9   6          5.17          3.58         0.70 o                         
  -5   9   6         21.60         22.24         1.16 o                         
  -4   9   6          0.24          0.96         0.49 o                         
  -3   9   6          2.38          2.73         0.52 o                         
  -2   9   6         28.09         24.17         1.15 o                         
  -1   9   6         31.57         33.82         1.45 o                         
   0   9   6          2.09          1.37         0.58 o                         
   1   9   6          3.09          1.85         0.68 o                         
   2   9   6         32.95         35.34         1.51 o                         
   3   9   6          3.31          2.81         0.59 o                         
   4   9   6          9.60          7.44         0.76 o                         
   5   9   6         20.55         19.79         1.24 o                         
   6   9   6          6.05          4.50         1.06 o                         
  -4  10   6         22.94         25.28         3.00 o                         
  -3  10   6          0.33         -0.94         1.73 o                         
  -2  10   6         14.33         14.48         2.92 o                         
  -1  10   6          3.51          2.22         1.05 o                         
   0  10   6         54.31         48.63         3.13 o                         
   1  10   6          5.20          4.22         1.12 o                         
   2  10   6          1.76          2.51         1.07 o                         
 -14   1   7         14.58         13.71         1.58 o                         
 -13   1   7          3.87          4.01         0.54 o                         
 -12   1   7         75.16         81.51         1.67 o                         
 -11   1   7         66.49         75.05         1.51 o                         
 -10   1   7         48.20         49.04         1.04 o                         
  -9   1   7          0.11          0.54         0.29 o                         
  -8   1   7        118.20        113.00         1.33 o                         
  -7   1   7        586.59        604.94         4.17 o                         
  -6   1   7         60.79         57.73         0.78 o                         
  -5   1   7         87.54         74.42         0.84 o                         
  -4   1   7        183.89        174.48         1.41 o                         
  -3   1   7          1.88         -0.01         0.14 o                         
  -2   1   7         52.65         55.72         0.62 o                         
  -1   1   7          7.84          1.78         0.14 o                         
   0   1   7         69.42         80.14         0.69 o                         
   1   1   7         49.91         52.00         0.56 o                         
   2   1   7          7.89          8.60         0.25 o                         
   3   1   7         68.12         65.36         0.75 o                         
   4   1   7         77.87         78.11         0.91 o                         
   5   1   7         10.15         10.71         0.38 o                         
   6   1   7         27.94         17.30         0.50 o                         
   7   1   7         26.26         23.35         0.75 o                         
   8   1   7         14.48         14.75         0.59 o                         
   9   1   7          0.06         -0.27         0.30 o                         
  10   1   7         36.43         42.53         1.19 o                         
  11   1   7         21.21         22.88         0.92 o                         
  12   1   7          0.09         -0.43         0.79 o                         
 -14   2   7          0.64          1.02         0.60 o                         
 -13   2   7         37.95         43.80         1.29 o                         
 -12   2   7         73.06         73.47         1.59 o                         
 -11   2   7          2.00          1.19         0.40 o                         
 -10   2   7        108.89        103.49         1.82 o                         
  -9   2   7        133.91        126.92         1.83 o                         
  -8   2   7         81.81         81.93         1.15 o                         
  -7   2   7          5.50          4.19         0.23 o                         
  -6   2   7         54.41         57.32         0.90 o                         
  -5   2   7        105.93         91.59         1.30 o                         
  -4   2   7          1.39          2.09         0.27 o                         
  -3   2   7          1.76          0.40         0.15 o                         
  -2   2   7         65.33         64.10         0.73 o                         
  -1   2   7         97.49         92.84         0.86 o                         
   0   2   7        398.78        396.95         2.38 o                         
   1   2   7        172.20        156.36         1.15 o                         
   2   2   7       1042.65       1012.84         5.26 o                         
   3   2   7        193.02        182.39         1.29 o                         
   4   2   7          2.17          1.75         0.15 o                         
   5   2   7         33.92         29.66         0.59 o                         
   6   2   7          7.09          8.35         0.40 o                         
   7   2   7         18.16         19.60         0.67 o                         
   8   2   7         30.91         24.00         0.74 o                         
   9   2   7         18.06         19.90         0.79 o                         
  10   2   7         26.56         28.23         1.01 o                         
  11   2   7         64.02         70.20         1.79 o                         
  12   2   7         16.54         17.22         1.66 o                         
 -14   3   7         37.13         36.48         3.71 o                         
 -13   3   7         86.64         89.56         1.89 o                         
 -12   3   7          2.04          1.87         0.48 o                         
 -11   3   7          5.15          4.59         0.60 o                         
 -10   3   7         11.02          9.15         0.64 o                         
  -9   3   7          1.02          0.24         0.40 o                         
  -8   3   7         40.64         39.78         0.89 o                         
  -7   3   7        535.07        525.63         5.35 o                         
  -6   3   7         32.38         31.89         0.70 o                         
  -5   3   7        725.57        721.62         4.41 o                         
  -4   3   7         25.56         21.98         0.56 o                         
  -3   3   7          8.02         11.63         0.45 o                         
  -2   3   7          0.54          0.06         0.12 o                         
  -1   3   7          4.79          4.93         0.23 o                         
   0   3   7          4.57          3.56         0.17 o                         
   1   3   7          6.72          9.73         0.30 o                         
   2   3   7          0.27          0.04         0.09 o                         
   3   3   7        786.97        772.11         4.12 o                         
   4   3   7         60.75         60.93         0.87 o                         
   5   3   7        566.87        561.60         4.27 o                         
   6   3   7        165.67        159.25         1.58 o                         
   7   3   7         22.66         24.20         0.76 o                         
   8   3   7          1.54          0.95         0.31 o                         
   9   3   7         12.64         12.15         0.65 o                         
  10   3   7          7.89          7.03         0.66 o                         
  11   3   7         66.69         68.24         1.86 o                         
  12   3   7        103.37        103.75         3.95 o                         
 -13   4   7        121.19        123.71         3.70 o                         
 -12   4   7         59.36         59.94         1.64 o                         
 -11   4   7         30.38         31.37         1.19 o                         
 -10   4   7          1.89          1.68         0.44 o                         
  -9   4   7          4.37          3.33         0.46 o                         
  -8   4   7        202.28        195.95         2.47 o                         
  -7   4   7        147.78        145.39         2.31 o                         
  -6   4   7        810.07        812.53         6.79 o                         
  -5   4   7        112.14        102.98         1.31 o                         
  -4   4   7       2619.76       2592.27        16.29 o                         
  -3   4   7        380.78        346.65         2.85 o                         
  -2   4   7         71.44         76.58         0.93 o                         
  -1   4   7        221.15        217.57         1.69 o                         
   0   4   7        338.13        331.77         2.09 o                         
   1   4   7        378.96        357.88         2.65 o                         
   2   4   7        106.24        106.19         1.30 o                         
   3   4   7        215.86        215.12         1.88 o                         
   4   4   7       1125.96       1101.77         7.49 o                         
   5   4   7         58.51         57.09         1.04 o                         
   6   4   7         12.50         11.44         0.52 o                         
   7   4   7          0.00         -0.30         0.30 o                         
   8   4   7          1.65          1.74         0.40 o                         
   9   4   7          1.37          1.31         0.43 o                         
  10   4   7         12.77         12.66         0.85 o                         
  11   4   7         54.57         59.32         3.17 o                         
 -12   5   7          6.76          6.77         0.93 o                         
 -11   5   7         11.37         11.11         0.77 o                         
 -10   5   7          0.02         -0.07         0.47 o                         
  -9   5   7         88.92         96.55         2.09 o                         
  -8   5   7          5.55          4.93         0.51 o                         
  -7   5   7         14.23         11.99         0.65 o                         
  -6   5   7        261.91        248.18         2.83 o                         
  -5   5   7        123.94        123.25         1.68 o                         
  -4   5   7        165.54        169.79         2.05 o                         
  -3   5   7          0.01          0.42         0.27 o                         
  -2   5   7         42.44         38.50         0.74 o                         
  -1   5   7        397.82        349.74         2.83 o                         
   0   5   7          0.60          1.11         0.17 o                         
   1   5   7         58.18         45.62         0.74 o                         
   2   5   7        108.18        104.64         1.23 o                         
   3   5   7         86.47         89.16         1.14 o                         
   4   5   7        131.41        132.44         1.67 o                         
   5   5   7        185.01        177.59         2.17 o                         
   6   5   7          2.81          2.76         0.36 o                         
   7   5   7         46.78         42.60         1.26 o                         
   8   5   7          3.77          4.62         0.53 o                         
   9   5   7         33.46         35.85         1.20 o                         
  10   5   7         38.02         40.32         1.54 o                         
 -11   6   7          1.04          1.09         0.72 o                         
 -10   6   7        113.00        126.36         2.49 o                         
  -9   6   7          6.90          6.73         0.66 o                         
  -8   6   7          6.16          6.74         0.58 o                         
  -7   6   7         11.39         10.71         0.68 o                         
  -6   6   7         24.12         21.35         0.90 o                         
  -5   6   7          0.59          0.37         0.40 o                         
  -4   6   7         33.07         29.07         0.87 o                         
  -3   6   7         98.48         91.78         1.52 o                         
  -2   6   7          4.84          5.81         0.41 o                         
  -1   6   7         21.13         15.86         0.53 o                         
   0   6   7         61.13         52.68         0.99 o                         
   1   6   7        148.28        146.77         1.72 o                         
   2   6   7         53.60         52.10         1.05 o                         
   3   6   7         13.03         11.81         0.57 o                         
   4   6   7         46.65         46.97         1.05 o                         
   5   6   7          0.06         -0.35         0.35 o                         
   6   6   7          0.31          0.01         0.36 o                         
   7   6   7         68.83         72.97         1.77 o                         
   8   6   7         60.05         64.06         1.82 o                         
   9   6   7         55.56         62.79         1.93 o                         
  10   6   7          0.86          0.53         1.77 o                         
 -10   7   7         84.66         83.22         4.12 o                         
  -9   7   7         61.89         65.33         1.99 o                         
  -8   7   7         71.99         71.53         1.85 o                         
  -7   7   7         92.82        109.34         2.14 o                         
  -6   7   7         33.44         33.96         1.17 o                         
  -5   7   7        119.91        121.50         2.31 o                         
  -4   7   7          1.30          1.38         0.45 o                         
  -3   7   7         41.80         42.38         1.26 o                         
  -2   7   7          2.92          1.56         0.37 o                         
  -1   7   7        377.43        362.02         3.58 o                         
   0   7   7         34.89         32.93         0.93 o                         
   1   7   7         34.54         28.11         0.90 o                         
   2   7   7         24.15         23.84         0.89 o                         
   3   7   7        141.21        140.32         2.08 o                         
   4   7   7         84.41         85.58         1.72 o                         
   5   7   7         57.39         58.69         1.51 o                         
   6   7   7          4.52          3.43         0.52 o                         
   7   7   7         36.46         38.65         1.38 o                         
   8   7   7         32.60         33.59         1.48 o                         
   9   7   7         57.52         61.07         3.26 o                         
  -9   8   7         29.74         30.76         3.60 o                         
  -8   8   7         22.83         23.01         2.17 o                         
  -7   8   7         13.57         15.35         0.94 o                         
  -6   8   7        158.09        169.15         3.02 o                         
  -5   8   7         42.83         47.80         1.68 o                         
  -4   8   7         52.08         59.31         1.69 o                         
  -3   8   7          3.35          3.65         0.51 o                         
  -2   8   7         57.49         61.50         1.60 o                         
  -1   8   7          0.12         -0.48         0.48 o                         
   0   8   7         32.76         32.10         1.25 o                         
   1   8   7          5.85          7.16         0.68 o                         
   2   8   7         20.61         21.97         1.04 o                         
   3   8   7          0.16         -0.20         0.43 o                         
   4   8   7        129.05        138.85         2.67 o                         
   5   8   7         23.02         23.91         1.20 o                         
   6   8   7          7.18          6.63         0.74 o                         
   7   8   7          0.04         -0.44         0.72 o                         
  -7   9   7          9.09          8.77         1.56 o                         
  -6   9   7         45.96         51.17         2.68 o                         
  -5   9   7         12.62         11.70         0.87 o                         
  -4   9   7         12.70         13.14         0.90 o                         
  -3   9   7         71.52         84.43         2.22 o                         
  -2   9   7          0.14         -0.07         0.51 o                         
  -1   9   7         23.65         25.78         1.42 o                         
   0   9   7         75.77         86.42         2.63 o                         
   1   9   7         43.77         41.69         1.91 o                         
   2   9   7         28.84         26.49         1.36 o                         
   3   9   7          2.11          1.61         0.55 o                         
   4   9   7          0.39          0.37         0.60 o                         
   5   9   7          0.10         -0.86         0.86 o                         
  -3  10   7          5.51          4.61         1.97 o                         
  -2  10   7          1.05          0.50         2.10 o                         
  -1  10   7         45.76         48.00         5.96 o                         
   0  10   7         42.88         31.94         5.05 o                         
 -14   0   8          0.39         -0.99         1.34 o                         
 -13   0   8         21.15         17.83         1.51 o                         
 -12   0   8        208.71        218.46         5.53 o                         
 -11   0   8        164.18        173.61         3.55 o                         
 -10   0   8          0.19          0.22         0.41 o                         
  -9   0   8         53.18         52.08         1.46 o                         
  -8   0   8        196.11        196.42         3.93 o                         
  -7   0   8        150.62        155.22         2.28 o                         
  -6   0   8        126.06        118.15         1.79 o                         
  -5   0   8         27.42         33.74         0.92 o                         
  -4   0   8          9.62          7.10         0.43 o                         
  -3   0   8       2135.06       2259.54        13.14 o                         
  -2   0   8        198.40        196.45         1.92 o                         
  -1   0   8        231.91        243.81         2.30 o                         
   0   0   8         83.83         73.61         0.99 o                         
   1   0   8        442.33        509.17         3.52 o                         
   2   0   8       1021.76       1024.56         7.02 o                         
   3   0   8        292.51        276.07         2.57 o                         
   4   0   8          6.52          0.85         0.21 o                         
   5   0   8        870.51        799.08         6.10 o                         
   6   0   8        421.31        395.27         5.10 o                         
   7   0   8         65.53         46.59         1.40 o                         
   8   0   8         25.82         32.54         1.34 o                         
   9   0   8        144.62        154.30         3.43 o                         
  10   0   8          2.07          2.48         0.65 o                         
  11   0   8         18.51         20.76         1.37 o                         
  12   0   8         54.83         44.41         3.85 o                         
 -14   1   8         16.64         21.36         4.03 o                         
 -13   1   8          0.26         -0.48         0.48 o                         
 -12   1   8         63.28         64.26         1.62 o                         
 -11   1   8          4.72          3.77         0.47 o                         
 -10   1   8         53.10         57.22         1.22 o                         
  -9   1   8          2.85          2.15         0.31 o                         
  -8   1   8         11.71         11.41         0.45 o                         
  -7   1   8         34.22         28.96         0.59 o                         
  -6   1   8        109.77        101.15         1.16 o                         
  -5   1   8         75.14         75.19         0.95 o                         
  -4   1   8         47.07         53.17         0.78 o                         
  -3   1   8         44.66         52.95         0.69 o                         
  -2   1   8        104.89        130.94         1.08 o                         
  -1   1   8        130.18        152.61         1.11 o                         
   0   1   8         39.55         39.70         0.53 o                         
   1   1   8        239.81        236.03         1.55 o                         
   2   1   8          0.02          0.11         0.11 o                         
   3   1   8          0.35          0.31         0.11 o                         
   4   1   8          0.01         -0.10         0.11 o                         
   5   1   8         11.08          5.20         0.31 o                         
   6   1   8        215.42        179.67         2.34 o                         
   7   1   8          0.18          0.55         0.26 o                         
   8   1   8          2.40          2.88         0.40 o                         
   9   1   8          5.45          5.85         0.54 o                         
  10   1   8          0.42          0.23         0.44 o                         
  11   1   8          0.79          0.45         0.41 o                         
  12   1   8         57.97         52.72         3.65 o                         
 -14   2   8         35.37         32.12         3.38 o                         
 -13   2   8          1.89          1.92         0.46 o                         
 -12   2   8          5.82          5.58         0.55 o                         
 -11   2   8         46.70         44.34         1.24 o                         
 -10   2   8          7.39          7.38         0.57 o                         
  -9   2   8         55.50         57.15         1.24 o                         
  -8   2   8        182.66        177.36         2.03 o                         
  -7   2   8          0.03          0.00         0.34 o                         
  -6   2   8        446.51        448.73         3.66 o                         
  -5   2   8         81.28         90.28         1.23 o                         
  -4   2   8         91.76         85.35         1.11 o                         
  -3   2   8        710.87        727.82         3.79 o                         
  -2   2   8        148.67        161.63         1.31 o                         
  -1   2   8         74.69         84.92         0.88 o                         
   0   2   8         85.42         75.85         0.82 o                         
   1   2   8        172.17        200.30         1.52 o                         
   2   2   8          0.53          0.27         0.12 o                         
   3   2   8        284.56        278.97         2.09 o                         
   4   2   8         25.61         27.12         0.54 o                         
   5   2   8          0.63          0.08         0.21 o                         
   6   2   8         10.47          8.18         0.49 o                         
   7   2   8         27.81         23.57         0.78 o                         
   8   2   8         55.37         60.76         1.30 o                         
   9   2   8          0.77          0.60         0.40 o                         
  10   2   8         83.48         87.33         1.86 o                         
  11   2   8         14.30         16.69         1.12 o                         
  12   2   8         13.86         19.21         4.05 o                         
 -13   3   8         22.40         20.42         1.39 o                         
 -12   3   8          1.90          2.13         0.44 o                         
 -11   3   8         17.07         15.84         0.81 o                         
 -10   3   8        152.75        151.81         2.40 o                         
  -9   3   8         42.05         43.06         1.21 o                         
  -8   3   8         33.51         34.28         0.86 o                         
  -7   3   8         13.95         13.69         0.55 o                         
  -6   3   8        839.45        834.21         5.41 o                         
  -5   3   8         52.92         49.09         0.89 o                         
  -4   3   8        136.58        143.67         1.56 o                         
  -3   3   8        333.56        327.55         2.61 o                         
  -2   3   8        345.54        371.52         2.41 o                         
  -1   3   8        546.95        547.69         3.15 o                         
   0   3   8         88.43         98.69         1.09 o                         
   1   3   8          7.35          6.50         0.27 o                         
   2   3   8        911.27        872.75         5.30 o                         
   3   3   8          0.10          0.17         0.14 o                         
   4   3   8        100.44         91.47         1.40 o                         
   5   3   8         83.27         81.49         1.15 o                         
   6   3   8         43.90         41.75         0.96 o                         
   7   3   8         20.31         17.77         0.69 o                         
   8   3   8         46.99         45.89         1.10 o                         
   9   3   8         31.68         30.41         1.00 o                         
  10   3   8          5.59          6.87         0.63 o                         
  11   3   8         11.50         15.88         1.56 o                         
 -13   4   8         13.22         10.16         1.67 o                         
 -12   4   8          0.03          0.75         0.48 o                         
 -11   4   8         71.92         80.44         2.01 o                         
 -10   4   8          2.08          1.73         0.43 o                         
  -9   4   8          0.37          0.81         0.41 o                         
  -8   4   8        127.57        132.10         1.96 o                         
  -7   4   8          6.72          8.32         0.45 o                         
  -6   4   8         49.12         43.60         1.03 o                         
  -5   4   8        247.18        269.09         2.56 o                         
  -4   4   8         29.70         38.73         0.94 o                         
  -3   4   8         28.84         18.19         0.60 o                         
  -2   4   8          4.83          8.37         0.33 o                         
  -1   4   8         96.11         81.97         1.04 o                         
   0   4   8         34.87         40.41         1.02 o                         
   1   4   8          1.84          2.13         0.23 o                         
   2   4   8         90.23         90.94         1.06 o                         
   3   4   8         13.00         13.80         0.53 o                         
   4   4   8         73.72         75.45         1.21 o                         
   5   4   8        240.07        240.23         2.48 o                         
   6   4   8          1.62          1.30         0.31 o                         
   7   4   8         47.75         51.45         1.11 o                         
   8   4   8         19.75         20.27         0.84 o                         
   9   4   8         10.80         12.34         0.76 o                         
  10   4   8         63.19         63.26         1.93 o                         
  11   4   8          3.54          4.71         1.14 o                         
 -12   5   8         34.69         32.85         2.31 o                         
 -11   5   8         13.66         12.80         0.95 o                         
 -10   5   8          0.11         -0.23         0.48 o                         
  -9   5   8        105.46        109.90         2.19 o                         
  -8   5   8         33.70         32.83         1.05 o                         
  -7   5   8          8.74          7.57         0.57 o                         
  -6   5   8         51.21         48.27         1.17 o                         
  -5   5   8         84.31         87.74         1.64 o                         
  -4   5   8        110.71        106.57         1.54 o                         
  -3   5   8         41.40         46.30         0.97 o                         
  -2   5   8         15.03          6.87         0.37 o                         
  -1   5   8          8.84          7.78         0.36 o                         
   0   5   8         41.80         24.77         0.62 o                         
   1   5   8          0.01         -0.09         0.17 o                         
   2   5   8         20.30         17.26         0.63 o                         
   3   5   8         21.22         22.69         0.72 o                         
   4   5   8        299.05        299.39         2.93 o                         
   5   5   8          0.21         -0.33         0.33 o                         
   6   5   8          0.82          0.17         0.34 o                         
   7   5   8          0.31         -0.40         0.42 o                         
   8   5   8         25.69         27.73         1.11 o                         
   9   5   8          1.49          1.47         0.42 o                         
  10   5   8          4.93          0.90         1.61 o                         
 -11   6   8          3.04          3.14         1.23 o                         
 -10   6   8          2.03          0.86         0.45 o                         
  -9   6   8         60.94         62.71         1.73 o                         
  -8   6   8          0.29          0.01         0.41 o                         
  -7   6   8         35.15         33.95         1.16 o                         
  -6   6   8         38.27         37.10         1.18 o                         
  -5   6   8        397.61        416.87         4.34 o                         
  -4   6   8         18.33         17.75         0.73 o                         
  -3   6   8         20.61         20.97         0.79 o                         
  -2   6   8         37.05         45.12         1.06 o                         
  -1   6   8         61.62         53.23         1.03 o                         
   0   6   8          6.56          7.45         0.43 o                         
   1   6   8         12.45         12.06         0.55 o                         
   2   6   8         27.55         27.85         0.86 o                         
   3   6   8        254.55        265.27         2.77 o                         
   4   6   8         19.07         18.69         0.71 o                         
   5   6   8          9.78         10.25         0.63 o                         
   6   6   8          3.28          2.68         0.45 o                         
   7   6   8         13.60         11.71         0.79 o                         
   8   6   8         49.89         50.18         1.60 o                         
   9   6   8          7.60          6.07         0.81 o                         
 -10   7   8          0.17          0.34         1.27 o                         
  -9   7   8          4.25          3.42         0.58 o                         
  -8   7   8         17.82         16.12         0.96 o                         
  -7   7   8          3.89          4.79         0.56 o                         
  -6   7   8        100.23        102.03         2.06 o                         
  -5   7   8         11.11         10.13         0.72 o                         
  -4   7   8        113.53        120.18         2.23 o                         
  -3   7   8         12.52          9.70         0.66 o                         
  -2   7   8         39.37         36.74         1.07 o                         
  -1   7   8         12.74         13.67         0.72 o                         
   0   7   8         25.57         21.29         0.92 o                         
   1   7   8          0.09         -0.21         0.42 o                         
   2   7   8         16.93         14.62         0.72 o                         
   3   7   8         25.53         22.03         0.89 o                         
   4   7   8        155.94        163.30         2.62 o                         
   5   7   8          1.91          1.42         0.44 o                         
   6   7   8        135.20        134.33         3.49 o                         
   7   7   8         96.85         99.05         2.26 o                         
   8   7   8          0.41          0.42         0.52 o                         
  -8   8   8         22.56         21.20         3.94 o                         
  -7   8   8         39.60         38.56         1.47 o                         
  -6   8   8         13.61         12.15         0.86 o                         
  -5   8   8          9.27          5.27         0.60 o                         
  -4   8   8         23.69         24.72         1.10 o                         
  -3   8   8         62.96         66.18         1.73 o                         
  -2   8   8          0.05          0.46         0.44 o                         
  -1   8   8         54.30         54.20         1.75 o                         
   0   8   8          5.63          5.84         0.62 o                         
   1   8   8          8.83         10.06         0.79 o                         
   2   8   8          9.74          9.30         0.79 o                         
   3   8   8         11.34         12.69         0.87 o                         
   4   8   8         48.64         53.71         1.98 o                         
   5   8   8         18.05         19.74         1.16 o                         
   6   8   8         26.53         25.22         2.92 o                         
   7   8   8          0.05          1.72         1.31 o                         
  -6   9   8          1.06          5.74         2.89 o                         
  -5   9   8         14.78         13.75         1.46 o                         
  -4   9   8          6.50          6.74         0.89 o                         
  -3   9   8          5.97          9.27         0.90 o                         
  -2   9   8         30.43         31.28         1.52 o                         
  -1   9   8         16.15         18.97         1.27 o                         
   0   9   8         89.67        101.64         3.51 o                         
   1   9   8         13.71         14.03         1.25 o                         
   2   9   8         40.13         43.48         2.28 o                         
   3   9   8          5.07          6.98         1.24 o                         
   4   9   8         12.26         10.51         1.69 o                         
 -14   1   9          0.95         -1.90         1.90 o                         
 -13   1   9          0.05          0.06         0.44 o                         
 -12   1   9          0.29          0.59         0.43 o                         
 -11   1   9          2.92          2.65         0.42 o                         
 -10   1   9          1.15          1.24         0.34 o                         
  -9   1   9        223.96        228.64         2.55 o                         
  -8   1   9          3.04          2.07         0.31 o                         
  -7   1   9        117.39        129.04         1.76 o                         
  -6   1   9          1.42          1.33         0.22 o                         
  -5   1   9        383.48        394.40         2.74 o                         
  -4   1   9          1.93          3.66         0.26 o                         
  -3   1   9         77.52         98.54         1.04 o                         
  -2   1   9        258.36        262.80         1.79 o                         
  -1   1   9        126.82        117.52         1.05 o                         
   0   1   9          1.76          0.06         0.09 o                         
   1   1   9       1091.80       1097.75         5.51 o                         
   2   1   9         13.26         11.63         0.31 o                         
   3   1   9         11.98         13.35         0.38 o                         
   4   1   9         45.81         47.34         0.86 o                         
   5   1   9        196.43        195.12         2.16 o                         
   6   1   9          1.31          1.32         0.31 o                         
   7   1   9          8.45          9.64         0.61 o                         
   8   1   9         13.14         10.63         0.67 o                         
   9   1   9         78.87         79.13         1.89 o                         
  10   1   9         36.86         38.43         1.32 o                         
  11   1   9         71.43         76.05         2.74 o                         
 -13   2   9        110.20        111.94         3.50 o                         
 -12   2   9          4.99          3.61         0.47 o                         
 -11   2   9         21.67         22.08         0.94 o                         
 -10   2   9        104.19        106.54         1.92 o                         
  -9   2   9        174.47        173.41         2.27 o                         
  -8   2   9        273.79        272.50         2.86 o                         
  -7   2   9        829.37        833.49         6.94 o                         
  -6   2   9        622.81        597.03         4.20 o                         
  -5   2   9         98.60         93.97         1.29 o                         
  -4   2   9          0.60          0.15         0.15 o                         
  -3   2   9        559.16        545.62         3.04 o                         
  -2   2   9        294.87        280.08         1.96 o                         
  -1   2   9         47.77         42.43         0.64 o                         
   0   2   9        135.88        153.84         1.35 o                         
   1   2   9         31.77         30.55         0.55 o                         
   2   2   9        654.90        669.08         3.53 o                         
   3   2   9         41.19         34.55         0.61 o                         
   4   2   9         46.68         40.01         0.95 o                         
   5   2   9          0.18          0.01         0.30 o                         
   6   2   9          0.00          0.08         0.32 o                         
   7   2   9          1.26          1.04         0.37 o                         
   8   2   9         44.30         44.90         1.26 o                         
   9   2   9         87.37         98.77         2.12 o                         
  10   2   9         97.58        108.87         2.31 o                         
  11   2   9          9.27          8.27         1.19 o                         
 -13   3   9          0.41         -0.95         0.95 o                         
 -12   3   9          0.30          1.04         0.46 o                         
 -11   3   9         12.36         11.85         0.74 o                         
 -10   3   9         50.08         52.60         1.37 o                         
  -9   3   9        109.93        108.36         1.91 o                         
  -8   3   9          0.16         -0.10         0.30 o                         
  -7   3   9        101.16         99.01         1.45 o                         
  -6   3   9         27.42         32.61         0.83 o                         
  -5   3   9         14.25         10.95         0.47 o                         
  -4   3   9         47.44         47.34         0.93 o                         
  -3   3   9         46.98         42.39         0.84 o                         
  -2   3   9          0.65         -0.15         0.15 o                         
  -1   3   9        190.35        176.45         1.62 o                         
   0   3   9          8.58          9.39         0.37 o                         
   1   3   9        169.14        167.68         1.57 o                         
   2   3   9          0.04          0.25         0.11 o                         
   3   3   9        157.15        151.15         1.82 o                         
   4   3   9          0.17         -0.22         0.28 o                         
   5   3   9          5.21          3.79         0.38 o                         
   6   3   9          9.91          9.35         0.52 o                         
   7   3   9          0.11         -0.13         0.31 o                         
   8   3   9         15.41         13.94         0.68 o                         
   9   3   9         83.80         88.17         1.87 o                         
  10   3   9         13.59         13.27         0.95 o                         
 -12   4   9         79.15         87.38         2.75 o                         
 -11   4   9          0.60          0.85         0.45 o                         
 -10   4   9         66.45         68.90         1.82 o                         
  -9   4   9          6.23          5.90         0.60 o                         
  -8   4   9          0.81          0.48         0.36 o                         
  -7   4   9          0.02         -0.01         0.31 o                         
  -6   4   9        193.79        193.40         2.17 o                         
  -5   4   9          0.56          0.66         0.33 o                         
  -4   4   9          0.05          0.03         0.30 o                         
  -3   4   9          8.62          5.08         0.38 o                         
  -2   4   9          0.61          1.55         0.24 o                         
  -1   4   9        345.26        327.32         3.24 o                         
   0   4   9        170.88        171.24         2.18 o                         
   1   4   9         16.93         15.44         0.52 o                         
   2   4   9        394.98        383.78         3.79 o                         
   3   4   9        156.45        153.93         1.89 o                         
   4   4   9         79.74         73.49         1.29 o                         
   5   4   9          9.56          8.39         0.48 o                         
   6   4   9          6.35          4.26         0.40 o                         
   7   4   9          7.82          7.48         0.48 o                         
   8   4   9         13.40         15.88         0.90 o                         
   9   4   9         19.33         18.21         1.11 o                         
  10   4   9          2.78          1.55         1.15 o                         
 -12   5   9          0.16         -1.79         1.79 o                         
 -11   5   9          1.88          1.92         0.49 o                         
 -10   5   9        112.10        124.07         2.47 o                         
  -9   5   9          9.02          9.17         0.72 o                         
  -8   5   9          5.18          5.06         0.53 o                         
  -7   5   9         26.52         25.93         0.98 o                         
  -6   5   9         10.98          7.64         0.57 o                         
  -5   5   9         81.50         78.40         1.36 o                         
  -4   5   9         46.63         43.27         0.99 o                         
  -3   5   9        185.07        170.30         2.06 o                         
  -2   5   9        148.44        149.93         1.82 o                         
  -1   5   9         30.62         24.10         0.65 o                         
   0   5   9          1.10          0.93         0.25 o                         
   1   5   9        195.78        196.61         2.49 o                         
   2   5   9         46.61         46.32         1.16 o                         
   3   5   9        172.28        173.28         2.92 o                         
   4   5   9         70.73         69.64         1.41 o                         
   5   5   9        115.12        111.85         1.92 o                         
   6   5   9         67.90         70.52         1.55 o                         
   7   5   9         22.63         26.49         1.09 o                         
   8   5   9          1.41          1.92         0.48 o                         
   9   5   9          2.95          3.91         0.71 o                         
 -11   6   9          3.88          2.46         1.18 o                         
 -10   6   9          0.48          1.76         0.60 o                         
  -9   6   9         25.97         25.91         1.33 o                         
  -8   6   9          2.79          1.88         0.51 o                         
  -7   6   9         26.63         29.12         1.10 o                         
  -6   6   9        112.18        112.34         2.10 o                         
  -5   6   9          4.71          4.29         0.53 o                         
  -4   6   9         20.76         16.53         0.74 o                         
  -3   6   9         13.06         18.41         0.77 o                         
  -2   6   9          0.25         -0.34         0.34 o                         
  -1   6   9        167.26        153.74         2.13 o                         
   0   6   9        157.08        143.60         2.00 o                         
   1   6   9         21.40         21.64         0.80 o                         
   2   6   9        107.58        105.62         1.77 o                         
   3   6   9         92.52         91.43         1.64 o                         
   4   6   9         71.52         72.57         1.50 o                         
   5   6   9         12.60          9.92         0.73 o                         
   6   6   9          8.63          8.01         0.62 o                         
   7   6   9         18.85         18.69         1.01 o                         
   8   6   9        100.20         97.49         2.66 o                         
   9   6   9          0.16          1.87         1.13 o                         
  -9   7   9         39.52         36.10         2.66 o                         
  -8   7   9         67.40         74.80         2.05 o                         
  -7   7   9          8.24          6.82         0.71 o                         
  -6   7   9          6.49          5.72         0.60 o                         
  -5   7   9        177.61        193.93         3.00 o                         
  -4   7   9         15.42         13.27         0.84 o                         
  -3   7   9          6.51          4.45         0.53 o                         
  -2   7   9         60.02         64.65         1.53 o                         
  -1   7   9         41.49         40.27         1.30 o                         
   0   7   9         12.62         12.74         0.80 o                         
   1   7   9          4.00          4.85         0.57 o                         
   2   7   9          1.97          1.77         0.44 o                         
   3   7   9          0.04         -0.23         0.41 o                         
   4   7   9          4.95          3.84         0.59 o                         
   5   7   9          5.00          4.93         0.72 o                         
   6   7   9         11.87         11.02         0.92 o                         
   7   7   9         19.37         17.51         1.31 o                         
  -8   8   9          8.46          7.49         2.57 o                         
  -7   8   9         24.66         23.99         2.43 o                         
  -6   8   9         30.71         33.37         1.39 o                         
  -5   8   9         10.79         13.09         0.93 o                         
  -4   8   9         20.91         17.76         0.97 o                         
  -3   8   9         57.68         63.79         1.75 o                         
  -2   8   9         11.32         13.42         0.91 o                         
  -1   8   9         13.83         14.78         1.02 o                         
   0   8   9        137.80        146.17         2.86 o                         
   1   8   9          0.04          0.14         0.45 o                         
   2   8   9          0.32         -0.23         0.50 o                         
   3   8   9         16.19         16.78         1.06 o                         
   4   8   9          1.21          0.93         0.56 o                         
   5   8   9          6.69          8.80         1.64 o                         
   6   8   9         34.53         42.45         5.48 o                         
  -5   9   9         46.68         50.96         4.40 o                         
  -4   9   9         94.52        100.22         5.37 o                         
  -3   9   9        156.99        164.57         6.30 o                         
  -2   9   9          8.75         11.47         1.78 o                         
  -1   9   9          4.70          5.63         1.29 o                         
   0   9   9         98.26         97.42         6.11 o                         
   1   9   9        253.74        271.66        10.59 o                         
   3   9   9         78.03         86.30         5.46 o                         
 -13   0  10          9.54         12.75         3.10 o                         
 -12   0  10         16.17         17.67         1.28 o                         
 -11   0  10          0.19          0.04         0.49 o                         
 -10   0  10          6.64          5.60         0.69 o                         
  -9   0  10        113.01        121.40         2.67 o                         
  -8   0  10        443.40        445.34         5.17 o                         
  -7   0  10          0.27          0.42         0.38 o                         
  -6   0  10         81.67         76.47         1.56 o                         
  -5   0  10        404.84        399.49         4.09 o                         
  -4   0  10          7.87          5.57         0.46 o                         
  -3   0  10          0.13          0.70         0.35 o                         
  -2   0  10          7.62          5.63         0.40 o                         
  -1   0  10          9.20          9.11         0.46 o                         
   0   0  10        131.02        128.87         1.55 o                         
   1   0  10        847.54        891.24         6.18 o                         
   2   0  10         44.08         44.14         1.17 o                         
   3   0  10         25.19         23.37         0.82 o                         
   4   0  10        206.61        208.71         3.17 o                         
   5   0  10          1.88          1.63         0.63 o                         
   6   0  10        110.17        102.18         2.79 o                         
   7   0  10          3.87          3.38         0.68 o                         
   8   0  10          0.91          1.03         0.68 o                         
   9   0  10        266.80        302.78         6.05 o                         
  10   0  10          0.01         -0.72         0.72 o                         
  11   0  10         53.65         51.31         6.11 o                         
 -13   1  10          5.34          4.56         1.40 o                         
 -12   1  10          2.04          0.86         0.42 o                         
 -11   1  10          1.75          1.35         0.39 o                         
 -10   1  10         18.08         15.52         0.69 o                         
  -9   1  10         63.17         64.14         1.29 o                         
  -8   1  10        279.75        276.82         2.75 o                         
  -7   1  10         49.05         52.06         0.96 o                         
  -6   1  10          2.32          2.77         0.29 o                         
  -5   1  10          9.14          6.52         0.35 o                         
  -4   1  10         16.81         20.89         0.52 o                         
  -3   1  10        226.66        227.36         1.68 o                         
  -2   1  10         26.87         24.95         0.53 o                         
  -1   1  10         80.88         84.12         0.95 o                         
   0   1  10        326.11        304.78         2.18 o                         
   1   1  10          6.61          5.88         0.26 o                         
   2   1  10          5.34          2.73         0.27 o                         
   3   1  10         95.14        101.41         1.36 o                         
   4   1  10        157.59        134.54         2.38 o                         
   5   1  10          1.21          1.53         0.32 o                         
   6   1  10        107.53         93.17         1.76 o                         
   7   1  10         19.78         20.48         0.97 o                         
   8   1  10          1.88          1.47         0.48 o                         
   9   1  10         37.94         38.66         1.43 o                         
  10   1  10         66.58         68.81         1.89 o                         
  11   1  10          9.20          5.15         2.13 o                         
 -13   2  10         45.77         47.96         5.35 o                         
 -12   2  10          7.70          7.75         0.70 o                         
 -11   2  10          0.08          0.21         0.37 o                         
 -10   2  10         77.92         77.38         1.65 o                         
  -9   2  10          7.01          6.64         0.50 o                         
  -8   2  10         69.12         63.94         1.29 o                         
  -7   2  10         49.23         52.19         1.10 o                         
  -6   2  10        278.78        272.21         2.88 o                         
  -5   2  10        490.90        470.77         4.51 o                         
  -4   2  10         81.34         74.35         0.88 o                         
  -3   2  10          0.04          0.18         0.13 o                         
  -2   2  10         62.69         53.54         0.79 o                         
  -1   2  10        547.55        554.76         3.79 o                         
   0   2  10        137.48        141.09         1.39 o                         
   1   2  10        360.07        359.92         3.10 o                         
   2   2  10        223.18        217.97         1.94 o                         
   3   2  10        615.24        609.99         5.29 o                         
   4   2  10        160.41        159.47         2.10 o                         
   5   2  10         35.07         31.51         0.91 o                         
   6   2  10         12.97         12.75         0.73 o                         
   7   2  10         98.67        101.72         2.03 o                         
   8   2  10          7.05          6.86         0.63 o                         
   9   2  10          0.10         -0.16         0.41 o                         
  10   2  10          0.47          0.55         0.58 o                         
 -12   3  10          6.54          6.56         0.83 o                         
 -11   3  10         19.21         19.41         0.96 o                         
 -10   3  10         11.34          8.89         0.67 o                         
  -9   3  10         41.46         42.16         1.28 o                         
  -8   3  10         37.83         33.10         0.97 o                         
  -7   3  10          0.21          0.06         0.31 o                         
  -6   3  10          0.98          0.69         0.31 o                         
  -5   3  10         35.11         34.63         0.82 o                         
  -4   3  10          9.54          6.51         0.39 o                         
  -3   3  10        157.68        146.13         1.43 o                         
  -2   3  10         53.39         43.42         0.75 o                         
  -1   3  10         13.24         17.61         0.56 o                         
   0   3  10          1.22          0.64         0.25 o                         
   1   3  10        231.36        236.08         2.45 o                         
   2   3  10          6.04          3.93         0.35 o                         
   3   3  10         16.44         13.74         0.55 o                         
   4   3  10         12.93         11.72         0.61 o                         
   5   3  10          8.79          6.28         0.49 o                         
   6   3  10         15.69         17.53         0.72 o                         
   7   3  10         73.92         78.47         1.58 o                         
   8   3  10          1.03          0.94         0.39 o                         
   9   3  10          4.15          4.29         0.63 o                         
  10   3  10         59.73         57.85         4.74 o                         
 -12   4  10          1.37         -1.37         1.37 o                         
 -11   4  10         12.16          9.96         0.76 o                         
 -10   4  10          0.04         -0.44         0.44 o                         
  -9   4  10         48.62         47.03         1.43 o                         
  -8   4  10         11.35         12.44         0.76 o                         
  -7   4  10          0.00         -0.29         0.29 o                         
  -6   4  10          3.54          3.51         0.39 o                         
  -5   4  10         46.79         48.47         1.06 o                         
  -4   4  10        110.09        109.73         1.55 o                         
  -3   4  10         26.60         20.08         0.64 o                         
  -2   4  10          8.72         12.76         0.55 o                         
  -1   4  10        190.92        221.36         2.57 o                         
   0   4  10         13.08         12.61         0.51 o                         
   1   4  10         10.61         11.94         0.46 o                         
   2   4  10         70.67         78.75         1.40 o                         
   3   4  10          0.88          0.62         0.34 o                         
   4   4  10         26.43         24.82         0.86 o                         
   5   4  10         22.33         22.90         0.81 o                         
   6   4  10         18.40         17.58         0.73 o                         
   7   4  10          0.00         -0.26         0.38 o                         
   8   4  10          0.03         -0.11         0.50 o                         
   9   4  10         21.62         20.41         1.39 o                         
 -11   5  10         57.71         56.71         2.77 o                         
 -10   5  10         74.91         87.38         2.10 o                         
  -9   5  10          3.78          3.32         0.51 o                         
  -8   5  10          0.01         -0.14         0.43 o                         
  -7   5  10        265.93        277.55         3.58 o                         
  -6   5  10        500.33        519.17         4.73 o                         
  -5   5  10        133.87        138.77         1.87 o                         
  -4   5  10        102.61        106.47         1.62 o                         
  -3   5  10        249.26        256.32         2.86 o                         
  -2   5  10         86.70         74.33         1.39 o                         
  -1   5  10         28.21         25.86         0.80 o                         
   0   5  10        143.42        148.60         1.95 o                         
   1   5  10         44.54         44.46         1.21 o                         
   2   5  10        320.56        336.38         3.43 o                         
   3   5  10         59.67         58.50         1.41 o                         
   4   5  10        275.37        281.35         3.26 o                         
   5   5  10          5.81          5.48         0.52 o                         
   6   5  10         44.97         45.21         1.29 o                         
   7   5  10          4.86          3.93         0.54 o                         
   8   5  10         27.51         29.01         1.39 o                         
   9   5  10         23.73         14.32         2.32 o                         
 -10   6  10         12.37          7.11         1.37 o                         
  -9   6  10          9.63          9.53         0.77 o                         
  -8   6  10          3.24          2.51         0.46 o                         
  -7   6  10        112.85        109.92         2.17 o                         
  -6   6  10        270.76        284.40         4.33 o                         
  -5   6  10         92.24         97.75         1.90 o                         
  -4   6  10          0.37          0.09         0.43 o                         
  -3   6  10          1.99          1.74         0.40 o                         
  -2   6  10         12.99         11.96         0.70 o                         
  -1   6  10         50.84         45.53         1.28 o                         
   0   6  10         18.97         21.61         0.86 o                         
   1   6  10         83.52         84.68         1.82 o                         
   2   6  10          7.26          6.89         0.53 o                         
   3   6  10        563.22        598.43         5.35 o                         
   4   6  10         11.27          9.54         0.62 o                         
   5   6  10          2.39          1.43         0.42 o                         
   6   6  10         28.99         29.88         1.19 o                         
   7   6  10          4.01          2.14         0.64 o                         
   8   6  10          3.82          4.17         1.53 o                         
  -9   7  10         35.52         35.74         6.46 o                         
  -8   7  10         65.95         59.96         3.96 o                         
  -7   7  10          3.17          2.20         0.51 o                         
  -6   7  10         61.99         66.29         1.82 o                         
  -5   7  10         10.36         11.95         0.88 o                         
  -4   7  10          5.25          4.46         0.57 o                         
  -3   7  10          3.42          2.24         0.50 o                         
  -2   7  10         43.18         46.53         1.44 o                         
  -1   7  10         45.07         44.31         1.45 o                         
   0   7  10         46.52         44.75         1.49 o                         
   1   7  10          0.02          0.12         0.43 o                         
   2   7  10        177.71        188.76         3.32 o                         
   3   7  10          3.93          4.56         0.68 o                         
   4   7  10         40.91         44.11         1.82 o                         
   5   7  10         13.64         15.49         1.12 o                         
   6   7  10          0.08          0.85         0.70 o                         
  -7   8  10          9.87          6.81         1.94 o                         
  -6   8  10         20.65         20.16         1.91 o                         
  -5   8  10         54.65         58.97         2.10 o                         
  -4   8  10          2.83          1.14         0.52 o                         
  -3   8  10         50.58         49.45         1.65 o                         
  -2   8  10          4.12          5.67         0.72 o                         
  -1   8  10         58.87         62.96         2.14 o                         
   0   8  10         14.78         16.67         1.15 o                         
   1   8  10         19.58         19.64         1.10 o                         
   2   8  10          0.12         -0.55         0.55 o                         
   3   8  10          0.18         -0.68         0.68 o                         
   4   8  10          5.24          3.67         1.17 o                         
  -2   9  10         41.36         43.14         3.94 o                         
  -1   9  10          8.49         10.31         1.96 o                         
   0   9  10         79.54         80.87         7.83 o                         
 -13   1  11          3.25          7.34         2.48 o                         
 -12   1  11         24.56         25.70         1.14 o                         
 -11   1  11         75.40         78.03         1.87 o                         
 -10   1  11          0.10          0.01         0.38 o                         
  -9   1  11          0.02          0.67         0.32 o                         
  -8   1  11        285.35        284.26         2.86 o                         
  -7   1  11         17.95         15.85         0.61 o                         
  -6   1  11         57.66         57.55         1.03 o                         
  -5   1  11         79.58         74.63         1.24 o                         
  -4   1  11        145.07        145.08         1.60 o                         
  -3   1  11          3.34          3.25         0.27 o                         
  -2   1  11         91.19         95.59         1.17 o                         
  -1   1  11         71.00         66.37         0.96 o                         
   0   1  11          2.55          0.91         0.24 o                         
   1   1  11         45.20         44.35         0.80 o                         
   2   1  11        158.94        151.16         1.85 o                         
   3   1  11         10.93          8.54         0.53 o                         
   4   1  11          6.19          5.32         0.44 o                         
   5   1  11          2.29          1.69         0.42 o                         
   6   1  11          7.58          8.26         0.64 o                         
   7   1  11          1.33          1.32         0.45 o                         
   8   1  11          1.68          1.65         0.48 o                         
   9   1  11         72.09         81.63         2.14 o                         
  10   1  11         10.23         10.21         1.67 o                         
 -12   2  11          8.29          8.04         1.19 o                         
 -11   2  11          7.62          8.10         0.72 o                         
 -10   2  11         12.02         10.96         0.71 o                         
  -9   2  11          9.47          9.15         0.59 o                         
  -8   2  11        155.64        155.40         2.11 o                         
  -7   2  11          1.25          0.45         0.34 o                         
  -6   2  11         79.61         75.22         1.33 o                         
  -5   2  11        254.43        263.48         2.97 o                         
  -4   2  11        226.75        243.25         2.31 o                         
  -3   2  11        240.28        220.58         1.89 o                         
  -2   2  11          4.36          5.15         0.32 o                         
  -1   2  11        270.61        283.96         2.89 o                         
   0   2  11        934.69        951.58         8.77 o                         
   1   2  11          5.06          3.97         0.30 o                         
   2   2  11         73.83         73.73         1.31 o                         
   3   2  11        149.62        147.75         2.08 o                         
   4   2  11        250.49        241.80         2.63 o                         
   5   2  11         11.63          8.73         0.61 o                         
   6   2  11         11.20          8.11         0.64 o                         
   7   2  11         60.74         61.76         1.68 o                         
   8   2  11         26.39         25.81         1.14 o                         
   9   2  11          0.37          0.54         0.41 o                         
  10   2  11        100.82         98.11         7.99 o                         
 -12   3  11         39.65         40.92         2.91 o                         
 -11   3  11          2.39          2.65         0.62 o                         
 -10   3  11         57.59         58.18         1.58 o                         
  -9   3  11         17.20         17.61         0.85 o                         
  -8   3  11          0.59         -0.40         0.40 o                         
  -7   3  11         17.08         15.62         0.65 o                         
  -6   3  11          2.06          2.27         0.33 o                         
  -5   3  11          0.77          0.16         0.27 o                         
  -4   3  11          4.91          4.50         0.36 o                         
  -3   3  11        105.39         93.51         1.27 o                         
  -2   3  11          3.90          2.43         0.29 o                         
  -1   3  11          0.04         -0.02         0.22 o                         
   0   3  11         47.12         49.93         0.93 o                         
   1   3  11          3.19          2.66         0.27 o                         
   2   3  11         38.11         35.89         0.89 o                         
   3   3  11          1.91          1.21         0.42 o                         
   4   3  11         46.21         46.62         1.21 o                         
   5   3  11          5.10          5.53         0.50 o                         
   6   3  11          0.23         -0.01         0.49 o                         
   7   3  11         31.61         36.25         1.25 o                         
   8   3  11          3.36          3.94         0.55 o                         
   9   3  11         22.49         23.45         2.06 o                         
 -11   4  11         85.89         79.72         2.77 o                         
 -10   4  11          7.34          6.76         0.60 o                         
  -9   4  11        111.62        111.64         2.19 o                         
  -8   4  11          1.79          1.42         0.42 o                         
  -7   4  11         16.84         16.68         0.69 o                         
  -6   4  11          2.32          2.49         0.34 o                         
  -5   4  11         40.90         41.30         0.97 o                         
  -4   4  11          1.14          0.06         0.25 o                         
  -3   4  11         79.50         66.81         1.29 o                         
  -2   4  11        268.74        254.33         2.65 o                         
  -1   4  11         54.02         50.00         1.10 o                         
   0   4  11         18.15         17.17         0.61 o                         
   1   4  11        141.73        137.55         2.13 o                         
   2   4  11        243.92        245.44         2.86 o                         
   3   4  11          5.48          3.80         0.44 o                         
   4   4  11         37.66         36.53         1.10 o                         
   5   4  11         73.41         71.14         1.56 o                         
   6   4  11        277.79        296.08         4.00 o                         
   7   4  11          0.04         -0.13         0.44 o                         
   8   4  11         70.67         73.08         2.44 o                         
   9   4  11          6.44          3.38         1.36 o                         
 -11   5  11         70.11         66.30         5.23 o                         
 -10   5  11         24.97         23.65         1.55 o                         
  -9   5  11         28.24         30.33         1.23 o                         
  -8   5  11        111.36        118.83         2.35 o                         
  -7   5  11         45.08         52.31         1.36 o                         
  -6   5  11          1.94          2.44         0.42 o                         
  -5   5  11         47.55         48.36         1.30 o                         
  -4   5  11         41.03         43.92         1.08 o                         
  -3   5  11         58.27         53.56         1.19 o                         
  -2   5  11         51.74         47.07         1.15 o                         
  -1   5  11         21.12         22.09         0.81 o                         
   0   5  11         28.15         25.43         0.97 o                         
   1   5  11         10.74          8.14         0.60 o                         
   2   5  11          8.33          8.70         0.77 o                         
   3   5  11         21.72         18.99         0.91 o                         
   4   5  11         54.63         53.98         1.49 o                         
   5   5  11         11.12         10.36         0.70 o                         
   6   5  11          1.47          0.97         0.41 o                         
   7   5  11          0.75          1.07         0.62 o                         
   8   5  11         55.72         50.37         5.12 o                         
  -9   6  11         12.81         11.24         1.43 o                         
  -8   6  11         39.13         40.26         1.61 o                         
  -7   6  11         31.08         27.74         1.15 o                         
  -6   6  11         21.17         19.70         1.02 o                         
  -5   6  11         26.13         30.92         1.25 o                         
  -4   6  11         28.44         28.31         1.10 o                         
  -3   6  11          3.34          3.28         0.44 o                         
  -2   6  11         15.99         16.27         0.87 o                         
  -1   6  11          7.34          4.88         0.63 o                         
   0   6  11         35.95         35.74         1.20 o                         
   1   6  11          9.04          7.57         0.65 o                         
   2   6  11          9.54          6.91         0.61 o                         
   3   6  11         15.14         14.00         0.84 o                         
   4   6  11          5.21          3.78         0.57 o                         
   5   6  11          7.56          7.97         0.70 o                         
   6   6  11         18.27         17.42         1.16 o                         
   7   6  11          0.13         -0.09         0.84 o                         
  -8   7  11         48.45         45.89         4.51 o                         
  -7   7  11          2.93          0.87         0.82 o                         
  -6   7  11        147.26        146.57         2.80 o                         
  -5   7  11         64.64         65.60         1.78 o                         
  -4   7  11         10.32         10.78         0.77 o                         
  -3   7  11          3.41          2.56         0.53 o                         
  -2   7  11        114.03        125.03         2.75 o                         
  -1   7  11        190.33        204.51         3.22 o                         
   0   7  11         18.53         17.93         0.99 o                         
   1   7  11         18.67         15.74         1.01 o                         
   2   7  11        138.43        146.55         3.66 o                         
   3   7  11         30.48         29.47         1.58 o                         
   4   7  11          5.96          7.49         1.14 o                         
   5   7  11          0.06          0.24         1.17 o                         
  -6   8  11         25.79         24.29         2.15 o                         
  -5   8  11          1.64          2.66         0.73 o                         
  -4   8  11          8.47          8.31         0.98 o                         
  -3   8  11        102.44        109.96         3.43 o                         
  -2   8  11         22.15         23.90         1.51 o                         
  -1   8  11          3.70          3.21         0.69 o                         
   0   8  11         42.54         43.66         2.59 o                         
   1   8  11         45.25         46.18         2.68 o                         
   2   8  11          7.26          4.02         1.10 o                         
   3   8  11          1.27         -1.19         1.42 o                         
 -12   0  12         12.18          8.96         3.24 o                         
 -11   0  12         27.33         23.84         1.36 o                         
 -10   0  12        206.95        209.24         4.53 o                         
  -9   0  12         16.86         18.30         1.13 o                         
  -8   0  12        616.53        619.27         9.42 o                         
  -7   0  12         36.99         32.68         1.35 o                         
  -6   0  12         43.37         41.34         1.25 o                         
  -5   0  12         54.40         51.09         1.31 o                         
  -4   0  12         54.99         49.60         1.23 o                         
  -3   0  12        265.82        264.27         3.05 o                         
  -2   0  12         93.98         91.78         1.67 o                         
  -1   0  12        689.19        725.23         6.10 o                         
   0   0  12       1075.96       1115.97         9.06 o                         
   1   0  12        421.30        427.30         5.07 o                         
   2   0  12         54.41         51.73         1.59 o                         
   3   0  12          0.23          0.13         0.52 o                         
   4   0  12          4.95          3.37         0.67 o                         
   5   0  12         43.53         44.92         1.96 o                         
   6   0  12         46.01         47.83         2.08 o                         
   7   0  12        180.80        198.37         4.94 o                         
   8   0  12          4.53          5.12         0.97 o                         
   9   0  12        370.72        406.49        12.38 o                         
 -12   1  12         18.30         18.14         2.03 o                         
 -11   1  12         19.31         20.56         0.96 o                         
 -10   1  12         68.19         64.46         1.78 o                         
  -9   1  12        422.88        443.35         4.67 o                         
  -8   1  12          5.64          5.67         0.46 o                         
  -7   1  12          7.93          5.72         0.39 o                         
  -6   1  12         14.53         13.44         0.56 o                         
  -5   1  12         28.59         20.53         0.62 o                         
  -4   1  12          1.17          0.52         0.22 o                         
  -3   1  12          0.71          0.54         0.22 o                         
  -2   1  12        115.83        114.58         1.35 o                         
  -1   1  12         30.39         33.04         0.74 o                         
   0   1  12        159.82        167.29         1.78 o                         
   1   1  12        359.37        372.03         3.22 o                         
   2   1  12         11.90         11.90         0.64 o                         
   3   1  12          0.81          0.69         0.33 o                         
   4   1  12        106.58        101.76         2.05 o                         
   5   1  12          1.02          1.53         0.53 o                         
   6   1  12         19.61         17.74         0.98 o                         
   7   1  12          5.61          5.65         0.63 o                         
   8   1  12        128.63        148.88         2.94 o                         
   9   1  12         88.14         83.52         3.91 o                         
 -12   2  12         32.46         28.23         3.09 o                         
 -11   2  12          2.79          2.99         0.52 o                         
 -10   2  12         12.57         10.67         0.72 o                         
  -9   2  12          1.66          0.53         0.37 o                         
  -8   2  12         56.20         52.20         1.19 o                         
  -7   2  12         31.41         27.81         0.82 o                         
  -6   2  12          9.90         10.07         0.50 o                         
  -5   2  12         55.63         53.24         1.06 o                         
  -4   2  12          9.77          9.11         0.46 o                         
  -3   2  12         16.20         13.87         0.51 o                         
  -2   2  12         60.26         52.03         1.00 o                         
  -1   2  12         65.30         66.94         1.13 o                         
   0   2  12         55.28         55.96         1.12 o                         
   1   2  12        128.90        127.56         1.93 o                         
   2   2  12         29.86         32.96         1.01 o                         
   3   2  12          3.32          2.76         0.40 o                         
   4   2  12          4.71          3.12         0.44 o                         
   5   2  12          1.10          0.46         0.47 o                         
   6   2  12         73.60         80.56         1.87 o                         
   7   2  12         27.23         26.76         1.13 o                         
   8   2  12          1.88          2.39         0.50 o                         
   9   2  12         79.33         76.95         4.16 o                         
 -11   3  12          0.99          3.73         0.97 o                         
 -10   3  12          3.55          2.76         0.53 o                         
  -9   3  12         50.23         47.83         1.34 o                         
  -8   3  12         14.58         12.94         0.63 o                         
  -7   3  12          9.87          9.43         0.53 o                         
  -6   3  12          4.68          4.77         0.41 o                         
  -5   3  12        176.59        172.22         2.14 o                         
  -4   3  12        167.02        156.72         1.88 o                         
  -3   3  12          0.05          0.70         0.30 o                         
  -2   3  12          0.06         -0.30         0.30 o                         
  -1   3  12        117.78        118.55         1.62 o                         
   0   3  12        218.35        236.38         2.23 o                         
   1   3  12         47.50         46.66         1.14 o                         
   2   3  12          8.19          7.17         0.57 o                         
   3   3  12        126.54        131.17         2.10 o                         
   4   3  12        393.99        410.85         4.10 o                         
   5   3  12         15.85         14.08         0.82 o                         
   6   3  12         14.05         14.41         0.85 o                         
   7   3  12         51.15         45.67         1.45 o                         
   8   3  12         99.80        102.69         3.20 o                         
 -11   4  12          3.34          2.33         1.00 o                         
 -10   4  12          0.68         -0.05         0.40 o                         
  -9   4  12         12.55         13.72         0.82 o                         
  -8   4  12         82.03         89.82         1.87 o                         
  -7   4  12          0.08          0.13         0.32 o                         
  -6   4  12         36.39         37.54         1.00 o                         
  -5   4  12         23.42         23.43         0.82 o                         
  -4   4  12         40.37         39.83         1.01 o                         
  -3   4  12         26.49         26.43         0.80 o                         
  -2   4  12         64.64         56.98         1.18 o                         
  -1   4  12         10.60         10.72         0.56 o                         
   0   4  12         11.09         11.40         0.67 o                         
   1   4  12          9.33          7.39         0.60 o                         
   2   4  12        132.04        137.06         2.14 o                         
   3   4  12          8.71          9.02         0.60 o                         
   4   4  12          1.27          0.86         0.42 o                         
   5   4  12         14.69         12.36         0.80 o                         
   6   4  12         57.62         57.83         1.68 o                         
   7   4  12          0.45          0.69         0.61 o                         
   8   4  12          1.46          2.93         1.01 o                         
 -10   5  12         12.47         14.69         2.69 o                         
  -9   5  12          3.12          3.96         0.62 o                         
  -8   5  12         32.61         34.58         1.33 o                         
  -7   5  12          4.68          3.04         0.45 o                         
  -6   5  12         10.31         11.37         0.69 o                         
  -5   5  12          0.11         -0.33         0.33 o                         
  -4   5  12          1.09          0.81         0.33 o                         
  -3   5  12         35.38         40.89         1.15 o                         
  -2   5  12          1.36          0.99         0.34 o                         
  -1   5  12         93.70         98.16         1.93 o                         
   0   5  12         50.67         56.55         1.65 o                         
   1   5  12          8.54          7.44         0.68 o                         
   2   5  12        167.54        177.25         2.94 o                         
   3   5  12          0.11         -0.39         0.45 o                         
   4   5  12          1.10          1.28         0.43 o                         
   5   5  12         32.61         35.91         1.35 o                         
   6   5  12          0.34          0.38         0.71 o                         
   7   5  12         24.48         23.36         3.20 o                         
  -8   6  12         71.85         71.40         2.72 o                         
  -7   6  12         43.09         44.51         1.70 o                         
  -6   6  12        101.60        106.50         2.24 o                         
  -5   6  12         30.24         30.58         1.21 o                         
  -4   6  12         14.68         14.52         0.85 o                         
  -3   6  12         59.26         63.36         1.69 o                         
  -2   6  12         34.10         34.07         1.34 o                         
  -1   6  12          4.97          5.45         0.63 o                         
   0   6  12         10.90         10.82         0.85 o                         
   1   6  12         83.69         87.23         2.26 o                         
   2   6  12         67.25         74.11         1.90 o                         
   3   6  12         24.09         24.45         1.11 o                         
   4   6  12          0.27          0.54         0.51 o                         
   5   6  12         12.24         14.53         1.41 o                         
   6   6  12          0.48         -0.43         4.79 o                         
  -7   7  12         63.79         46.17         4.28 o                         
  -6   7  12          0.96          2.40         0.79 o                         
  -5   7  12          0.55          0.77         0.50 o                         
  -4   7  12         24.87         26.42         1.24 o                         
  -3   7  12          9.34          5.94         0.70 o                         
  -2   7  12         54.94         57.35         1.84 o                         
  -1   7  12         35.50         39.45         1.56 o                         
   0   7  12         27.74         26.36         1.30 o                         
   1   7  12         26.57         28.99         1.31 o                         
   2   7  12         48.58         52.04         2.27 o                         
   3   7  12         27.18         25.21         2.03 o                         
   4   7  12          0.00         -1.09         1.09 o                         
  -4   8  12          6.20          9.62         1.94 o                         
  -3   8  12         12.86          6.98         1.39 o                         
  -2   8  12        171.14        175.82        12.01 o                         
  -1   8  12         95.48         94.82         7.20 o                         
   0   8  12        143.83        145.88         7.13 o                         
   1   8  12        223.04        224.15        13.67 o                         
 -11   1  13          9.55         10.64         1.87 o                         
 -10   1  13         73.07         74.46         1.88 o                         
  -9   1  13         31.04         33.17         1.09 o                         
  -8   1  13         12.86         12.95         0.68 o                         
  -7   1  13         15.89         14.41         0.63 o                         
  -6   1  13         11.65         11.78         0.55 o                         
  -5   1  13          2.63          2.41         0.30 o                         
  -4   1  13         15.17         13.57         0.55 o                         
  -3   1  13        109.54        112.84         1.53 o                         
  -2   1  13          3.96          3.97         0.35 o                         
  -1   1  13          0.00         -0.04         0.25 o                         
   0   1  13         23.82         21.17         0.77 o                         
   1   1  13        120.55        124.55         2.03 o                         
   2   1  13         14.84         12.86         0.69 o                         
   3   1  13         12.09         14.28         0.81 o                         
   4   1  13         86.15         81.08         1.84 o                         
   5   1  13         25.53         21.63         1.04 o                         
   6   1  13          7.16          7.79         0.74 o                         
   7   1  13         72.27         82.06         2.18 o                         
   8   1  13          1.67         -0.21         0.86 o                         
 -11   2  13         42.46         42.89         2.73 o                         
 -10   2  13         26.17         26.35         1.11 o                         
  -9   2  13          1.20          0.59         0.37 o                         
  -8   2  13          2.07          1.92         0.33 o                         
  -7   2  13          8.18          7.54         0.48 o                         
  -6   2  13         19.34         18.23         0.67 o                         
  -5   2  13         14.15         11.67         0.54 o                         
  -4   2  13         83.26         81.80         1.43 o                         
  -3   2  13          0.00         -0.28         0.28 o                         
  -2   2  13          4.36          4.24         0.38 o                         
  -1   2  13        310.97        326.21         3.27 o                         
   0   2  13         56.55         58.93         1.30 o                         
   1   2  13          0.09         -0.06         0.37 o                         
   2   2  13        167.01        166.74         2.41 o                         
   3   2  13         32.65         33.34         1.18 o                         
   4   2  13         59.26         65.09         1.67 o                         
   5   2  13         47.79         51.57         1.53 o                         
   6   2  13         18.55         18.96         0.98 o                         
   7   2  13         16.51         13.15         0.85 o                         
   8   2  13          3.75          4.54         0.82 o                         
 -11   3  13          0.56          2.48         0.97 o                         
 -10   3  13          1.98          1.87         0.64 o                         
  -9   3  13          2.54          1.94         0.35 o                         
  -8   3  13         86.32         83.41         1.56 o                         
  -7   3  13         16.11         15.84         0.70 o                         
  -6   3  13         58.06         51.47         1.40 o                         
  -5   3  13          1.37          0.97         0.33 o                         
  -4   3  13         42.36         34.14         0.94 o                         
  -3   3  13          4.45          3.49         0.37 o                         
  -2   3  13         48.60         42.85         1.05 o                         
  -1   3  13          1.34          0.82         0.31 o                         
   0   3  13          5.48          3.42         0.45 o                         
   1   3  13          0.24         -0.38         0.38 o                         
   2   3  13        193.77        201.67         2.79 o                         
   3   3  13         41.73         39.56         1.19 o                         
   4   3  13          8.70          7.33         0.64 o                         
   5   3  13          1.07          0.43         0.51 o                         
   6   3  13        108.45        112.60         2.32 o                         
   7   3  13         11.35         11.77         1.09 o                         
 -10   4  13          7.69          9.71         1.33 o                         
  -9   4  13         10.50          8.84         0.67 o                         
  -8   4  13          9.45         10.49         0.70 o                         
  -7   4  13        454.19        465.19         8.26 o                         
  -6   4  13         86.18         85.94         2.21 o                         
  -5   4  13          2.48          2.46         0.35 o                         
  -4   4  13         61.62         66.67         1.36 o                         
  -3   4  13        338.09        348.82         3.46 o                         
  -2   4  13        126.57        133.61         1.91 o                         
  -1   4  13          8.31          8.55         0.64 o                         
   0   4  13          0.00         -0.45         0.45 o                         
   1   4  13        200.16        216.49         3.16 o                         
   2   4  13        126.90        131.91         2.41 o                         
   3   4  13         10.40          8.50         0.71 o                         
   4   4  13          2.57          1.53         0.54 o                         
   5   4  13          8.77          8.54         0.82 o                         
   6   4  13         50.26         50.12         1.99 o                         
   7   4  13          2.85          2.11         1.31 o                         
  -9   5  13         25.35         20.51         2.45 o                         
  -8   5  13          2.27          2.27         0.53 o                         
  -7   5  13          1.92          1.25         0.48 o                         
  -6   5  13          3.77          1.87         0.48 o                         
  -5   5  13         36.58         34.28         1.15 o                         
  -4   5  13         12.52         12.29         0.68 o                         
  -3   5  13          9.58          8.52         0.57 o                         
  -2   5  13         12.58         13.43         0.77 o                         
  -1   5  13         16.27         14.73         0.89 o                         
   0   5  13          0.30          0.29         0.44 o                         
   1   5  13         41.01         43.38         1.48 o                         
   2   5  13         19.32         20.40         1.04 o                         
   3   5  13         18.58         19.16         1.02 o                         
   4   5  13          9.36         10.72         0.79 o                         
   5   5  13          0.03          1.15         0.60 o                         
   6   5  13         25.17         24.09         2.11 o                         
  -7   6  13          0.00          0.39         0.68 o                         
  -6   6  13          3.22          3.09         0.54 o                         
  -5   6  13          2.75          2.58         0.46 o                         
  -4   6  13          9.23         10.38         0.78 o                         
  -3   6  13          0.13          0.65         0.44 o                         
  -2   6  13          3.02          2.54         0.56 o                         
  -1   6  13         44.73         46.93         1.80 o                         
   0   6  13          1.99          0.86         0.63 o                         
   1   6  13          1.01          0.34         0.45 o                         
   2   6  13          9.35         10.17         0.86 o                         
   3   6  13          9.82          8.14         0.86 o                         
   4   6  13          5.23          2.69         1.02 o                         
  -5   7  13         10.12         10.68         1.25 o                         
  -4   7  13          9.73         12.02         1.35 o                         
  -3   7  13         95.66        107.12         4.83 o                         
  -2   7  13         47.76         52.11         3.30 o                         
  -1   7  13          4.23          5.88         1.11 o                         
   0   7  13         78.39         83.46         3.00 o                         
   1   7  13        107.42        106.21         3.82 o                         
   2   7  13         15.36         11.06         1.67 o                         
 -11   0  14          1.98          4.36         2.71 o                         
 -10   0  14        339.04        320.96         7.32 o                         
  -9   0  14         37.15         38.35         1.71 o                         
  -8   0  14        105.31        109.60         2.89 o                         
  -7   0  14        142.27        143.65         3.11 o                         
  -6   0  14          3.94          3.50         0.55 o                         
  -5   0  14          9.31          6.83         0.69 o                         
  -4   0  14          2.43          2.91         0.55 o                         
  -3   0  14          3.91          3.84         0.50 o                         
  -2   0  14        390.83        400.47         5.17 o                         
  -1   0  14        206.94        207.04         3.59 o                         
   0   0  14        213.63        205.20         3.55 o                         
   1   0  14          6.57          6.12         0.85 o                         
   2   0  14         70.01         74.47         2.47 o                         
   3   0  14          1.28          1.55         0.64 o                         
   4   0  14         51.11         58.11         2.87 o                         
   5   0  14          6.44          4.32         0.93 o                         
   6   0  14         13.24         12.90         1.39 o                         
   7   0  14        226.55        241.87         9.62 o                         
 -11   1  14        143.05        149.32         6.14 o                         
 -10   1  14          0.56          0.37         0.47 o                         
  -9   1  14         54.23         51.89         1.43 o                         
  -8   1  14          0.05          0.02         0.39 o                         
  -7   1  14          0.15          0.17         0.31 o                         
  -6   1  14          8.84          5.98         0.45 o                         
  -5   1  14         37.67         35.98         0.95 o                         
  -4   1  14          0.02         -0.09         0.34 o                         
  -3   1  14          6.10          6.11         0.42 o                         
  -2   1  14         27.33         29.08         0.94 o                         
  -1   1  14        361.93        375.21         3.67 o                         
   0   1  14          0.00          0.07         0.41 o                         
   1   1  14         22.58         19.93         0.84 o                         
   2   1  14        114.25        115.80         2.25 o                         
   3   1  14         12.19         11.75         0.82 o                         
   4   1  14          2.87          2.46         0.54 o                         
   5   1  14          0.37          0.80         0.49 o                         
   6   1  14          0.27         -0.08         0.49 o                         
   7   1  14        115.33        118.32         4.27 o                         
 -10   2  14          2.73          0.79         0.75 o                         
  -9   2  14          9.78          9.42         0.66 o                         
  -8   2  14          5.60          3.34         0.41 o                         
  -7   2  14          5.06          4.17         0.43 o                         
  -6   2  14         24.69         20.64         0.84 o                         
  -5   2  14          5.85          4.76         0.44 o                         
  -4   2  14        108.69         97.42         1.62 o                         
  -3   2  14         36.22         33.78         0.90 o                         
  -2   2  14        127.36        133.40         1.89 o                         
  -1   2  14         18.56         16.21         0.80 o                         
   0   2  14         29.40         27.27         1.10 o                         
   1   2  14         10.45          9.85         0.64 o                         
   2   2  14          0.03         -0.46         0.46 o                         
   3   2  14          0.19         -0.60         0.60 o                         
   4   2  14        141.74        143.29         2.62 o                         
   5   2  14         94.16        103.94         2.25 o                         
   6   2  14          0.26          0.30         0.45 o                         
   7   2  14         55.21         53.42         2.71 o                         
 -10   3  14          6.37         12.18         3.02 o                         
  -9   3  14         19.21         17.08         1.05 o                         
  -8   3  14         47.82         49.53         1.38 o                         
  -7   3  14          7.82          9.78         0.61 o                         
  -6   3  14          6.78          6.99         0.54 o                         
  -5   3  14         18.83         14.22         0.69 o                         
  -4   3  14          1.10         -0.02         0.30 o                         
  -3   3  14         50.28         48.30         1.13 o                         
  -2   3  14          0.21          0.32         0.37 o                         
  -1   3  14          0.66          0.83         0.42 o                         
   0   3  14          2.95          2.94         0.52 o                         
   1   3  14         10.52         12.84         0.83 o                         
   2   3  14         40.31         40.24         1.33 o                         
   3   3  14          2.26          1.10         0.52 o                         
   4   3  14          0.00          0.30         0.44 o                         
   5   3  14          0.30         -0.44         0.44 o                         
   6   3  14          0.58          0.02         0.60 o                         
   7   3  14         40.90         39.36         6.88 o                         
  -9   4  14         35.16         32.58         2.41 o                         
  -8   4  14          2.07          1.58         0.43 o                         
  -7   4  14          3.96          2.34         0.50 o                         
  -6   4  14         86.46         92.18         1.95 o                         
  -5   4  14          3.50          3.17         0.40 o                         
  -4   4  14          2.81          2.84         0.37 o                         
  -3   4  14         45.15         49.75         1.31 o                         
  -2   4  14         70.64         74.54         1.74 o                         
  -1   4  14          9.81         10.07         0.79 o                         
   0   4  14         69.32         78.63         2.09 o                         
   1   4  14         40.03         42.26         1.54 o                         
   2   4  14         39.62         39.49         1.50 o                         
   3   4  14          1.15          2.09         0.62 o                         
   4   4  14         62.69         65.74         2.19 o                         
   5   4  14         19.78         17.99         1.32 o                         
   6   4  14         22.36         19.38         2.76 o                         
  -8   5  14          3.55          2.16         0.85 o                         
  -7   5  14          1.12          3.66         0.69 o                         
  -6   5  14          2.77          1.46         0.43 o                         
  -5   5  14         40.82         38.74         1.34 o                         
  -4   5  14        106.01        111.37         2.19 o                         
  -3   5  14        102.50        101.96         2.89 o                         
  -2   5  14          4.74          5.08         0.64 o                         
  -1   5  14         13.39         13.79         0.89 o                         
   0   5  14          8.32          7.07         0.68 o                         
   1   5  14          3.51          1.59         0.44 o                         
   2   5  14         54.95         58.79         1.79 o                         
   3   5  14          9.75          8.08         0.76 o                         
   4   5  14         30.52         32.61         2.06 o                         
  -6   6  14         12.88         14.12         1.33 o                         
  -5   6  14          0.11          0.20         0.53 o                         
  -4   6  14        142.66        145.31         3.64 o                         
  -3   6  14          2.76          2.88         0.60 o                         
  -2   6  14        222.91        243.31         4.17 o                         
  -1   6  14          9.35          9.29         0.90 o                         
   0   6  14          0.28          1.17         0.57 o                         
   1   6  14         13.91         15.99         1.23 o                         
   2   6  14          0.95          1.22         0.67 o                         
   3   6  14          1.66          3.01         0.90 o                         
  -2   7  14          0.09          1.18         1.73 o                         
  -1   7  14         75.80         82.43         8.56 o                         
 -10   1  15        100.72        103.90         5.10 o                         
  -9   1  15          8.56          9.48         0.77 o                         
  -8   1  15          8.50          8.20         0.59 o                         
  -7   1  15          3.31          3.93         0.44 o                         
  -6   1  15        123.62        123.82         2.29 o                         
  -5   1  15         58.15         61.20         1.51 o                         
  -4   1  15          1.42          0.45         0.34 o                         
  -3   1  15          2.42          2.73         0.43 o                         
  -2   1  15        411.69        434.58         4.36 o                         
  -1   1  15          5.87          5.03         0.58 o                         
   0   1  15         77.02         83.60         1.91 o                         
   1   1  15         78.06         76.91         1.82 o                         
   2   1  15         32.50         31.73         1.25 o                         
   3   1  15          1.40          0.78         0.60 o                         
   4   1  15        102.10        111.44         2.48 o                         
   5   1  15          7.36          5.03         0.90 o                         
   6   1  15         11.15          8.94         3.04 o                         
  -9   2  15        105.42        103.44         3.69 o                         
  -8   2  15          3.40          3.79         0.46 o                         
  -7   2  15         68.90         68.28         1.58 o                         
  -6   2  15         34.77         36.37         1.12 o                         
  -5   2  15         56.37         52.93         1.28 o                         
  -4   2  15         61.16         57.17         1.28 o                         
  -3   2  15          8.69          8.10         0.55 o                         
  -2   2  15          1.14          1.47         0.44 o                         
  -1   2  15        114.39        121.90         2.33 o                         
   0   2  15          0.86          1.31         0.45 o                         
   1   2  15          0.52         -0.15         0.74 o                         
   2   2  15         25.16         25.28         1.24 o                         
   3   2  15          0.39          0.75         0.52 o                         
   4   2  15         18.98         21.11         1.06 o                         
   5   2  15         17.40         14.31         1.15 o                         
   6   2  15        133.25        142.71         6.85 o                         
  -8   3  15         15.95         13.70         1.05 o                         
  -7   3  15          0.21          0.03         0.37 o                         
  -6   3  15          0.26          0.34         0.33 o                         
  -5   3  15          0.02          0.01         0.32 o                         
  -4   3  15          7.55          6.68         0.53 o                         
  -3   3  15          3.75          4.29         0.51 o                         
  -2   3  15         55.64         59.85         1.61 o                         
  -1   3  15          0.74         -0.47         0.47 o                         
   0   3  15         99.74        106.28         2.38 o                         
   1   3  15         14.86         17.36         1.05 o                         
   2   3  15         32.21         28.05         1.38 o                         
   3   3  15         15.99         15.57         1.12 o                         
   4   3  15         41.33         41.78         2.08 o                         
   5   3  15          0.04         -0.93         0.93 o                         
  -8   4  15          9.96          6.72         1.75 o                         
  -7   4  15         34.27         31.57         1.45 o                         
  -6   4  15          3.47          3.70         0.51 o                         
  -5   4  15          2.46          1.83         0.38 o                         
  -4   4  15          6.08          5.98         0.63 o                         
  -3   4  15         31.64         30.73         1.25 o                         
  -2   4  15         23.50         21.40         1.01 o                         
  -1   4  15         87.75         92.41         2.34 o                         
   0   4  15         82.42         88.42         2.31 o                         
   1   4  15         61.11         65.23         1.98 o                         
   2   4  15         23.14         21.78         1.31 o                         
   3   4  15          4.89          5.39         0.90 o                         
   4   4  15          4.56          4.89         1.63 o                         
  -6   5  15         22.18         20.25         1.56 o                         
  -5   5  15         34.00         35.42         2.65 o                         
  -4   5  15         45.86         49.72         2.00 o                         
  -3   5  15         11.67         10.96         0.88 o                         
  -2   5  15         30.00         32.52         1.37 o                         
  -1   5  15          3.97          3.66         0.63 o                         
   0   5  15          6.29          5.66         0.88 o                         
   1   5  15         14.46         14.24         1.09 o                         
   2   5  15         93.27         96.11         3.58 o                         
   3   5  15         15.35         19.24         2.39 o                         
  -3   6  15         54.56         63.18         7.19 o                         
  -2   6  15          3.02          0.08         0.86 o                         
  -1   6  15         31.61         27.19         3.26 o                         
  -9   0  16          0.07         -1.12         1.12 o                         
  -8   0  16         18.76         14.76         1.65 o                         
  -7   0  16          1.72          1.92         0.57 o                         
  -6   0  16         54.19         47.47         2.01 o                         
  -5   0  16         50.50         48.13         2.34 o                         
  -4   0  16         17.94         18.47         1.37 o                         
  -3   0  16          7.52          6.68         0.89 o                         
  -2   0  16         17.53         15.89         1.35 o                         
  -1   0  16          0.04         -0.95         1.09 o                         
   0   0  16          4.07          4.70         0.87 o                         
   1   0  16          6.08          6.12         0.98 o                         
   2   0  16         72.64         74.37         2.67 o                         
   3   0  16          3.40          1.88         0.98 o                         
   4   0  16         16.97         23.72         2.97 o                         
   5   0  16          2.85          1.90         1.86 o                         
  -8   1  16          0.84          0.91         0.39 o                         
  -7   1  16         55.55         53.47         1.55 o                         
  -6   1  16          9.25          8.78         0.65 o                         
  -5   1  16         38.01         38.01         1.40 o                         
  -4   1  16          0.85          0.37         0.48 o                         
  -3   1  16         14.69         13.03         0.83 o                         
  -2   1  16          5.80          7.40         0.67 o                         
  -1   1  16          5.16          2.79         0.59 o                         
   0   1  16          6.99          6.10         0.68 o                         
   1   1  16          0.29          0.30         0.51 o                         
   2   1  16         11.77         12.23         0.89 o                         
   3   1  16         15.67         16.80         1.36 o                         
   4   1  16         18.27         12.95         3.08 o                         
  -8   2  16          0.51          1.28         0.63 o                         
  -7   2  16         17.22         18.34         1.09 o                         
  -6   2  16         14.03         17.29         0.92 o                         
  -5   2  16         15.45         16.03         1.02 o                         
  -4   2  16         76.92         69.31         1.79 o                         
  -3   2  16          1.01          2.09         0.46 o                         
  -2   2  16         46.79         47.92         1.46 o                         
  -1   2  16          0.02          0.12         0.44 o                         
   0   2  16         50.94         53.05         1.81 o                         
   1   2  16          0.86          1.05         0.55 o                         
   2   2  16         12.76         10.48         0.91 o                         
   3   2  16          2.50          0.65         1.71 o                         
   4   2  16         15.13         11.93         2.06 o                         
  -7   3  16          1.08          0.05         0.75 o                         
  -6   3  16         43.64         43.73         1.78 o                         
  -5   3  16         38.37         38.40         1.45 o                         
  -4   3  16         54.32         56.93         1.94 o                         
  -3   3  16         95.89         97.03         2.17 o                         
  -2   3  16          0.93          0.75         0.48 o                         
  -1   3  16         48.90         55.83         1.71 o                         
   0   3  16          2.52          1.29         0.58 o                         
   1   3  16         13.12         12.80         1.06 o                         
   2   3  16         44.22         49.71         2.89 o                         
   3   3  16          5.26          6.38         2.85 o                         
  -6   4  16         78.88         85.35         4.19 o                         
  -5   4  16          0.01         -0.99         0.99 o                         
  -4   4  16         32.58         35.30         1.84 o                         
  -3   4  16         16.66         17.51         1.20 o                         
  -2   4  16         19.96         19.52         1.15 o                         
  -1   4  16          6.40          6.96         0.78 o                         
   0   4  16         24.47         22.43         1.59 o                         
   1   4  16         27.40         29.18         2.91 o                         
   2   4  16          6.28         -1.20         1.77 o                         
  -3   5  16        117.89        115.86         4.81 o                         
  -2   5  16          1.32          1.22         0.93 o                         
  -1   5  16          5.52          5.32         1.85 o                         
   0   5  16         17.15         19.43         4.05 o                         
  -6   1  17          1.81          2.22         0.61 o                         
  -5   1  17         28.31         25.24         1.34 o                         
  -4   1  17          0.15         -0.73         0.73 o                         
  -3   1  17          2.35          3.10         0.54 o                         
  -2   1  17         21.42         22.80         1.31 o                         
  -1   1  17         15.75         13.31         1.14 o                         
   0   1  17          1.69          4.36         1.02 o                         
   1   1  17          0.68         -0.96         1.08 o                         
   2   1  17          0.40          1.89         1.38 o                         
   3   1  17         13.22         14.99         3.40 o                         
  -6   2  17          0.00         -0.69         0.84 o                         
  -5   2  17         27.41         26.42         1.76 o                         
  -4   2  17         92.17         99.57         3.39 o                         
  -3   2  17        238.29        248.92         5.22 o                         
  -2   2  17         42.36         40.27         1.91 o                         
  -1   2  17        230.02        247.49         6.46 o                         
   0   2  17         61.35         62.54         3.45 o                         
   1   2  17          0.05          1.21         1.86 o                         
   2   2  17         23.30         25.06         2.87 o                         
  -5   3  17          1.41          2.67         0.94 o                         
  -4   3  17        148.69        142.79         6.53 o                         
  -3   3  17          1.40          2.75         1.04 o                         
  -2   3  17         18.90         18.46         1.54 o                         
  -1   3  17          1.06          1.26         1.44 o                         
   0   3  17          6.05          4.74         2.11 o                         
  -3   0  18         46.94         46.32         6.29 o                         
  -2   0  18        103.59        107.24         9.46 o                         
  -4   1  18          3.16         -0.19         1.85 o                         
                                                                                
